# Supplementary material for: Immunoprecipitation methods impact the peptide repertoire in immunopeptidomics
Source: Front Immunol. 2023 Jul 21;14:1219720. doi: 10.3389/fimmu.2023.1219720 (PMC10400765; doi:10.3389/fimmu.2023.1219720)
Supplement: Supplementary file 4 [file Table_4.xlsx]

## Sheet: column_vs_96_classI
column vs 96-well preparation - HLA class I
cell/tissue	condition excklusive	Sequence	GRAVY	Protein Group Accessions	Modifications	Area	q-Value	XCorr	RT [min]
JY	column exclusives	GLGEKCRSFI	0.01	Q6UXU4		2.40265e+06	0.048	1.01494	49.7779
JY	column exclusives	MPDSGRPAF	-0.655556	Q00536	M1(Oxidation)	9.66832e+06	0.038	1.02467	39.2769
JY	column exclusives	APQPHRHVL	-0.866667	P50851		2.73486e+06	0.001	1.04731	22.4398
JY	column exclusives	YILDLQVVL	1.77778	Q02535		0	0.031	1.05302	108.735
JY	column exclusives	KVLDVLWEL	0.888889	Q9UPU5		0	0.029	1.05394	104.12
JY	column exclusives	TPSAPSRSL	-0.577778	O94827		819347	0.042	1.09597	35.2801
JY	column exclusives	KLAQEQSASSV	-0.472727	Q8NEV8		3.33093e+06	0.043	1.09672	45.4377
JY	column exclusives	LLLTTSHHNAL	0.445455	Q9Y485		0	0.038	1.1022	86.0888
JY	column exclusives	LAGNIIHSL	1.16667	Q9H5Y7		0	0.016	1.10989	84.7847
JY	column exclusives	LLITNCVSPFI	1.77273	Q8WWZ4		0	0.036	1.11315	84.8222
JY	column exclusives	YIMRLQDRL	-0.366667	Q8IX01		1.24166e+07	0.025	1.12758	42.7284
JY	column exclusives	SPSGRRVYQVL	-0.472727	Q19AV6		0	0.022	1.13531	41.2047
JY	column exclusives	RPAKSLMSI	0.0444444	Q4VCS5	M7(Oxidation)	1.08848e+07	0.029	1.14483	34.4062
JY	column exclusives	RPRSVHEK	-2.225	O60242		0	0.039	1.15118	22.6465
JY	column exclusives	KPRNSTPPSL	-1.52	Q96GY0		0	0.015	1.15137	30.3449
JY	column exclusives	VPNAGRGLVRL	0.263636	P27695		1.15209e+08	0.043	1.15823	44.943
JY	column exclusives	SYYDRGYDRGY	-2.07273	Q13595		2.12698e+06	0.003	1.15961	42.0943
JY	column exclusives	TRNYIHINL	-0.433333	P48546		1.677e+06	0.019	1.17705	103.383
JY	column exclusives	FMVDLHEQV	0.355556	Q7L0R7	M2(Oxidation)	2.19496e+06	0.039	1.17731	58.4986
JY	column exclusives	KLAEALYIA	0.977778	Q13573		1.53127e+06	0.046	1.18005	56.756
JY	column exclusives	MLYPEVIQQV	0.52	Q9NR09		3.67055e+06	0.032	1.18539	84.6094
JY	column exclusives	FLYSGHLAL	1.14444	Q9NY97		1.79875e+06	0.009	1.18764	73.5682
JY	column exclusives	ALDNDNYNL	-1.04444	P35573		3.07718e+06	0.013	1.19437	56.1979
JY	column exclusives	YYPEYKLLF	-0.277778	P61421		3.45671e+06	0.012	1.1975	85.607
JY	column exclusives	YLMDLSYSM	0.411111	P05556;P05107;P05106;P26010	M3(Oxidation); M9(Oxidation)	2.09655e+06	0.049	1.20127	64.3762
JY	column exclusives	NLFEWHFTV	0.2	Q9Y385		0	0.019	1.20188	102.397
JY	column exclusives	MPKKRQALV	-0.633333	P14866	M1(Oxidation)	5.27463e+06	0.034	1.21237	24.2669
JY	column exclusives	ILAQIMPFL	2	Q04726	M6(Oxidation)	1.13766e+06	0.03	1.21446	99.7997
JY	column exclusives	MPNEARLRNL	-0.98	P30876	M1(Oxidation)	1.04844e+07	0.007	1.22025	38.9498
JY	column exclusives	AASEQARQL	-0.733333	Q9Y6K9		0	0.035	1.22256	30.2996
JY	column exclusives	QKDFRVINL	-0.4	Q504Q3		571014	0.017	1.2306	77.1813
JY	column exclusives	RPNDSRMLVA	-0.67	Q9UJX2	M7(Oxidation)	12522753	0.049	1.23588	29.9557
JY	column exclusives	RPRAPETSLSI	-0.718182	Q9NVE5		2.71354e+06	0.021	1.24081	41.9318
JY	column exclusives	LNIEELIEKL	0.25	Q8TCG1		3.98038e+06	0.02	1.24743	35.2412
JY	column exclusives	TMEEMIFEV	0.455556	Q99504	M2(Oxidation); M5(Oxidation)	4.57933e+06	0.043	1.24759	73.7407
JY	column exclusives	SPSSPSVRRQL	-0.990909	O75179		933541	0.019	1.24766	36.5553
JY	column exclusives	SLLEYQMLV	0.933333	Q5SRE5	M7(Oxidation)	416875	0.022	1.24936	91.2901
JY	column exclusives	YTLDSLYWSV	0.25	Q9Y4W2		439427	0.023	1.24989	105.517
JY	column exclusives	FLDSAYFRL	0.544444	Q8NEL9		3.1922e+06	0.021	1.25321	84.0013
JY	column exclusives	NYPAFMMEM	0.0444444	Q86TG7	M6(Oxidation); M7(Oxidation); M9(Oxidation)	3.48084e+06	0.013	1.25959	51.4413
JY	column exclusives	RPVAAPNNSL	-0.39	A6NJ46		0	0.043	1.26141	67.6983
JY	column exclusives	YYPEYKLLF	-0.277778	P61421		9.40492e+06	0.024	1.26197	82.6783
JY	column exclusives	ALQDFLLSV	1.37778	O15287		1.59982e+06	0.031	1.26231	106.61
JY	column exclusives	YLQEREQRL	-1.85556	Q9BV35		4.94546e+06	0.019	1.26363	36.6368
JY	column exclusives	SPSGRRVYQVL	-0.472727	Q19AV6		7.41188e+06	0.049	1.26591	43.683
JY	column exclusives	SLLPYLPML	1.31111	Q9Y4A5	M8(Oxidation)	1.4044e+07	0.019	1.27187	107.661
JY	column exclusives	FLLDISETDL	0.67	O75369		2.13581e+06	0.019	1.28177	107.003
JY	column exclusives	CLYGNVEKV	0.233333	P14866		605527	0.02	1.28429	47.8
JY	column exclusives	RPRPTPRE	-2.8125	Q9ULI4		5.39431e+07	0.048	1.28463	21.5548
JY	column exclusives	NPTMRLGSL	-0.222222	P24723	M4(Oxidation)	0	0.022	1.30117	42.7343
JY	column exclusives	QLLDVKLAL	1.14444	P20700		2.84486e+06	0.03	1.31302	80.9666
JY	column exclusives	ALWAKSPGV	0.444444	Q15274		1420850	0.049	1.31471	51.356
JY	column exclusives	LPSQKSQQI	-1.03333	Q92625		1.73905e+06	0.039	1.31689	43.4045
JY	column exclusives	RRTNEINEV	-1.66667	Q8N5Y2;P0C860		0	0.042	1.32608	66.3627
JY	column exclusives	TVNIIISTV	1.8	Q92736		2.97264e+06	0.013	1.32918	101.82
JY	column exclusives	SILPISWAYI	1.37	P23378		1.17669e+07	0.037	1.32953	71.4191
JY	column exclusives	GLLEGLVEV	1.33333	Q6R327		1.93564e+06	0.031	1.33068	101.317
JY	column exclusives	YMFEEVPIV	0.855556	O15372	M2(Oxidation)	0	0.045	1.33126	89.8576
JY	column exclusives	GLYQDPVTL	0.0888889	Q6PJ69		1.823e+06	0.036	1.33235	74.757
JY	column exclusives	LLLTTSHHNAL	0.445455	Q9Y485		6.83423e+06	0.029	1.33831	45.4278
JY	column exclusives	HLLSSHSKSL	-0.21	Q86VY9		0	0.039	1.33947	45.593
JY	column exclusives	LTIDTQYYL	0.122222	P09884		965729	0.012	1.34021	87.6782
JY	column exclusives	FILEKEGYV	0.3	Q96QV1		4.6981e+07	0.012	1.3411	65.9141
JY	column exclusives	HPSLRLFSL	0.366667	Q6UUV7		668881	0.048	1.34324	73.36
JY	column exclusives	YIYDKDMEI	-0.677778	Q9UPT9		5.04353e+06	0.036	1.34346	60.0371
JY	column exclusives	YMLGLEARL	0.6	P18850	M2(Oxidation)	1.48229e+06	0.021	1.3457	68.0194
JY	column exclusives	RMMDASVYL	0.388889	Q9NYU1	M2(Oxidation); M3(Oxidation)	2.2816e+06	0.034	1.34608	46.4453
JY	column exclusives	SPFFRNLL	0.35	Q9P203		1.704e+06	0.019	1.34686	80.0573
JY	column exclusives	RPPGRPQI	-1.65	A8MUL3		8.80613e+06	0.034	1.34844	26.9343
JY	column exclusives	RLSDVQIYV	0.344444	P09913		1.03818e+07	0.045	1.35382	61.0173
JY	column exclusives	RPANRTAL	-0.925	Q15751		6.62686e+06	0.049	1.35454	22.5386
JY	column exclusives	YIMRLQDRL	-0.366667	Q8IX01		0	0.021	1.35456	65.9602
JY	column exclusives	ALLEPEFILKA	0.890909	Q99973		3.3754e+06	0.031	1.35583	85.3511
JY	column exclusives	YTLDSLYWSV	0.25	Q9Y4W2		887842	0.036	1.36104	105.781
JY	column exclusives	GLLEFLRPA	0.666667	O95295		0	0.033	1.36293	93.6454
JY	column exclusives	ALMISVPAL	2.15556	Q5T4F4	M3(Oxidation)	5.74458e+06	0.048	1.36317	89.4602
JY	column exclusives	FLYNEALYSL	0.56	Q8NFJ9		3821871	0.009	1.36336	102.162
JY	column exclusives	KPSLNKSNV	-1.11111	O43303		0	0.041	1.36571	31.7778
JY	column exclusives	ETALKQHAL	-0.4	P52746		0	0.019	1.36666	75.4604
JY	column exclusives	KMGLIFEV	1.175	Q15363	M2(Oxidation)	4.55365e+06	0.03	1.37208	68.0301
JY	column exclusives	FMYEQFPEL	-0.233333	Q14677	M2(Oxidation)	0	0.024	1.37847	92.622
JY	column exclusives	SLLEYQMLV	0.933333	Q5SRE5	M7(Oxidation)	1.22488e+06	0.049	1.3788	88.6826
JY	column exclusives	SMPDFDLHL	-0.0333333	Q09666	M2(Oxidation)	2.92114e+06	0.008	1.38107	71.4061
JY	column exclusives	MLFGTYMKV	0.922222	O43683	M1(Oxidation); M7(Oxidation)	0	0.022	1.38162	54.9838
JY	column exclusives	MLLELGVEL	1.54444	Q9NPF5	M1(Oxidation)	1.87589e+06	0.015	1.38286	101.195
JY	column exclusives	HLAEVSAEV	0.533333	O95229		2.27856e+06	0.014	1.3834	44.0671
JY	column exclusives	FLVDDYTFNV	0.53	Q8WX92		2.13936e+06	0.032	1.38361	102.059
JY	column exclusives	YRRKDGVFLY	-0.86	P62829		1.31024e+07	0.041	1.38453	47.1904
JY	column exclusives	KIMDYSLLVGI	1.16364	P78356	M3(Oxidation)	0	0.017	1.38665	93.9423
JY	column exclusives	TLNNWLATV	0.477778	O96008		1.06751e+06	0.045	1.38812	93.2309
JY	column exclusives	IPYEGFASL	0.588889	Q9P2P5		2.56948e+06	0.029	1.39011	85.9428
JY	column exclusives	IPAFSSRAL	0.777778	Q9HCE6		1.89836e+06	0.037	1.39058	49.9398
JY	column exclusives	TLSEVNRYL	-0.277778	Q008S8		2.14709e+07	0.015	1.39086	64.0336
JY	column exclusives	RVADILTQL	0.655556	Q9BZZ5		2.95097e+06	0.03	1.39147	75.3439
JY	column exclusives	IQRTPKIQVY	-0.58	P61769		2.02927e+06	0.022	1.39189	42.7585
JY	column exclusives	ALMADMVYV	1.64444	O75643	M3(Oxidation); M6(Oxidation)	0	0.024	1.39295	63.2382
JY	column exclusives	VMMEEFVQL	0.922222	O60287	M2(Oxidation); M3(Oxidation)	1.85032e+06	0.024	1.39315	74.2127
JY	column exclusives	ALMEEILKL	0.966667	Q96G01;Q8TD16		0	0.01	1.3939	98.3256
JY	column exclusives	LPRETVSMDL	-0.09	O43889	M8(Oxidation)	1.01967e+06	0.042	1.39532	46.4133
JY	column exclusives	LPRRPNDIYV	-0.8	O75817		5.70284e+06	0.028	1.39816	46.4985
JY	column exclusives	QKDFRVINL	-0.4	Q504Q3		0	0.021	1.39971	73.1607
JY	column exclusives	MLLSSLVSL	2.1	Q9BQB6	M1(Oxidation)	0	0.039	1.40287	101.519
JY	column exclusives	FLYSGHLAL	1.14444	Q9NY97		1.5308e+06	0.008	1.40344	74.6194
JY	column exclusives	MLTEITLGL	1.38889	Q92947	M1(Oxidation)	1.20116e+06	0.029	1.4069	93.393
JY	column exclusives	RPRPGDSLPS	-1.55	P78325		4.4291e+06	0.049	1.40762	31.5844
JY	column exclusives	LPRQGPGQSL	-0.87	Q6IQ23		1.94721e+06	0.03	1.40868	70.4478
JY	column exclusives	YYLTFVQEL	0.477778	Q14202		2.33654e+06	0.022	1.40957	104.494
JY	column exclusives	TLMAFHVFL	1.91111	Q05932	M3(Oxidation)	2.27185e+06	0.005	1.40984	86.2285
JY	column exclusives	RPRSPTGPSNSF	-1.5	Q96I25		1.56013e+06	0.01	1.41037	36.695
JY	column exclusives	YYLTFVQEL	0.477778	Q14202		1.35837e+06	0.01	1.41129	105.52
JY	column exclusives	MMFDEPVLL	1.08889	O75592	M1(Oxidation); M2(Oxidation)	1.1723e+06	0.013	1.4117	86.5143
JY	column exclusives	TLLHTNLRI	0.366667	Q04721		0	0.047	1.41425	97.36
JY	column exclusives	KIDQQQQQKV	-2.01	Q9UMN6		0	0.042	1.41426	67.6833
JY	column exclusives	YYPEYKLLF	-0.277778	P61421		7.65851e+06	0.001	1.41481	88.3185
JY	column exclusives	RVAPEEHPVL	-0.39	P60709;P63261;A5A3E0		5.27989e+06	0.037	1.41563	39.0838
JY	column exclusives	SMPEQAHKV	-0.955556	Q86WA8	M2(Oxidation)	2.26534e+06	0.027	1.41701	19.587
JY	column exclusives	RPRPEYVAIF	-0.37	Q6NUS6		1.59449e+06	0.025	1.41848	62.1514
JY	column exclusives	LPRAGLEL	0.4	Q76I76		7.25977e+06	0.027	1.41916	55.4767
JY	column exclusives	TPSARISAL	0.388889	Q9GZM8		489345	0.031	1.42048	43.6983
JY	column exclusives	ATWLQPALPTL	0.545455	Q03169		4.26409e+06	0.033	1.42129	60.419
JY	column exclusives	AMFDFSEKL	0.155556	P20393	M2(Oxidation)	920764	0.013	1.42254	65.598
JY	column exclusives	KPIKNRSI	-1.15	Q9Y5P3		2.07122e+06	0.017	1.42326	25.6039
JY	column exclusives	GMTELYFQL	0.322222	P78527	M2(Oxidation)	1.184e+06	0.039	1.4237	92.5873
JY	column exclusives	KLNEIDREL	-1.14444	Q86VQ0		2.8999e+06	0.04	1.42676	41.8213
JY	column exclusives	APDRGWMAL	-0.177778	O43292	M7(Oxidation)	3.05446e+06	0.031	1.42791	54.6469
JY	column exclusives	FIWPMLIHI	1.81111	Q86XP3	M5(Oxidation)	1.85467e+06	0.001	1.42997	105.949
JY	column exclusives	ALMADMVYV	1.64444	O75643	M3(Oxidation); M6(Oxidation)	4.91941e+06	0.025	1.43006	62.0924
JY	column exclusives	NLAAVTVFL	2.02222	Q8TDW4		766011	0.033	1.43067	103.755
JY	column exclusives	PHTPSTHF	-1.125	Q14186		1.89685e+07	0.011	1.43095	33.6045
JY	column exclusives	RPEKRQQSL	-2.44444	O75363		1.9345e+06	0.021	1.43274	17.9464
JY	column exclusives	AISGIIMGI	2.23333	P55344	M7(Oxidation)	8.0596e+06	0.029	1.43308	89.2655
JY	column exclusives	IASQFLSAL	1.48889	P16581		3.83929e+06	0.047	1.43314	49.5008
JY	column exclusives	YLWNLQVKL	0.277778	Q96DM3		834928	0.002	1.43616	93.0083
JY	column exclusives	QPYSKLPGVSL	-0.190909	Q16739		2.19644e+06	0.044	1.43715	61.1113
JY	column exclusives	HLLGTSPERV	-0.29	Q8WUY1		2.05158e+06	0.031	1.4374	45.5764
JY	column exclusives	WPDLLPKL	-0.0125	Q92973		0	0.014	1.44028	94.6088
JY	column exclusives	YLIGVHASL	1.37778	Q8IV53		2.74584e+06	0.014	1.44193	64.4851
JY	column exclusives	MLLEEEYYL	0.0222222	Q5VVJ2	M1(Oxidation)	698320	0.031	1.44194	89.3396
JY	column exclusives	FIMEAGVKL	1.24444	Q8N1B3;P0C7Q3	M3(Oxidation)	2.96244e+06	0.018	1.4422	55.29
JY	column exclusives	SPYYFLTSAF	0.47	Q96BI3		2338212	0.035	1.4434	107.28
JY	column exclusives	YLFDIAVSM	1.48889	Q96GX9	M9(Oxidation)	3.30818e+06	0.039	1.44398	93.9632
JY	column exclusives	VLDITRLLL	1.68889	Q6PFW1		343989	0.022	1.44516	102.553
JY	column exclusives	ILIETKLVL	1.83333	Q14643		2.09284e+06	0.034	1.44654	79.7539
JY	column exclusives	RPRSNSAWQIYL	-0.941667	Q8N4C8		1.55135e+06	0.025	1.44717	66.7909
JY	column exclusives	LLSERFINV	0.755556	Q9P287		1.23222e+06	0.036	1.44929	66.7613
JY	column exclusives	AMAFITDHV	1.06667	Q38SD2	M2(Oxidation)	1.62599e+06	0.015	1.45128	49.9495
JY	column exclusives	ARLSPAIPL	0.8	P21817		1.14792e+06	0.032	1.45341	57.8658
JY	column exclusives	FLDALLTDV	1.38889	Q96QE3		1.24098e+06	0.018	1.45388	107.026
JY	column exclusives	RPRPNTFVIR	-0.94	P31751		3.05162e+06	0.021	1.45433	40.0304
JY	column exclusives	QLVDTTVEL	0.455556	O75533		5.55101e+06	0.029	1.45455	74.557
JY	column exclusives	TRPLALPEV	0.188889	Q68BL8		640137	0.028	1.45497	52.0926
JY	column exclusives	SMPDFDLHL	-0.0333333	Q09666	M2(Oxidation)	1.59925e+06	0.025	1.4558	74.1095
JY	column exclusives	SPSSPSVRRQL	-0.990909	O75179		778281	0.029	1.45608	34.4459
JY	column exclusives	FMVEKGPTL	0.288889	Q8N2K1	M2(Oxidation)	2.86421e+06	0.003	1.45789	49.4057
JY	column exclusives	SLYSVHLLL	1.47778	Q96QD8;Q969I6		1.19918e+06	0.012	1.45807	86.2974
JY	column exclusives	YLVSGGVPFI	1.5	Q86SQ6		1.97216e+06	0.028	1.45936	80.5199
JY	column exclusives	YLFDEIDQAL	0.14	Q9UQE7		3.45222e+06	0.034	1.46196	104.225
JY	column exclusives	HLLDSAVYYL	0.73	P30679		1.94057e+06	0.039	1.46288	88.4257
JY	column exclusives	NMMTDVVKL	0.488889	Q9NSV4		3.87453e+06	0.04	1.46549	57.9305
JY	column exclusives	FLVDDYTFNV	0.53	Q8WX92		1.47233e+06	0.019	1.46867	102.77
JY	column exclusives	LSRLGPSL	0.4125	Q5VV67		0	0.033	1.46871	71.3027
JY	column exclusives	SPYPWPLNHI	-0.62	O75431		0	0.012	1.47241	87.2224
JY	column exclusives	KMYSEMIFV	0.644444	Q86TW2	M2(Oxidation); M6(Oxidation)	407927	0.034	1.47394	57.2412
JY	column exclusives	MLLSSLVSL	2.1	Q9BQB6	M1(Oxidation)	0	0.045	1.47465	103.967
JY	column exclusives	LPSQKSQQI	-1.03333	Q92625		3.26164e+06	0.028	1.47755	44.3419
JY	column exclusives	RPRSPTGPSNSF	-1.5	Q96I25		0	0.035	1.47819	34.825
JY	column exclusives	IPRSFMMEV	0.544444	Q7Z6E9	M6(Oxidation); M7(Oxidation)	0	0.046	1.4785	48.4041
JY	column exclusives	SPHDVSSVL	0.166667	Q9P107		6.12859e+06	0.014	1.47893	45.1406
JY	column exclusives	RMMDASVYL	0.388889	Q9NYU1	M2(Oxidation); M3(Oxidation)	3.01527e+06	0.016	1.48027	48.2961
JY	column exclusives	LTIDTQYYL	0.122222	P09884		8211172	0.043	1.48046	85.6684
JY	column exclusives	SLAEFFYQV	0.7	Q9Y2Z4		1.28358e+06	0.007	1.48053	105.015
JY	column exclusives	GMTELYFQL	0.322222	P78527	M2(Oxidation)	2.01376e+06	0.034	1.4811	89.8799
JY	column exclusives	IIMDDEFQL	0.388889	Q9Y2Y0	M3(Oxidation)	2.4612e+06	0.037	1.48117	82.2348
JY	column exclusives	SIMEMQAMEV	0.49	Q14494	M3(Oxidation); M5(Oxidation); M8(Oxidation)	7.54196e+06	0.016	1.48178	42.0993
JY	column exclusives	MPYIVICFL	2.36667	Q9H1Y3		0	0.015	1.48341	103.755
JY	column exclusives	LLLTTSHHNAL	0.445455	Q9Y485		5.82067e+07	0.003	1.48436	46.9785
JY	column exclusives	KLGDIMGV	0.775	Q92620	M6(Oxidation)	1.28838e+06	0.046	1.48523	45.5255
JY	column exclusives	YPGSDRIML	-0.211111	Q6ZS81	M8(Oxidation)	991407	0.01	1.48638	54.7552
JY	column exclusives	VTAIEIVSI	2.07778	P25101		1.03488e+06	0.03	1.48646	97.1289
JY	column exclusives	YQLDQDHNV	-1.55556	Q96T23		3.26489e+06	0.02	1.48653	41.7961
JY	column exclusives	MLLEEEYYL	0.0222222	Q5VVJ2	M1(Oxidation)	5.49592e+06	0.031	1.48691	85.7945
JY	column exclusives	YIYDKDMEI	-0.677778	Q9UPT9	M7(Oxidation)	1.87073e+06	0.026	1.48695	48.7082
JY	column exclusives	SLLEYQMLV	0.933333	Q5SRE5	M7(Oxidation)	2.66237e+06	0.007	1.48958	88.6356
JY	column exclusives	FLDDMNFLL	0.933333	P23109		3.20381e+06	0.048	1.49001	104.79
JY	column exclusives	LLIQKCIMEI	1.46	Q5VT97	M8(Oxidation)	0	0.018	1.49119	60.488
JY	column exclusives	KPEERANIM	-1.36667	Q9P2N5	M9(Oxidation)	1.77254e+06	0.021	1.49194	23.0627
JY	column exclusives	YIKSTVETV	0.222222	Q9H5Z1		0	0.042	1.49194	40.6335
JY	column exclusives	KAMAETFYL	0.3	Q9Y2C4	M3(Oxidation)	783974	0.041	1.4927	58.1997
JY	column exclusives	IPRSFMMEV	0.544444	Q7Z6E9	M6(Oxidation); M7(Oxidation)	0	0.044	1.49291	49.351
JY	column exclusives	TLLIANETL	1.03333	P05113		669089	0.048	1.49394	63.3634
JY	column exclusives	SIMDISWTL	0.888889	P54198	M3(Oxidation)	734821	0.015	1.49408	93.6983
JY	column exclusives	FLYAGHIFL	1.62222	Q66K64		0	0.005	1.49449	95.296
JY	column exclusives	FYPLFVHMY	0.9	Q15542	M8(Oxidation)	1.0762e+06	0.002	1.4956	80.7476
JY	column exclusives	VMHDSSFSV	0.444444	Q6IQ32	M2(Oxidation)	815560	0.021	1.49747	41.8724
JY	column exclusives	NRYWGTPIPL	-0.62	P41252		5.14707e+06	0.042	1.49818	78.5598
JY	column exclusives	LLAGLHVLL	2.37778	Q8IWV8		5.97876e+06	0.041	1.49824	90.1442
JY	column exclusives	QMLELITRL	0.622222	Q9UPY3		0	0.014	1.4997	101.391
JY	column exclusives	AMFENFVSV	1.1	Q09161	M2(Oxidation)	0	0.03	1.50039	84.4282
JY	column exclusives	MLLEEEYYL	0.0222222	Q5VVJ2	M1(Oxidation)	5.82747e+06	0.027	1.5016	85.6918
JY	column exclusives	APRYSAPVI	0.277778	Q99707		2.95767e+06	0.03	1.5017	47.4785
JY	column exclusives	RPRLDPWKL	-1.43333	Q02779		9.2902e+06	0.034	1.50231	51.4375
JY	column exclusives	ALRDGEVFQV	0.14	Q96JN8		1.06275e+06	0.033	1.50453	57.057
JY	column exclusives	SLMNENREL	-1.08889	Q5T9S5	M3(Oxidation)	0	0.022	1.50597	38.8147
JY	column exclusives	YQLEAEFVGV	0.46	Q9ULX3		0	0.009	1.50658	88.375
JY	column exclusives	APLPGMTSL	0.688889	Q13952	M6(Oxidation)	4.03996e+06	0.041	1.50842	59.8006
JY	column exclusives	GPSFLPQAL	0.477778	Q6ZSG1		6.70854e+06	0.035	1.50916	65.0341
JY	column exclusives	FLLGEHLLL	1.63333	A3KMH1		3.88305e+06	0.038	1.50923	91.833
JY	column exclusives	FMADDIFSV	1.13333	Q9HBE5	M2(Oxidation)	2.9705e+06	0.046	1.51137	95.4457
JY	column exclusives	SLISVIHLI	2.27778	O14735		2.07112e+06	0.004	1.51163	97.424
JY	column exclusives	TPRNFSVSI	-0.0444444	Q9NRA1		0	0.029	1.51204	64.0084
JY	column exclusives	ALMDEILML	1.61111	Q8NF91	M3(Oxidation); M8(Oxidation)	2.13103e+06	0.026	1.51324	96.5172
JY	column exclusives	IPQVYHGQI	-0.0333333	Q14032		9.7405e+06	0.042	1.51403	33.6077
JY	column exclusives	LPATRGYAL	0.3	O75843		3.98995e+06	0.033	1.51596	49.7949
JY	column exclusives	TLEDYPLMI	0.377778	Q8NBN3	M8(Oxidation)	0	0.031	1.51815	97.2196
JY	column exclusives	RLQSTNFAL	-0.0888889	Q99933		1.09817e+06	0.024	1.52085	52.2865
JY	column exclusives	KSFPNIGSL	0.0111111	Q93063		2.67045e+06	0.031	1.52166	34.1935
JY	column exclusives	TLATDILMGV	1.47	O43143	M8(Oxidation)	0	0.036	1.52225	101.376
JY	column exclusives	ILADIFVSM	2.13333	Q96QP1	M9(Oxidation)	1.51011e+06	0.034	1.52227	89.0005
JY	column exclusives	SLYSVHLLL	1.47778	Q96QD8;Q969I6		5.45434e+06	0.006	1.52345	81.768
JY	column exclusives	GVMESVIAL	1.74444	Q9H3U1	M3(Oxidation)	3.06215e+06	0.046	1.52542	71.4696
JY	column exclusives	GLLDPGMLVNI	1.14545	P49116	M7(Oxidation)	2.42081e+06	0.042	1.52713	105.66
JY	column exclusives	TLYPLHILFV	1.61	Q10567		0	0.037	1.52837	104.767
JY	column exclusives	KLGLGLEFQA	0.43	P21796		2.09789e+06	0.038	1.52938	74.4939
JY	column exclusives	YIQDVYWNV	-0.122222	Q9NUD9		0	0.048	1.52938	85.5944
JY	column exclusives	KRTRGGAPEL	-1.39	Q9C004		6.0804e+06	0.023	1.52971	99.5804
JY	column exclusives	IQFESAWAL	0.666667	P52292		940681	0.046	1.53138	99.5073
JY	column exclusives	SIWPALTQV	0.755556	P86452		0	0.036	1.53145	92.9907
JY	column exclusives	QPRDPVRPP	-2.02222	Q96DX4		1.07291e+07	0.013	1.53296	33.0951
JY	column exclusives	ALMNTLLYL	1.48889	Q9H5K3	M3(Oxidation)	0	0.045	1.53472	95.6217
JY	column exclusives	TMHDYPPLV	-0.222222	Q14643	M2(Oxidation)	2970163	0.049	1.53491	49.2789
JY	column exclusives	YLMDLSYSM	0.411111	P05556;P05107;P05106;P26010	M3(Oxidation); M9(Oxidation)	1.25579e+07	0.003	1.53551	60.6426
JY	column exclusives	APDLQKVLNIL	0.536364	Q9P291		255804	0.038	1.53814	95.3375
JY	column exclusives	ILMGHSLYM	1.13333	Q9BVV6	M3(Oxidation); M9(Oxidation)	5.02383e+06	0.025	1.53872	45.5041
JY	column exclusives	RPAVGYEL	-0.1875	Q9BQD7		2.72937e+06	0.036	1.53983	48.2852
JY	column exclusives	IPRRQEHDISL	-1.11818	Q92797		1.82059e+06	0.005	1.54	39.4608
JY	column exclusives	KISVIVETV	1.41111	P04843		6.28794e+06	0.028	1.54029	56.7594
JY	column exclusives	KRFVKDLGL	-0.177778	Q9UHG3		2.67846e+07	0.044	1.54209	77.4762
JY	column exclusives	TLSSLVFQL	1.4	P42345		2.13804e+06	0.047	1.54281	104.555
JY	column exclusives	TMADQIVTV	0.911111	O00186	M2(Oxidation)	618757	0.037	1.54331	57.0118
JY	column exclusives	YLITLLEHL	1.22222	O43683		0	0.005	1.54478	104.44
JY	column exclusives	ALFGIPMAL	2.04444	Q03135	M7(Oxidation)	0	0.036	1.54567	105.29
JY	column exclusives	TMEELKYSL	-0.466667	P20851		0	0.004	1.54619	57.088
JY	column exclusives	KLGDIMGV	0.775	Q92620	M6(Oxidation)	2.00642e+06	0.044	1.55035	46.6636
JY	column exclusives	RLFDFLVEA	0.855556	O00160		2.07391e+06	0.041	1.55117	97.556
JY	column exclusives	SLLELEVDL	0.9	P35606		124471	0.041	1.55173	105.633
JY	column exclusives	YLIGVHASL	1.37778	Q8IV53		2.33355e+06	0.044	1.55232	65.5494
JY	column exclusives	YLGEGPRMV	-0.2	P43686	M8(Oxidation)	3.63823e+06	0.034	1.55298	41.6371
JY	column exclusives	ALLDIIRSL	1.48889	O95864		0	0.016	1.55585	107.011
JY	column exclusives	FLFNYDYTL	0.322222	O75165		1.21578e+07	0.027	1.55879	105.323
JY	column exclusives	QDRPSFSAL	-0.7	P52333		0	0.032	1.55902	40.8385
JY	column exclusives	GLIDGRLTI	0.788889	Q15005		1.40206e+06	0.031	1.55908	72.4744
JY	column exclusives	FMLKDMLYL	1.03333	Q53EQ6	M2(Oxidation); M6(Oxidation)	2.25837e+06	0.019	1.55935	78.814
JY	column exclusives	FLLPLRIAL	2.02222	Q86UL3		1.1598e+06	0.028	1.55943	104.608
JY	column exclusives	PLCIGRLIPV	1.52	Q06203		0	0.036	1.56184	107.544
JY	column exclusives	TLMEEVLLL	1.51111	Q9H4A5		0	0.035	1.56216	108.115
JY	column exclusives	ILIDWLVQV	1.9	P14635		1.57953e+06	0.024	1.56227	108.234
JY	column exclusives	AISGIIMGI	2.23333	P55344	M7(Oxidation)	0	0.017	1.56317	85.4781
JY	column exclusives	FLNKLIPVL	1.54444	Q8TCY9		481976	0.032	1.56664	94.903
JY	column exclusives	SLMDDYLGL	0.422222	P62487		3.05158e+06	0.014	1.56772	104.827
JY	column exclusives	FILEKEGYV	0.3	Q96QV1		0	0.007	1.56914	66.9363
JY	column exclusives	TMRVREVEVV	0.2	Q9BQQ3	M2(Oxidation)	1.52378e+06	0.036	1.56977	80.8158
JY	column exclusives	ALQSLLHLL	1.47778	P52294		0	0.015	1.57005	96.5303
JY	column exclusives	TLSEVNRYL	-0.277778	Q008S8		4.26212e+06	0.047	1.57027	64.9445
JY	column exclusives	SLMNENREL	-1.08889	Q5T9S5	M3(Oxidation)	0	0.006	1.57128	38.3873
JY	column exclusives	RPRRSSTQL	-1.9	P28908		7.81663e+07	0.033	1.57219	18.5418
JY	column exclusives	ALQWVVVEV	1.61111	Q13952		773584	0.035	1.57229	100.591
JY	column exclusives	LLWDYVYQL	0.566667	P41212;Q9Y603		0	0.048	1.57351	107.669
JY	column exclusives	TVNTKVPSL	0.111111	Q8NBP0		739921	0.045	1.5736	63.3304
JY	column exclusives	AISGIIMGI	2.23333	P55344	M7(Oxidation)	0	0.032	1.5746	82.5063
JY	column exclusives	QLFYTKIFL	0.922222	Q02809		1.34811e+06	0.02	1.5748	93.1076
JY	column exclusives	VLMGSLVYL	2.13333	Q9H871	M3(Oxidation)	0	0.04	1.5751	99.1768
JY	column exclusives	FLLPMFERL	1.03333	Q8TDD1	M5(Oxidation)	1.95806e+06	0.001	1.57528	93.1875
JY	column exclusives	PAPTHNSL	-0.725	P49327		984883	0.008	1.57662	31.902
JY	column exclusives	RLNDGNEYL	-1.4	Q01082		0	0.018	1.57766	44.6358
JY	column exclusives	FLFDEEIEQI	0.09	Q659C4		2.57157e+06	0.011	1.57792	105.271
JY	column exclusives	KMMLIVNMV	1.66667	Q49A26	M2(Oxidation); M3(Oxidation); M8(Oxidation)	435921	0.008	1.57971	47.6769
JY	column exclusives	GLFAPQFYV	0.955556	P12757		1.95275e+06	0.047	1.58373	100.855
JY	column exclusives	MVMDLAFSV	1.81111	Q8IWA0	M1(Oxidation); M3(Oxidation)	2.16052e+06	0.039	1.58485	79.1212
JY	column exclusives	TLLPLRVFL	1.71111	Q6NXT6		0	0.036	1.58521	99.7443
JY	column exclusives	SLWSIISKV	1.08889	Q96GC9		561558	0.038	1.58716	95.3026
JY	column exclusives	TPSAPSRSL	-0.577778	O94827		4.08135e+06	0.04	1.58924	33.9225
JY	column exclusives	IMLPFHINI	1.52222	Q4ADV7	M2(Oxidation)	423736	0.012	1.58931	96.3869
JY	column exclusives	NYYGKYIAL	-0.177778	Q9UJA3		2.06869e+06	0.027	1.58987	64.4684
JY	column exclusives	FLTYLDVSV	1.38889	O15213		772414	0.037	1.59061	103.43
JY	column exclusives	FLQEATLYL	0.777778	Q9UPU5		4.10837e+06	0.016	1.59226	95.502
JY	column exclusives	FPQMGRFTL	0.0666667	P15170;Q8IYD1	M4(Oxidation)	343724	0.003	1.5929	64.5966
JY	column exclusives	IIWNVGTGEAL	0.854545	Q9ULV4		1.57857e+06	0.041	1.59372	82.4006
JY	column exclusives	KLQNIMMLL	0.977778	Q9NRZ9	M6(Oxidation); M7(Oxidation)	4.47677e+06	0.032	1.59373	66.8598
JY	column exclusives	QKDFRVINL	-0.4	Q504Q3		2.62278e+08	0.048	1.59423	51.2338
JY	column exclusives	YLYEHNFAF	-0.177778	Q9NUD9		2.21028e+06	0.009	1.59436	74.5451
JY	column exclusives	STLGIYFEV	0.955556	Q15437		5.15465e+06	0.021	1.59586	96.8037
JY	column exclusives	ALLAEGITWV	1.44	Q9UM00		1.9043e+06	0.046	1.59679	101.444
JY	column exclusives	RLQETLSAA	-0.2	P78527		0	0.026	1.59699	40.2444
JY	column exclusives	YMTQIVIML	1.7	Q6PFW1;O43314	M2(Oxidation); M8(Oxidation)	2.93382e+06	0.038	1.59718	85.6302
JY	column exclusives	FLDMTNWNL	0.0222222	Q9H6K1	M4(Oxidation)	3.0313e+06	0.015	1.59782	93.481
JY	column exclusives	SPQSRASL	-0.8	Q9H6Q4		4.12816e+06	0.016	1.59789	28.8327
JY	column exclusives	SLYEGIDFYT	-0.04	P34931		7.97978e+06	0.005	1.59846	90.4382
JY	column exclusives	FLPPYTFQI	0.577778	Q16533		1.92774e+06	0.019	1.59873	103.275
JY	column exclusives	NIMDFKLFL	0.966667	A6NFY4	M3(Oxidation)	1.85653e+06	0.026	1.5988	92.7411
JY	column exclusives	FMSSHIKSV	0.433333	Q86T24	M2(Oxidation)	1.68055e+06	0.015	1.59969	32.2151
JY	column exclusives	FLSGYYVTL	1.12222	Q96IK0		5.95885e+06	0.016	1.60168	95.3269
JY	column exclusives	KQIQWFWQV	-0.522222	O00308		1.30751e+06	0.011	1.60251	92.2481
JY	column exclusives	YPGSDRIML	-0.211111	Q6ZS81	M8(Oxidation)	1.51755e+07	0.007	1.60359	52.3297
JY	column exclusives	KPTDSRINF	-1.24444	Q9HCK1		3.13064e+06	0.045	1.60392	49.9026
JY	column exclusives	SPRLPAREL	-0.788889	Q9H1K1		2.38549e+07	0.029	1.60408	39.5258
JY	column exclusives	SMVNLVVMV	2.23333	Q9Y3A6	M2(Oxidation); M8(Oxidation)	2.58361e+06	0.009	1.60444	74.6757
JY	column exclusives	KLLQYLYSL	0.488889	P49356		1.04415e+07	0.027	1.60516	69.9843
JY	column exclusives	YLQELIFSV	1.11111	Q9H1N7		1.43559e+06	0.028	1.60763	106.667
JY	column exclusives	KTDPFWTASSL	-0.409091	Q8WTR4		5.83765e+06	0.014	1.60825	71.0784
JY	column exclusives	WLWGELPQA	-0.155556	Q14693		946564	0.014	1.60868	104.091
JY	column exclusives	FLPPYTFQI	0.577778	Q16533		425985	0.015	1.60982	104.459
JY	column exclusives	VLMWEIYSL	1.3	Q06187	M3(Oxidation)	0	0.024	1.60989	105.674
JY	column exclusives	TLITCHRAGL	0.69	Q24JP5		1.87292e+06	0.031	1.60992	105.089
JY	column exclusives	SPFKQSMSL	-0.322222	Q9NVR5	M7(Oxidation)	4.68301e+06	0.049	1.61203	41.4709
JY	column exclusives	LNIEELIEKL	0.25	Q8TCG1		0	0.049	1.61242	68.4219
JY	column exclusives	FLMKQQSLL	0.488889	O43237	M3(Oxidation)	2.57531e+06	0.022	1.61282	52.0493
JY	column exclusives	TLFDYDVGL	0.577778	Q96PU4		3.16729e+06	0.048	1.61365	98.8852
JY	column exclusives	GLWEGALYEI	0.39	Q8IU68		1.37819e+07	0.021	1.61416	106.64
JY	column exclusives	FLGSFIDHV	1.13333	Q5HYA8		1.29434e+06	0.003	1.61418	78.4573
JY	column exclusives	LPRAGLEL	0.4	Q76I76		7.17536e+06	0.027	1.61517	53.3297
JY	column exclusives	WLMPVIPAL	1.76667	Q96CB5	M3(Oxidation)	7.62695e+06	0.015	1.6164	104.967
JY	column exclusives	SLLGHLMIV	1.95556	P49773	M7(Oxidation)	0	0.028	1.61677	103.215
JY	column exclusives	FLVDSQFMV	1.32222	Q9UHW5	M8(Oxidation)	4.79966e+06	0.049	1.61795	90.0991
JY	column exclusives	ALLAEGITWV	1.44	Q9UM00		3.80427e+06	0.019	1.61803	104.175
JY	column exclusives	SLPPPPPPA	-0.533333	Q13191;P23610;Q9NTJ3		2.03423e+06	0.012	1.6184	48.3311
JY	column exclusives	SPRRSPRISF	-1.18	Q96FF9		8.09386e+06	0.037	1.62113	39.689
JY	column exclusives	NLAEDIMRL	0.0888889	P08670	M7(Oxidation)	1.86855e+06	0.023	1.62121	68.3547
JY	column exclusives	ILVGLLHMV	2.51111	Q53FV1	M8(Oxidation)	4.88094e+06	0.011	1.62299	70.9986
JY	column exclusives	SYPYFVIQY	0.188889	Q7Z3E1		2.55337e+06	0.013	1.62488	100.244
JY	column exclusives	KKFKMKHHL	-1.5	O15209;O43298	M5(Oxidation)	4.27088e+06	0.013	1.62527	24.6482
JY	column exclusives	KTDPFWTASSL	-0.409091	Q8WTR4		2.47464e+06	0.023	1.62669	59.508
JY	column exclusives	SMMPPPVGMVA	0.9	Q8WU79	M2(Oxidation); M3(Oxidation); M9(Oxidation)	7.59405e+06	0.023	1.62737	45.4832
JY	column exclusives	FLVDDYTFNV	0.53	Q8WX92		0	0.039	1.62828	102.103
JY	column exclusives	SPKIRSHAV	-0.477778	Q92973		1.58578e+06	0.045	1.62858	21.2557
JY	column exclusives	TLLGDVVRL	1.18889	Q96FS4		1.56795e+06	0.002	1.62895	83.6046
JY	column exclusives	YLFDIAVSM	1.48889	Q96GX9	M9(Oxidation)	4.87783e+06	0.003	1.62929	95.1027
JY	column exclusives	ALTEYPDAKT	-0.78	P29973		2.37912e+06	0.02	1.6296	95.7817
JY	column exclusives	KIMDYSLLVGI	1.16364	P78356	M3(Oxidation)	0	0.015	1.62996	91.4121
JY	column exclusives	ALYEGRNPGF	-0.68	P19174		1.56965e+06	0.042	1.63215	49.0165
JY	column exclusives	GLFDTAISL	1.25556	Q12769		3.99711e+07	0.018	1.63347	107.555
JY	column exclusives	LLLTTSHHNAL	0.445455	Q9Y485		0	0.034	1.63466	47.2976
JY	column exclusives	YLMDLSYSM	0.411111	P05556;P05107;P05106;P26010	M3(Oxidation); M9(Oxidation)	3.23848e+06	0.001	1.6347	61.5859
JY	column exclusives	VLFENQLLQI	0.89	O95782;O94973		1.25979e+06	0.03	1.635	106.62
JY	column exclusives	FPDNQRPLL	-0.866667	P50549		0	0.039	1.63512	54.5611
JY	column exclusives	YYGNYDYGSY	-1.51	Q9BUJ2		1.83757e+06	0.012	1.63535	62.6243
JY	column exclusives	ALGHWLGLL	1.34444	Q13724		0	0.045	1.63581	105.278
JY	column exclusives	YLMDLSYSM	0.411111	P05556;P05107;P05106;P26010	M3(Oxidation); M9(Oxidation)	2.55332e+07	0.007	1.63629	60.5366
JY	column exclusives	NMLNLAVHL	1.01111	Q6P9B9	M2(Oxidation)	1.86167e+06	0.003	1.63651	67.171
JY	column exclusives	WLMPVIPAL	1.76667	Q96CB5	M3(Oxidation)	4705277	0.034	1.63663	107.44
JY	column exclusives	FLIDSSIMI	1.87778	B7ZAQ6	M8(Oxidation)	2.253e+06	0.018	1.6368	102.025
JY	column exclusives	FLYSETWNI	0.0444444	P00156		0	0.024	1.637	95.3689
JY	column exclusives	TLNSNLLEI	0.433333	Q02413		1.54047e+06	0.031	1.63702	56.0434
JY	column exclusives	KPGGWLPL	-0.15	Q9NRM6		1.49765e+06	0.044	1.63732	46.1332
JY	column exclusives	RYPFDSPQVM	-0.79	Q96B02	M10(Oxidation)	0	0.044	1.63754	50.5442
JY	column exclusives	AVRLGAQAL	0.977778	P32322		1.41087e+06	0.012	1.63766	46.9956
JY	column exclusives	FLQEWEVYA	-0.0111111	Q9NRP4		1.2798e+06	0.011	1.63794	99.0811
JY	column exclusives	SPEELKMEL	-0.811111	O60234	M7(Oxidation)	3.7358e+06	0.001	1.63884	45.0042
JY	column exclusives	VLMGSLVYL	2.13333	Q9H871	M3(Oxidation)	2.46692e+06	0.029	1.64017	86.8583
JY	column exclusives	FPKVSTKSL	-0.1	Q96AQ1;Q96LY2		1.0555e+06	0.016	1.64077	44.1963
JY	column exclusives	SMMPDELLTSL	0.390909	Q9UKL3	M2(Oxidation); M3(Oxidation)	6.92244e+06	0.01	1.64118	83.8805
JY	column exclusives	FQDENHLYL	-0.9	Q9Y5S2		2.55889e+06	0.04	1.64138	57.8561
JY	column exclusives	TLVGSLPLL	1.76667	P03905		0	0.022	1.64169	103.5
JY	column exclusives	SLMDDYLGL	0.422222	P62487	M3(Oxidation)	2.0935e+06	0.007	1.64209	91.9413
JY	column exclusives	ALADFLPVM	1.66667	Q9ULK4	M9(Oxidation)	1.79725e+06	0.026	1.64298	95.4463
JY	column exclusives	RLYDAMIYV	0.622222	Q8N3P4	M6(Oxidation)	1.12791e+07	0.027	1.6448	61.0686
JY	column exclusives	RPQASALEL	-0.3	P36956		1.33263e+07	0.002	1.64544	47.5644
JY	column exclusives	APDAAPAPASI	0.4	Q9H8Y5		1.52588e+08	0.012	1.64659	45.9239
JY	column exclusives	YPGSDRIML	-0.211111	Q6ZS81	M8(Oxidation)	45068473	0.024	1.64737	52.4988
JY	column exclusives	VLMWEIYSL	1.3	Q06187	M3(Oxidation)	1.03419e+06	0.03	1.64738	107.266
JY	column exclusives	LLMVLSPRL	1.6	Q00610	M3(Oxidation)	1.57469e+06	0.013	1.64787	73.6445
JY	column exclusives	YLFDIAVSM	1.48889	Q96GX9	M9(Oxidation)	7.11919e+06	0.021	1.64819	94.5431
JY	column exclusives	RVMPSSFFL	0.866667	O75663	M3(Oxidation)	0	0.034	1.64849	76.8903
JY	column exclusives	ARPYSVAL	0.425	Q6UVK1		3.24019e+06	0.045	1.64881	51.2103
JY	column exclusives	YTLDSLYWSV	0.25	Q9Y4W2		1.69088e+06	0.034	1.64945	105.575
JY	column exclusives	GLSSLSIHL	1.1	Q96RR4		1.21348e+06	0.016	1.64946	74.8237
JY	column exclusives	SLLGHLMIV	1.95556	P49773	M7(Oxidation)	0	0.031	1.65009	79.7362
JY	column exclusives	YLWSEVYSM	0.144444	P52888	M9(Oxidation)	2.74082e+06	0.017	1.6507	88.1681
JY	column exclusives	YLDSMYIML	1	Q13443	M5(Oxidation); M8(Oxidation)	2.39188e+06	0.043	1.65165	86.3095
JY	column exclusives	FIMEGPLTRI	0.68	Q07890	M3(Oxidation)	1826032	0.018	1.65275	63.1669
JY	column exclusives	LQNDLYITV	0.422222	Q9UL63		1.96194e+06	0.008	1.65475	80.2139
JY	column exclusives	RPEQILQL	-0.5625	Q7RTU9		6.33718e+06	0.042	1.65502	61.0393
JY	column exclusives	TLMNLHVYI	1.05556	O96005	M3(Oxidation)	760139	0.013	1.65674	68.655
JY	column exclusives	ARWTYPVL	0.1	Q0PNE2		4.0133e+06	0.037	1.65749	74.0373
JY	column exclusives	SPREVGHNIYIL	-0.15	Q14573		2.12833e+06	0.021	1.65784	55.1332
JY	column exclusives	SPMMPRITSVF	0.481818	Q6AHZ1	M3(Oxidation); M4(Oxidation)	690806	0.011	1.66098	58.2867
JY	column exclusives	TLLGDVVRL	1.18889	Q96FS4		2.44826e+06	0.028	1.66108	82.5288
JY	column exclusives	LTDNIFLEI	0.911111	Q9Y3Z3		0	0.03	1.66139	101.599
JY	column exclusives	APTAVRLLL	1.37778	Q9NUB1		0	0.021	1.66143	67.226
JY	column exclusives	GLFAPQFYV	0.955556	P12757		0	0.022	1.66235	101.438
JY	column exclusives	SLISNPPAM	0.411111	P55160		2.77844e+06	0.043	1.66274	65.0817
JY	column exclusives	ALLGYEMVQV	1.1	Q86SG6	M7(Oxidation)	6.88773e+06	0.034	1.66323	77.9062
JY	column exclusives	SPKGCGTVL	0.3	Q07020		5.31044e+06	0.016	1.66387	39.5429
JY	column exclusives	SLMQTVDYL	0.433333	Q8WU58	M3(Oxidation)	2.98325e+06	0.037	1.66412	70.6704
JY	column exclusives	YLFERTFNL	-0.0333333	O60243		2.13364e+06	0.009	1.66542	80.4051
JY	column exclusives	LPLLRSVL	1.5625	Q96ES6;P57088		3.87228e+06	0.042	1.66576	78.4889
JY	column exclusives	YLNRQNMEL	-1.14444	Q8WXW3	M7(Oxidation)	3.30583e+06	0.016	1.66692	40.5306
JY	column exclusives	GMYETPLFL	0.533333	P12270	M2(Oxidation)	5.42484e+06	0.019	1.66992	95.0953
JY	column exclusives	SPDAKFQSM	-0.844444	Q13530	M9(Oxidation)	2.36955e+06	0.029	1.67051	32.537
JY	column exclusives	GPMAYARAFL	0.61	Q96BY6	M3(Oxidation)	0	0.046	1.67141	60.5235
JY	column exclusives	SLMDDYLGL	0.422222	P62487	M3(Oxidation)	3.76033e+06	0.042	1.67171	82.9976
JY	column exclusives	AYFPYFITY	0.633333	Q9BVK8		0	0.017	1.67202	107.512
JY	column exclusives	GPRLASEYL	-0.3	O43290		3.93855e+06	0.022	1.67259	52.8926
JY	column exclusives	YLFDIAVSM	1.48889	Q96GX9	M9(Oxidation)	4.64568e+06	0.033	1.67342	92.2765
JY	column exclusives	SPYPGLRLISL	0.445455	P17405		2.21373e+06	0.011	1.67413	87.3859
JY	column exclusives	ALVPLLSNV	1.74444	O15084		6.72225e+06	0.025	1.67439	94.4538
JY	column exclusives	SLLQATDFMSL	0.781818	P04216	M9(Oxidation)	1.19567e+06	0.047	1.6748	90.2909
JY	column exclusives	LQFDGIHVV	0.988889	Q969H0		4.38567e+06	0.003	1.67514	73.8329
JY	column exclusives	MLFGTYMKV	0.922222	O43683	M1(Oxidation); M7(Oxidation)	1.51076e+06	0.002	1.67539	56.0359
JY	column exclusives	SLLEQHINI	0.233333	Q8NB49		0	0.034	1.67553	60.5201
JY	column exclusives	ALGDIREV	0.3	Q6AI12		1.90249e+06	0.036	1.67554	47.1465
JY	column exclusives	FLHDNMVEI	0.388889	P49916	M6(Oxidation)	682325	0.006	1.67674	53.7394
JY	column exclusives	SPTARPDL	-0.8875	Q07864		2.60545e+06	0.028	1.67697	37.209
JY	column exclusives	MAPPPPRSV	-0.422222	Q75N03	M1(Oxidation)	19077764	0.044	1.67955	33.7774
JY	column exclusives	TPRGTTKVV	-0.455556	Q14202		3.83663e+07	0.047	1.67991	24.4231
JY	column exclusives	TYQVLAVTF	1.17778	Q96DI7		2.03182e+06	0.016	1.68088	94.2928
JY	column exclusives	FLQPGGYHV	0.0444444	Q14534		6.75242e+06	0.02	1.68091	52.3208
JY	column exclusives	LLLTTSHHNAL	0.445455	Q9Y485		8.17471e+06	0.031	1.68221	43.6809
JY	column exclusives	GLFAPQFYV	0.955556	P12757		9.43419e+06	0.008	1.6837	103.796
JY	column exclusives	KILEKHDPL	-0.833333	Q05DH4		2.49351e+06	0.047	1.68395	65.3135
JY	column exclusives	LVFEGIMEV	1.55556	Q9UKA4	M7(Oxidation)	2.36761e+06	0.018	1.68407	85.3374
JY	column exclusives	FQDDNNLYL	-0.933333	Q5VT25		3.17842e+06	0.045	1.6848	71.6015
JY	column exclusives	YLLIPLLER	0.977778	Q68CQ1		266236	0.005	1.68526	100.046
JY	column exclusives	LLLEQPGL	0.775	Q6ZN30		1.7531e+06	0.043	1.68537	84.0128
JY	column exclusives	GLFAPQFYV	0.955556	P12757		1.14809e+07	0.042	1.68561	103.856
JY	column exclusives	YLFGRNPDL	-0.488889	Q12972		2.34585e+06	0.023	1.68569	63.7303
JY	column exclusives	APALLHTL	1.1875	Q9ULI0		1.89634e+06	0.015	1.68593	54.189
JY	column exclusives	YLNDGLWHM	-0.366667	Q9ULC4	M9(Oxidation)	2.91949e+06	0	1.68612	66.4329
JY	column exclusives	FLPFLTTEV	1.21111	Q9BRV3		5.6089e+06	0.01	1.68626	105.758
JY	column exclusives	GPQNPDSRARL	-1.66364	Q9P2E5		1.91096e+06	0.032	1.68634	31.8462
JY	column exclusives	ALDIMIPMV	1.94444	Q99683	M5(Oxidation); M8(Oxidation)	0	0.002	1.68766	94.5323
JY	column exclusives	EPHHIWPTL	-0.711111	Q6P2Q9		1.12093e+06	0.019	1.68823	61.3825
JY	column exclusives	MLSEVLQYI	1.01111	O75478	M1(Oxidation)	0	0.024	1.68878	98.1767
JY	column exclusives	ALSDYDLVL	0.922222	P63096;P08754		1.79898e+06	0.036	1.68956	93.1454
JY	column exclusives	QPRDPVRPP	-2.02222	Q96DX4		2.00216e+07	0.028	1.68965	33.0277
JY	column exclusives	FLHDNMVEI	0.388889	P49916	M6(Oxidation)	2.93511e+06	0.026	1.69166	58.0359
JY	column exclusives	APATVGLAF	1.5	Q15370		3.15508e+06	0.024	1.69393	75.5989
JY	column exclusives	FLYNEALYSL	0.56	Q8NFJ9		3.77363e+06	0.025	1.69411	101.321
JY	column exclusives	SPATKYPI	-0.45	O60673		1.32929e+06	0.018	1.69484	75.6211
JY	column exclusives	VLIDDLTTL	1.3	Q9Y2Z2		4.92089e+06	0.045	1.69645	95.9932
JY	column exclusives	RLSDLSEQL	-0.577778	Q99996		1.43604e+06	0.014	1.69655	52.4304
JY	column exclusives	AMFENFVSV	1.1	Q09161	M2(Oxidation)	2.21877e+06	0.017	1.69683	82.0784
JY	column exclusives	ILDDSPKEI	-0.444444	Q9NRD0		1973567	0.024	1.69828	45.9528
JY	column exclusives	KLIANNTTV	0.222222	O96019		904986	0.048	1.69839	41.1616
JY	column exclusives	ALIRLDDLFL	1.28	Q9NRX1		2.69737e+06	0.014	1.69845	107.024
JY	column exclusives	IKEQGTHQEL	-1.39	Q2M3G0		1.85711e+06	0.002	1.69949	44.2357
JY	column exclusives	STNRPLLSI	0.0222222	Q5T5U3		5.26581e+06	0.032	1.70036	57.4521
JY	column exclusives	TLVLTLPTV	1.78889	Q9BYD3		1.51797e+06	0.028	1.70039	96.466
JY	column exclusives	YLGEGPRMV	-0.2	P43686	M8(Oxidation)	1.14568e+07	0.031	1.70089	41.2877
JY	column exclusives	ALFPVAEDISL	1.20909	Q9H1I8		4.01747e+06	0.03	1.70127	107.433
JY	column exclusives	RLYDAMIYV	0.622222	Q8N3P4	M6(Oxidation)	2.29712e+06	0.041	1.70317	64.7528
JY	column exclusives	GLISGILRV	1.63333	Q8TC07		1.90683e+06	0.005	1.70344	84.0659
JY	column exclusives	PLCIGRLIPV	1.52	Q06203		0	0.019	1.7043	104.254
JY	column exclusives	TLSSLVFQL	1.4	P42345		4.09908e+06	0.009	1.7044	104.746
JY	column exclusives	VVYPWTQRF	-0.144444	P68871;P02042;P02100;P69891;P69892		0	0.001	1.70596	81.0117
JY	column exclusives	YLFEEAISM	0.633333	Q6ZS81	M9(Oxidation)	3.06583e+06	0.015	1.70656	79.7694
JY	column exclusives	RPSDSSPPF	-1.37778	P47712		1.96412e+06	0.03	1.70676	40.6036
JY	column exclusives	LPRDSYSGDAL	-0.636364	Q5JTC6		4.76974e+06	0.012	1.70728	46.067
JY	column exclusives	QLLHFLGQLL	1.12	Q9Y4D8		0	0.038	1.7073	88.0205
JY	column exclusives	TPIQGTSEL	-0.322222	Q13761		3.95025e+06	0.011	1.70814	50.6015
JY	column exclusives	TLLGNIHAV	1.14444	Q9UJ83		5.45964e+06	0.042	1.70833	57.7401
JY	column exclusives	MLFGTYMKV	0.922222	O43683	M1(Oxidation); M7(Oxidation)	6.24717e+06	0.003	1.70868	52.9753
JY	column exclusives	KILPVMVTL	1.8	Q8IY34	M6(Oxidation)	626018	0.032	1.71076	74.4694
JY	column exclusives	YLASNSIREA	-0.25	Q9UJX3		2.25995e+06	0.038	1.71109	40.9162
JY	column exclusives	SLLAQNTSWLL	0.618182	P04216		1.06321e+06	0.04	1.71167	104.606
JY	column exclusives	WPQTAGRVV	-0.155556	P82912		0	0.016	1.71246	46.9696
JY	column exclusives	NRVLHYWTM	-0.466667	O75962	M9(Oxidation)	1.66658e+06	0.026	1.71275	49.8681
JY	column exclusives	KLLFRSDTL	0.0888889	P11137		3.49199e+06	0.049	1.71337	63.9378
JY	column exclusives	VLYSVMTLV	2.14444	Q9UNL2		637163	0.019	1.71353	102.526
JY	column exclusives	LLLEILHEI	1.55556	Q96HE7		0	0.015	1.71527	102.805
JY	column exclusives	TLLHFLVEI	1.72222	Q9NSV4		271296	0.025	1.71573	103.53
JY	column exclusives	SYFGSFSSL	0.5	Q92622		1.23311e+07	0.03	1.71583	89.8004
JY	column exclusives	LLDQLTDIYL	0.72	O95155		8.79655e+06	0.027	1.71605	107.309
JY	column exclusives	YLSGIAHFL	1.22222	Q10713		2.87374e+06	0.002	1.71723	81.2912
JY	column exclusives	HLGEYQAAV	-0.0333333	Q00610;P53675		0	0.027	1.71796	42.3697
JY	column exclusives	KTMTDTYLL	-0.144444	P32248	M3(Oxidation)	1.99744e+06	0.011	1.71842	52.9636
JY	column exclusives	FPQMGRFTL	0.0666667	P15170;Q8IYD1	M4(Oxidation)	1.06927e+06	0.022	1.71862	65.2309
JY	column exclusives	GPHISYPPL	-0.244444	P43357;P43365		0	0.035	1.71935	57.0089
JY	column exclusives	ILADEAFFSV	1.39	P78527		1.07443e+07	0.033	1.7197	98.4689
JY	column exclusives	KLYSSEQLLI	0.21	Q9NX09		1.75854e+06	0.046	1.71971	65.5918
JY	column exclusives	SPTGGRMSVF	-0.03	O95486	M7(Oxidation)	741245	0.042	1.72001	40.8313
JY	column exclusives	HLRDYFEEY	-1.57778	P22626		4.22376e+06	0	1.72069	63.0364
JY	column exclusives	RLYDAMIYV	0.622222	Q8N3P4	M6(Oxidation)	2.92413e+06	0.028	1.72077	60.8857
JY	column exclusives	TLIEEMLYL	0.977778	Q8IWV8	M6(Oxidation)	0	0.022	1.72117	103.142
JY	column exclusives	LPQYRDAVM	-0.3	Q68CQ4	M9(Oxidation)	5.12146e+06	0.002	1.7213	42.683
JY	column exclusives	TIMELLIMV	2.26667	O60256	M3(Oxidation); M8(Oxidation)	1.3715e+06	0.011	1.7215	94.7312
JY	column exclusives	SLAEVNTQL	0.177778	Q9BV73		1.3425e+06	0.004	1.72299	58.5806
JY	column exclusives	MLATRVFSL	1.36667	P13073	M1(Oxidation)	1.59071e+06	0.004	1.72326	68.4187
JY	column exclusives	SLRPAQSFL	0.111111	P78344		0	0.032	1.72443	75.2642
JY	column exclusives	RVLDINPQV	0.0111111	Q9C0D2		2.46346e+06	0.043	1.72497	55.0537
JY	column exclusives	MLTEITLGL	1.38889	Q92947	M1(Oxidation)	0	0.014	1.72508	88.726
JY	column exclusives	DYVQIPYEV	-0.2	Q6AI14		3.5028e+07	0.007	1.72645	91.1713
JY	column exclusives	NIMDIKIGL	0.877778	Q86VI3;P46940	M3(Oxidation)	0	0.004	1.72653	90.2358
JY	column exclusives	YPNKPPTVRF	-1.17	P49459;P63146		6021048	0.002	1.72686	45.2574
JY	column exclusives	FLLDKALLI	1.87778	P15498		0	0.026	1.72718	101.984
JY	column exclusives	FLWERPTLLV	0.72	Q6IN84		0	0.005	1.72721	98.8435
JY	column exclusives	QRNEVVVEL	-0.233333	O00629		592871	0.017	1.72781	53.3911
JY	column exclusives	SIMDYVVFV	1.8	Q9Y289	M3(Oxidation)	3.58784e+06	0.029	1.72839	101.896
JY	column exclusives	YLADQNNQV	-1	Q8TF05		2.78204e+06	0.028	1.72845	42.95
JY	column exclusives	TLMEALHYM	0.5	O14980	M3(Oxidation); M9(Oxidation)	5.14941e+06	0.002	1.72852	47.944
JY	column exclusives	APLAVFQML	1.66667	Q6P582;Q6NZ67	M8(Oxidation)	0	0.003	1.72941	103.173
JY	column exclusives	RPYVRVEL	-0.4	P78357		1.58565e+07	0.018	1.72974	47.6656
JY	column exclusives	SVLEKEIYSI	0.32	Q0VDD8		509447	0.021	1.73003	100.373
JY	column exclusives	VPAFYRETV	0.155556	P49918		652976	0.006	1.73116	51.98
JY	column exclusives	ALDHMVEYV	0.488889	O60664	M5(Oxidation)	1.66914e+06	0.022	1.73194	47.2572
JY	column exclusives	KTMTDTYLL	-0.144444	P32248	M3(Oxidation)	3.1416e+06	0.021	1.73306	50.8586
JY	column exclusives	LLIPIHLEV	1.81111	Q9H4L4;Q96HI0		2.81889e+06	0.027	1.73349	92.7631
JY	column exclusives	LIMGFLVLGL	2.78	Q02413		3.63408e+06	0.042	1.73447	73.2498
JY	column exclusives	SMLNRILAV	1.24444	Q14202	M2(Oxidation)	1.38414e+06	0.038	1.73483	64.6256
JY	column exclusives	SMMKNFFFV	0.911111	O14977	M2(Oxidation); M3(Oxidation)	1.1149e+07	0.007	1.73552	70.6376
JY	column exclusives	YLFDEIDQAL	0.14	Q9UQE7		2.88834e+06	0.007	1.73579	106.221
JY	column exclusives	KLDDNSIQL	-0.733333	P55196		1.74817e+06	0.048	1.73694	51.1725
JY	column exclusives	AAFGRDLFL	0.933333	Q6IA86		2.67734e+06	0.009	1.73753	79.515
JY	column exclusives	SIMGYLYHV	0.822222	Q96ME7	M3(Oxidation)	1.86356e+06	0.008	1.73814	60.814
JY	column exclusives	SPLGSKSSSM	-0.42	Q5VZ89	M10(Oxidation)	793897	0.042	1.73821	22.82
JY	column exclusives	NPRAMQALM	-0.211111	Q9UHD9	M5(Oxidation); M9(Oxidation)	2.66377e+06	0.032	1.73916	29.4702
JY	column exclusives	NLALRDTVL	0.577778	A8MQ27		4.9247e+06	0.016	1.73928	49.5505
JY	column exclusives	ALFPVAEDISL	1.20909	Q9H1I8		2.964e+06	0.014	1.73975	107.264
JY	column exclusives	SLMDDYLGL	0.422222	P62487	M3(Oxidation)	2.5391e+06	0.002	1.73988	85.8342
JY	column exclusives	RLYDAMIYV	0.622222	Q8N3P4	M6(Oxidation)	3.77107e+06	0.025	1.74006	65.9153
JY	column exclusives	KSQDVRQAL	-1.1	Q9UPM9		795126	0.023	1.74159	22.7062
JY	column exclusives	ILMEFLLNV	1.97778	P22695	M3(Oxidation)	2.0973e+06	0.031	1.74193	103.43
JY	column exclusives	SILPVILRL	1.96667	Q9Y5P1		0	0.049	1.74351	103.409
JY	column exclusives	KPRNVVFIDM	0.06	O95757	M10(Oxidation)	0	0.026	1.74446	42.7075
JY	column exclusives	ALMPTLEAL	1.23333	Q92793;Q09472	M3(Oxidation)	0	0.045	1.74474	79.8397
JY	column exclusives	AMQEMEVYV	0.244444	Q9ULU4	M2(Oxidation); M5(Oxidation)	4.71733e+06	0.028	1.74492	48.8529
JY	column exclusives	SPEGRYSAL	-0.811111	Q96RV3		2.98158e+06	0.004	1.74494	41.9412
JY	column exclusives	ALMNFSWAM	0.977778	P30260	M3(Oxidation); M9(Oxidation)	2.80161e+06	0.037	1.7467	74.6729
JY	column exclusives	RLVDLDLAL	1.07778	P50748		0	0.046	1.74779	88.7749
JY	column exclusives	FLIDSSIMI	1.87778	B7ZAQ6	M8(Oxidation)	0	0.025	1.74798	101.775
JY	column exclusives	SMYPTRIEGA	-0.46	Q9P0U4	M2(Oxidation)	6.57208e+06	0.041	1.74806	41.6889
JY	column exclusives	LLFERATFL	1.12222	Q7L523;Q5VZM2		2.84105e+06	0.014	1.74817	89.5053
JY	column exclusives	GMYETPLFL	0.533333	P12270	M2(Oxidation)	3.60258e+06	0.003	1.74826	98.0829
JY	column exclusives	KTMTDTYLL	-0.144444	P32248	M3(Oxidation)	2.36716e+06	0.013	1.74854	49.3274
JY	column exclusives	SLLPGIRDL	0.566667	P55786		447977	0.045	1.74887	59.9585
JY	column exclusives	SPRDSTKAI	-1.05556	O75132		7.74959e+06	0.023	1.74915	23.2082
JY	column exclusives	RIMNLTVML	1.26667	Q96RS6	M3(Oxidation); M8(Oxidation)	2.47605e+06	0.027	1.74916	64.5287
JY	column exclusives	MMFDEPVLL	1.08889	O75592	M1(Oxidation)	0	0.03	1.75113	99.9705
JY	column exclusives	YLFDIAVSM	1.48889	Q96GX9	M9(Oxidation)	6.89412e+06	0.009	1.75136	94.4627
JY	column exclusives	SMWGSAVYL	0.833333	Q7Z401	M2(Oxidation)	0	0.041	1.75164	85.6355
JY	column exclusives	RPKALTQVL	-0.0666667	Q9Y2Q5		0	0.042	1.75311	47.5569
JY	column exclusives	APQPAREAAF	-0.47	Q9NR82		789670	0.017	1.75318	40.185
JY	column exclusives	SLVAILQSV	1.91111	Q96BM0		2.4699e+06	0.04	1.7532	102.008
JY	column exclusives	GMYETPLFL	0.533333	P12270	M2(Oxidation)	3.22752e+06	0.022	1.75324	91.3466
JY	column exclusives	FVLDKVPFL	1.4	Q9NQW6		0	0.018	1.75706	100.455
JY	column exclusives	MLTGISPFL	1.47778	Q9UEE5	M1(Oxidation)	0	0.009	1.75726	97.1283
JY	column exclusives	YLLQEIYGI	0.733333	O60291;Q96PX1		3.34873e+06	0.015	1.75734	105.168
JY	column exclusives	ALLADEFAL	1.4	Q8WX92		13307189	0.048	1.75784	100.788
JY	column exclusives	HPIRLGLAL	0.888889	P31946;P62258;Q04917;P61981;P27348;P63104		3.05097e+06	0.014	1.75821	64.06
JY	column exclusives	AVLSTELAV	1.62222	P27708		3.6933e+06	0.037	1.75965	83.6003
JY	column exclusives	WLMPVIPAL	1.76667	Q96CB5	M3(Oxidation)	523371	0.038	1.75987	106.497
JY	column exclusives	RMFEGEMASL	-0.05	Q9HA64	M2(Oxidation); M7(Oxidation)	1.88056e+06	0.041	1.76002	43.6946
JY	column exclusives	YLITLLEHL	1.22222	O43683		3.80016e+06	0.001	1.76027	105.806
JY	column exclusives	MPYIVICFL	2.36667	Q9H1Y3		0	0.011	1.76171	106.957
JY	column exclusives	APFKFDMEL	0.0666667	P28482	M7(Oxidation)	1.97927e+06	0.002	1.76222	68.7483
JY	column exclusives	APRSEVEAL	-0.255556	Q9Y3P9		2.97521e+06	0.015	1.76317	42.6695
JY	column exclusives	IRGAVPTSL	0.7	Q9BYP7		0	0.037	1.76371	53.069
JY	column exclusives	SLAEFFYQV	0.7	Q9Y2Z4		1.59495e+06	0.014	1.76416	105.606
JY	column exclusives	YIWPNARISV	0.24	Q9HCC0		3.31175e+06	0.006	1.76457	76.1271
JY	column exclusives	TMHDYPPLV	-0.222222	Q14643	M2(Oxidation)	1.00586e+07	0.027	1.76466	49.8626
JY	column exclusives	LLQEPPRTV	-0.4	Q96IZ0		1.91148e+06	0.034	1.76476	43.8615
JY	column exclusives	YLTDIFTTL	0.888889	P48051;Q92806		5.88423e+06	0.015	1.76722	100.215
JY	column exclusives	TLFDYDVGL	0.577778	Q96PU4		0	0.048	1.76761	98.3723
JY	column exclusives	WLWGELPQA	-0.155556	Q14693		468642	0.028	1.76766	105.282
JY	column exclusives	LPRGLAGALLTL	1.25	O00587		2.18185e+06	0.03	1.76837	96.0644
JY	column exclusives	ALTEYTLYL	0.633333	Q14139		2.74075e+07	0.019	1.76841	95.7746
JY	column exclusives	RPRIAGITAM	0.28	Q14746	M10(Oxidation)	6.45316e+06	0.037	1.76859	37.7708
JY	column exclusives	VLAGVAVMV	2.85556	P33527	M8(Oxidation)	2.95634e+06	0.044	1.76972	66.9167
JY	column exclusives	EPLGKLTSL	0.0555556	Q5UIP0		0	0.022	1.77022	57.1202
JY	column exclusives	FMADDIFSV	1.13333	Q9HBE5	M2(Oxidation)	8.82616e+06	0.034	1.77134	91.8278
JY	column exclusives	TMITHQILL	1.15556	Q13395	M2(Oxidation)	1.84464e+07	0.037	1.77195	55.4658
JY	column exclusives	KMLSGIGGFVL	1.37273	P01920;P05538	M2(Oxidation)	3.06565e+06	0.044	1.77199	75.1858
JY	column exclusives	YLMAAEDLEL	0.51	Q96SN8	M3(Oxidation)	1.06258e+07	0.018	1.77245	80.5228
JY	column exclusives	RPQMVRSVEAL	-0.227273	Q13315		8.68544e+06	0.029	1.77255	43.4451
JY	column exclusives	FLGSFIDHV	1.13333	Q5HYA8		1.47594e+06	0	1.77259	79.7645
JY	column exclusives	LLLETLPEL	1.07778	Q13488		8.42282e+06	0.017	1.77319	107.3
JY	column exclusives	LIIDQADIYL	1.11	Q68CQ4		1.0942e+06	0.006	1.77397	100.958
JY	column exclusives	MLLEAPGIFL	1.69	Q32P41	M1(Oxidation)	0	0.048	1.77431	105.323
JY	column exclusives	FMQDPMEIFV	0.6	Q13838	M2(Oxidation); M6(Oxidation)	1.13391e+06	0.019	1.77452	81.3908
JY	column exclusives	LLPEEQVYL	0.244444	O95071		2.34751e+06	0.032	1.77459	80.6459
JY	column exclusives	PHTPSTHF	-1.125	Q14186		1.7007e+07	0.005	1.77467	33.7091
JY	column exclusives	AMFENFVSV	1.1	Q09161	M2(Oxidation)	3.7338e+06	0.005	1.7747	82.342
JY	column exclusives	APWPIGVTM	0.8	Q99633	M9(Oxidation)	4.28382e+06	0.044	1.77501	76.6953
JY	column exclusives	KQLSDTSIIAV	0.509091	Q9UF56		1.93238e+06	0.047	1.77511	57.2854
JY	column exclusives	VLDTNDRFL	-0.122222	P11586;Q6UB35		2.69685e+06	0.018	1.776	56.4587
JY	column exclusives	FLADAKWIL	1.13333	Q9ULU4		0	0.031	1.77612	93.9318
JY	column exclusives	YMIDNVILL	1.6	P61421;Q8N8Y2	M2(Oxidation)	0	0.034	1.77649	102.658
JY	column exclusives	SIISNLITV	1.74444	Q9C0E2		9.45625e+06	0.046	1.77706	102.068
JY	column exclusives	YYGNYDYGSY	-1.51	Q9BUJ2		3.8649e+06	0.003	1.77732	61.7366
JY	column exclusives	SLSEYVSRM	-0.2	P08238	M9(Oxidation)	1.32264e+06	0.001	1.77738	43.3438
JY	column exclusives	LLFATQITL	1.73333	P11049		2.01903e+06	0.048	1.77762	106.139
JY	column exclusives	QPGENRVTL	-1.07778	Q96AX1		1.26133e+07	0.012	1.77764	40.0728
JY	column exclusives	LLIFLDTHL	1.67778	Q8NG85;Q8NG80;Q8NGY9		453172	0.005	1.7782	101.758
JY	column exclusives	SLYPSIMMA	1.04444	P28340	M7(Oxidation); M8(Oxidation)	6.92861e+07	0.033	1.77825	61.5859
JY	column exclusives	ALAELYEDEV	0.01	Q14CS0		5.87432e+06	0.02	1.77851	74.1317
JY	column exclusives	SPRASRWPPPLL	-0.708333	Q9ULI3		0	0.023	1.77997	66.9924
JY	column exclusives	LVDDNYFYL	0.166667	Q6P2Q9		3.21517e+07	0.007	1.78054	97.9338
JY	column exclusives	FQDENHLYL	-0.9	Q9Y5S2		5.41404e+06	0.012	1.78125	57.8678
JY	column exclusives	FLADAKWIL	1.13333	Q9ULU4		0	0.01	1.78174	92.5175
JY	column exclusives	VPKYWGSGL	-0.144444	Q99986		4.61009e+06	0	1.7821	60.544
JY	column exclusives	TLLPLRVFL	1.71111	Q6NXT6		0	0.02	1.78264	105.839
JY	column exclusives	TPRPDDPSPL	-1.56	Q86SF2		3.33825e+06	0.03	1.7829	43.0294
JY	column exclusives	DILRAISSL	0.977778	A6NMZ7		0	0.026	1.78301	58.7882
JY	column exclusives	TLAELHISL	1.05556	Q86WI3		8.70696e+06	0	1.78356	77.0843
JY	column exclusives	FLLDISETDL	0.67	O75369		846751	0.02	1.78413	106.79
JY	column exclusives	KLDVGNAEV	-0.0888889	P51572		1.65154e+06	0.03	1.78421	43.772
JY	column exclusives	SPFFRNLL	0.35	Q9P203		2.55214e+06	0.004	1.78475	81.4247
JY	column exclusives	LLFPQIEGIKI	1	Q8NEZ5		878728	0	1.78479	101.082
JY	column exclusives	LPADRVAAEL	0.41	A6NGR9		3.08493e+06	0.041	1.78493	69.9351
JY	column exclusives	SPAILPPL	1.0375	Q92681		2.52637e+06	0.028	1.78503	88.1544
JY	column exclusives	SPYYFLTSAF	0.47	Q96BI3		1.48801e+06	0.04	1.78523	107.209
JY	column exclusives	YVFDGKPPQL	-0.5	P39748		5972258	0.02	1.78535	65.039
JY	column exclusives	FLWDDSMAL	0.6	O95834	M7(Oxidation)	4.63904e+06	0.001	1.78564	98.6389
JY	column exclusives	IIGSLIPTI	2.03333	Q8NGU1		2.76383e+06	0.043	1.78632	98.8966
JY	column exclusives	FLMEMGFRM	0.744444	Q9BUE0	M3(Oxidation); M5(Oxidation); M9(Oxidation)	2.15924e+06	0	1.78642	50.2913
JY	column exclusives	YLDSMYIML	1	Q13443	M5(Oxidation); M8(Oxidation)	1.22119e+06	0.038	1.78716	86.2854
JY	column exclusives	QPRLFTMDL	-0.166667	Q9Y4A5	M7(Oxidation)	2.12968e+06	0.026	1.78722	59.7391
JY	column exclusives	FLHDNMVEI	0.388889	P49916	M6(Oxidation)	5.09498e+06	0.015	1.78778	56.7424
JY	column exclusives	DYVQIPYEV	-0.2	Q6AI14		6.7373e+06	0.043	1.78795	90.8724
JY	column exclusives	SLLSSVFKL	1.34444	Q7Z695		2.80694e+06	0.003	1.78805	95.3087
JY	column exclusives	FLLDADMQSL	0.66	Q9UPR0	M7(Oxidation)	5.7953e+06	0.035	1.78823	82.8146
JY	column exclusives	VYWPTQSAL	0.111111	Q3L8U1		6.37603e+06	0.024	1.79206	36.0637
JY	column exclusives	ALLENMEGLFL	0.981818	P61923	M6(Oxidation)	1.4082e+07	0.003	1.79208	100.998
JY	column exclusives	SLLEYQMLV	0.933333	Q5SRE5	M7(Oxidation)	2.781e+06	0.017	1.79212	89.4512
JY	column exclusives	SPVRILNL	0.7375	A2VEC9		3.54658e+06	0.028	1.79248	69.605
JY	column exclusives	SLQSLIISV	1.65556	O94782		3.15349e+06	0.035	1.7926	98.3011
JY	column exclusives	PRAPAVPV	0.3375	Q9NT22		1.58758e+07	0.025	1.79284	43.2379
JY	column exclusives	KYFLQQWEL	-0.688889	Q9UBB6		1.86314e+06	0.003	1.79367	88.9593
JY	column exclusives	SLMDDYLGL	0.422222	P62487	M3(Oxidation)	1.80926e+06	0.039	1.79418	85.8522
JY	column exclusives	SRTPGNRIV	-0.811111	P49207		2.18879e+07	0.035	1.79431	27.7335
JY	column exclusives	FLMEEVHMI	0.988889	O15440	M3(Oxidation); M8(Oxidation)	6.24131e+06	0.001	1.79482	53.6956
JY	column exclusives	RPAVQLLGDVM	0.563636	Q96RQ9	M11(Oxidation)	944526	0.029	1.79635	57.0024
JY	column exclusives	SVLEKEIYSI	0.32	Q0VDD8		4.11258e+06	0.013	1.79686	103.993
JY	column exclusives	FLLPDVIRI	1.55556	Q9NVG8		1.80961e+06	0.026	1.79739	102.559
JY	column exclusives	SPTRSGVL	-0.1	Q9UHD4		1.59217e+08	0.043	1.79743	34.9137
JY	column exclusives	LSRTQEPSL	-0.866667	O75908		3.63954e+06	0.041	1.79748	69.4839
JY	column exclusives	KLLEFQLAL	0.988889	P31948		2.54621e+06	0.039	1.79767	105.714
JY	column exclusives	SINLSLDDL	0.422222	Q9Y5W8		2.15645e+06	0.037	1.79795	86.8899
JY	column exclusives	FLLEREQLL	0.333333	Q96M89		1.33013e+06	0.004	1.79857	81.2467
JY	column exclusives	ELNNQNFYL	-0.933333	O14578		10079800	0.037	1.79876	74.8504
JY	column exclusives	SLLAQNTSWLL	0.618182	P04216		3.86074e+06	0.011	1.79904	107.376
JY	column exclusives	ILGTEDLIVEV	1.21818	Q6PD74		2.13269e+06	0.042	1.79942	99.8766
JY	column exclusives	APSKHVHPL	-0.5	P19447		0	0.022	1.7996	21.0916
JY	column exclusives	PGRPGLTL	-0.2	B3EWF7		1.70108e+07	0.021	1.79966	68.4702
JY	column exclusives	RLNDGNEYL	-1.4	Q01082		7.21331e+06	0.034	1.79968	44.8427
JY	column exclusives	APSAVPTRPP	-0.46	Q9NRU3		661232	0.041	1.80024	43.8272
JY	column exclusives	APAPTAVVL	1.52222	Q16633		0	0.045	1.80085	63.1369
JY	column exclusives	RPNDIMAEV	-0.466667	Q13131	M6(Oxidation)	1.38319e+07	0.045	1.80165	40.7572
JY	column exclusives	KRISELEAL	-0.255556	Q8TBZ0		1.37646e+06	0.005	1.80179	40.2628
JY	column exclusives	FMQDPMEVFV	0.57	O00148	M2(Oxidation); M6(Oxidation)	2.56963e+06	0.017	1.80201	71.0499
JY	column exclusives	APSPPGLHV	0.0666667	Q5T1R4		3.81249e+06	0.021	1.80221	46.0966
JY	column exclusives	YLQDYTDRV	-1.14444	Q12874		2.06979e+06	0	1.8027	50.9686
JY	column exclusives	NLWSLVAKV	0.966667	O75132		6.03114e+06	0.002	1.80319	90.8897
JY	column exclusives	LPFLSSSNLSL	0.881818	Q9Y244		992551	0.014	1.8032	104.714
JY	column exclusives	VRFFFPSL	1.1875	P43355		2.33543e+06	0.041	1.80331	94.6921
JY	column exclusives	VLLSPVPEL	1.36667	Q9H1A4		4.08645e+06	0.048	1.80362	90.8131
JY	column exclusives	APQPPEGRTL	-1.18	Q9NRR6		1236290	0.028	1.8046	39.6194
JY	column exclusives	YMDQWVPVI	0.444444	P24522		2.0153e+06	0.004	1.80491	105.427
JY	column exclusives	LVDDNYFYL	0.166667	Q6P2Q9		2.76205e+06	0.014	1.80528	101.345
JY	column exclusives	MPFPNIRSAEL	-0.0636364	A8MPP1;Q96FC9;Q92771		4.7176e+06	0.031	1.80579	73.1194
JY	column exclusives	ALDPSGNQLI	0.06	Q9P283		2.36829e+06	0.035	1.8058	96.2656
JY	column exclusives	PAWKVPTL	0.1375	Q658P3		0	0.045	1.80603	63.0154
JY	column exclusives	IPAEKRII	0.225	Q9Y6F1		9.08382e+06	0.003	1.80619	73.0483
JY	column exclusives	VLWMAPDGLYA	0.872727	Q15306		2.01109e+06	0.003	1.80622	103.585
JY	column exclusives	VMMEEFVQL	0.922222	O60287	M2(Oxidation); M3(Oxidation)	3.16765e+06	0.01	1.80626	74.6254
JY	column exclusives	KMFENEFLL	0.0777778	Q12979	M2(Oxidation)	5.60978e+06	0.03	1.80639	74.8883
JY	column exclusives	APRSFWMTL	0.2	Q9BW27	M7(Oxidation)	4.55683e+06	0.025	1.80691	74.6261
JY	column exclusives	TMHDYPPLV	-0.222222	Q14643	M2(Oxidation)	1.73915e+07	0.046	1.80894	49.439
JY	column exclusives	YLSGIIVTL	1.95556	P78382		1.76597e+06	0.015	1.80937	101.52
JY	column exclusives	YLMNLNIMTV	1.11	Q13769	M3(Oxidation); M8(Oxidation)	1.84661e+06	0.001	1.80996	77.6496
JY	column exclusives	APRGGAQTPL	-0.53	Q6UX07		3.41041e+06	0.041	1.81041	35.3237
JY	column exclusives	NRPDIIDPAIL	0.0818182	O15381;P55072;Q13608;Q9Y4W6		2.46342e+06	0.012	1.8105	72.6039
JY	column exclusives	GLILAIRSI	1.91111	Q8NH64		5.26614e+06	0.013	1.81114	77.8432
JY	column exclusives	QLVDFQWKL	-0.0777778	Q7Z4G1		2.59438e+06	0.001	1.81116	89.1353
JY	column exclusives	RLSDVQIYV	0.344444	P09913		659424	0.034	1.81144	64.3977
JY	column exclusives	APGPVSVVI	1.61111	Q8WXI7		0	0.04	1.8115	65.6566
JY	column exclusives	SPNLRQLL	-0.3125	Q9UEF7		2.1261e+07	0.029	1.81158	46.2002
JY	column exclusives	SLINVNDLSFV	1.01818	Q9HAD4		4.63384e+06	0.019	1.81205	106.891
JY	column exclusives	YRVNGQYIM	-0.433333	Q9NRP0	M9(Oxidation)	3.27496e+06	0.033	1.81224	43.4396
JY	column exclusives	ILLNVDGVEL	1.34	Q8TBB1		1.25103e+07	0.013	1.81273	101.843
JY	column exclusives	LISCIAYLLV	2.68	Q7Z692		0	0.023	1.81288	60.3843
JY	column exclusives	YLNDGLWHM	-0.366667	Q9ULC4	M9(Oxidation)	3068200	0.001	1.81316	60.7565
JY	column exclusives	YLMDLSYSM	0.411111	P05556;P05107;P05106;P26010	M3(Oxidation); M9(Oxidation)	4.34446e+06	0.006	1.81337	62.641
JY	column exclusives	WPRTETESV	-1.33333	Q6ZNA4		0	0.04	1.81386	44.0381
JY	column exclusives	APDAAPAPASI	0.4	Q9H8Y5		1.34716e+08	0.016	1.81406	45.9079
JY	column exclusives	LLLDRVSQI	0.866667	Q6NUS8		3.67388e+06	0.02	1.81465	63.5225
JY	column exclusives	SLWPMTFGL	0.877778	O75251	M5(Oxidation)	3.21498e+07	0	1.81511	107.539
JY	column exclusives	NRYWGTPIPL	-0.62	P41252		0	0.046	1.81628	79.6927
JY	column exclusives	FLLEPGNLEV	0.59	Q6ZNJ1		0	0.039	1.81718	98.4767
JY	column exclusives	SLAEFFYQV	0.7	Q9Y2Z4		3.52971e+06	0.041	1.81737	101.962
JY	column exclusives	YQLEAEFVGV	0.46	Q9ULX3		4.75401e+06	0.004	1.81836	86.0049
JY	column exclusives	FMADDIFSV	1.13333	Q9HBE5	M2(Oxidation)	0	0.039	1.81843	95.5501
JY	column exclusives	RAPQPPDLGLL	-0.318182	Q9P2Y4		0	0.047	1.81901	73.9608
JY	column exclusives	FLQGQNFFL	0.566667	Q9NTJ4		5.05751e+06	0.035	1.81909	98.0119
JY	column exclusives	KQLDENISLF	-0.38	Q9H583		4.30193e+06	0.037	1.81935	70.2716
JY	column exclusives	MTLGQIYYL	0.755556	Q15363	M1(Oxidation)	8.42335e+06	0.048	1.82066	85.9193
JY	column exclusives	TVAEIYLGNL	0.87	P30411		2.37428e+06	0.02	1.82084	72.4926
JY	column exclusives	RLSDVQIYV	0.344444	P09913		1.13729e+06	0.015	1.82118	60.8328
JY	column exclusives	KQQAVSEEI	-0.911111	Q9UBY0		0	0.021	1.82173	50.2363
JY	column exclusives	RLSDVQIYV	0.344444	P09913		8.03586e+06	0.028	1.82192	63.6939
JY	column exclusives	FVDEFLTYL	0.933333	P16885		0	0.019	1.82215	107.743
JY	column exclusives	HPYLAQNEL	-0.8	P14550		2.185e+06	0.014	1.82229	47.5562
JY	column exclusives	LLAGLHVLL	2.37778	Q8IWV8		3.36413e+06	0.014	1.82241	86.9592
JY	column exclusives	ARPPGYEF	-1.0375	Q8IU81		0	0.03	1.82314	44.6268
JY	column exclusives	YQLEAEFVGV	0.46	Q9ULX3		0	0.006	1.8235	88.9629
JY	column exclusives	SPHDVSSVL	0.166667	Q9P107		1.2015e+07	0.017	1.82363	44.2873
JY	column exclusives	TLATDILMGV	1.47	O43143	M8(Oxidation)	4.41227e+06	0.009	1.82379	96.7928
JY	column exclusives	RPRSSTDALI	-0.63	Q15751		6.94151e+06	0.028	1.82451	36.5897
JY	column exclusives	IILENTIYL	1.34444	Q96RQ3		6.33729e+06	0.014	1.82526	96.3311
JY	column exclusives	KMYSEMIFV	0.644444	Q86TW2	M2(Oxidation); M6(Oxidation)	4.85635e+06	0.009	1.82557	54.3374
JY	column exclusives	SVMELLQGV	1.07778	Q9C035	M3(Oxidation)	4.70139e+06	0.006	1.82601	77.4036
JY	column exclusives	TLLESIQHV	0.511111	O95714		3.08317e+06	0.007	1.82757	62.8512
JY	column exclusives	RTPVLASSL	0.577778	Q8HWS3		0	0.048	1.82771	49.3062
JY	column exclusives	LIIDQADIYL	1.11	Q68CQ4		3.60564e+06	0.009	1.82856	102.368
JY	column exclusives	ILFEGVEYI	1.23333	Q6V1X1		3.39368e+06	0.032	1.82874	101.685
JY	column exclusives	YLDSMYIML	1	Q13443	M5(Oxidation); M8(Oxidation)	5063714	0.018	1.8288	84.2994
JY	column exclusives	GLFPWTPKL	0.144444	Q8NI35		4.79074e+06	0.001	1.82935	95.5957
JY	column exclusives	LLLETLPEL	1.07778	Q13488		4.17156e+06	0.035	1.82968	104.229
JY	column exclusives	YLFDIAVSM	1.48889	Q96GX9	M9(Oxidation)	2.4766e+07	0.002	1.82973	92.4004
JY	column exclusives	YLYGRGVQV	0.0888889	Q9UBV2		7.59617e+06	0.011	1.83059	49.2654
JY	column exclusives	SLMEILYTL	1.27778	P83436	M3(Oxidation)	2.39197e+06	0.001	1.83063	105.243
JY	column exclusives	FMQDPMEIFV	0.6	Q13838	M2(Oxidation)	0	0.001	1.83072	107.458
JY	column exclusives	YLLFSLHAI	1.68889	Q9NYY8		1.97082e+06	0.015	1.83091	95.0608
JY	column exclusives	SIIPYEITL	1.04444	Q15046		750996	0.02	1.83158	103.888
JY	column exclusives	IPQRPYMSL	-0.344444	Q9UBJ2	M7(Oxidation)	2.49796e+06	0.028	1.83162	44.7897
JY	column exclusives	RPRPNWQSEM	-2.25	Q96ST8	M10(Oxidation)	6.00825e+06	0.021	1.83171	32.2443
JY	column exclusives	APALLHTL	1.1875	Q9ULI0		722187	0.013	1.8338	54.4237
JY	column exclusives	GLSAFLHAI	1.56667	Q9Y487;Q93050;Q13488		1.71263e+06	0.001	1.83386	91.8198
JY	column exclusives	TLAGLVVQL	1.88889	Q92922		0	0.031	1.83587	99.6419
JY	column exclusives	VLYSVMTLV	2.14444	Q9UNL2	M6(Oxidation)	5.20023e+06	0.038	1.83606	81.2998
JY	column exclusives	LPTGDRTGL	-0.466667	O00329		0	0.024	1.83652	41.1018
JY	column exclusives	APGPATPML	0.377778	Q2NKJ3	M8(Oxidation)	0	0.048	1.83675	52.2491
JY	column exclusives	YLTDIFTTL	0.888889	P48051;Q92806		5.60403e+06	0.015	1.83678	100.038
JY	column exclusives	ALILEPSLYTV	1.27273	P61923		9060843	0.005	1.83684	103.335
JY	column exclusives	APDRGWMAL	-0.177778	O43292	M7(Oxidation)	3.69288e+06	0.019	1.83743	53.1698
JY	column exclusives	FLVQEVVEL	1.38889	Q9BXI6		1.48369e+06	0.029	1.83758	100.113
JY	column exclusives	RLMGSILGV	1.34444	Q15643	M3(Oxidation)	3.69133e+06	0.048	1.83777	62.6183
JY	column exclusives	APALARTL	0.775	Q96HA7		5.43879e+06	0.036	1.83831	43.2653
JY	column exclusives	SPYERQLNL	-1.23333	Q7Z6J9		1.81443e+06	0.023	1.83854	48.9185
JY	column exclusives	YLYQEQYFI	-0.366667	Q99675		1.80312e+06	0.016	1.83859	90.1247
JY	column exclusives	ALLDLSFAYM	1.41	O15533	M10(Oxidation)	1.66223e+06	0.01	1.83866	105.466
JY	column exclusives	FLYSETWNI	0.0444444	P00156		9.72028e+06	0.02	1.83885	96.495
JY	column exclusives	IPNARIEL	0.1875	Q10570		1.48353e+07	0.029	1.83942	53.4125
JY	column exclusives	LLVGEILSA	1.91111	P01031		0	0.036	1.83976	86.5344
JY	column exclusives	VLLESLVEI	1.83333	Q8IYI6		3.87913e+06	0.042	1.84042	103.704
JY	column exclusives	RMAPSIMKSLM	0.381818	O00560	M7(Oxidation); M11(Oxidation)	0	0.047	1.84098	42.8062
JY	column exclusives	TLLETEMLL	0.966667	Q9C0F1	M7(Oxidation)	1.6286e+07	0.02	1.84132	85.9656
JY	column exclusives	RPGAFKAEL	-0.411111	Q969H8		2.99916e+06	0.03	1.84151	41.957
JY	column exclusives	YQIDTVINL	0.5	Q9UIJ7		2.19349e+06	0.038	1.84166	91.0376
JY	column exclusives	AIISELVSI	2.02222	P78344		0	0.048	1.84247	101.497
JY	column exclusives	SVDEVEISV	0.555556	O95433		5.0321e+06	0.04	1.84309	66.546
JY	column exclusives	NMLNLAVHL	1.01111	Q6P9B9	M2(Oxidation)	3.74757e+06	0.002	1.84317	69.8544
JY	column exclusives	NLAAYVPLL	1.42222	P49815		666248	0.021	1.84433	105.822
JY	column exclusives	SLSEIAIDL	1.08889	Q9P2Q2		8.61208e+06	0.012	1.84443	89.3794
JY	column exclusives	TLAEIYVAA	1.37778	P36956		3.52303e+06	0.008	1.84485	73.1352
JY	column exclusives	SMMALLVQL	1.87778	Q9UBT7	M2(Oxidation); M3(Oxidation)	4.19472e+06	0.022	1.84493	83.2352
JY	column exclusives	YMIDNVILL	1.6	P61421;Q8N8Y2	M2(Oxidation)	9.74772e+06	0.021	1.84498	99.6065
JY	column exclusives	NRPNDVYAY	-1.46667	Q92539		658159	0.013	1.845	41.3852
JY	column exclusives	KLFDIFSQQV	0.29	Q96QK1		2.84411e+06	0.027	1.84539	84.5724
JY	column exclusives	TLISDIEAV	1.14444	Q8NG11		1.21535e+06	0.021	1.84544	89.9906
JY	column exclusives	ELREIEESL	-0.8	Q5VWN6		3.27802e+06	0.035	1.84546	101.097
JY	column exclusives	SLASLLAKV	1.52222	Q9NR09		6.39844e+06	0.002	1.84639	82.6548
JY	column exclusives	RLSDVQIYV	0.344444	P09913		6.21789e+06	0.02	1.84768	63.2646
JY	column exclusives	FLPPYTFQI	0.577778	Q16533		7.68371e+06	0.006	1.84789	105.271
JY	column exclusives	KMPDDVWLV	0.0777778	Q8WXG6	M2(Oxidation)	2.96805e+06	0.027	1.84821	72.1479
JY	column exclusives	GLIEEDDVILL	0.927273	Q6UB35		6.33568e+06	0.014	1.84833	105.009
JY	column exclusives	YMDQWVPVI	0.444444	P24522	M2(Oxidation)	2.26035e+06	0.014	1.84834	97.285
JY	column exclusives	ALQSLLHLL	1.47778	P52294		0	0.008	1.8486	90.602
JY	column exclusives	FLHDNMVEI	0.388889	P49916	M6(Oxidation)	1.68416e+06	0.014	1.84918	58.1923
JY	column exclusives	VTVQSLLTV	1.61111	P07333		6.52325e+06	0.033	1.84956	104.243
JY	column exclusives	RPQASALEL	-0.3	P36956		3.56807e+07	0.034	1.84963	46.3625
JY	column exclusives	ALLQALMEL	1.52222	Q9BTY7	M7(Oxidation)	1.86904e+06	0.013	1.84963	102.099
JY	column exclusives	ALLSGIVSI	2.28889	Q13505		0	0.035	1.85059	98.9528
JY	column exclusives	MLAGFITTL	1.86667	Q9NWH2	M1(Oxidation)	5.76293e+06	0.014	1.85108	97.7894
JY	column exclusives	GPREALSQL	-0.544444	Q6R2W3;Q9Y2L8;Q9UNY5;Q9Y5A6		4.15618e+06	0.029	1.85111	48.3521
JY	column exclusives	RVMELFFTV	1.22222	Q9C0E2	M3(Oxidation)	9.53025e+06	0.034	1.85136	81.6184
JY	column exclusives	APSEKFLNM	-0.333333	Q9H3K2	M9(Oxidation)	2.75664e+06	0.01	1.85159	42.7528
JY	column exclusives	HLAEVSAEV	0.533333	O95229		2.55877e+06	0.005	1.85164	43.0137
JY	column exclusives	KPVSVAISL	1.26667	Q9BZ67		1.76827e+06	0.01	1.85172	57.4823
JY	column exclusives	TLAEIYVAA	1.37778	P36956		2.00012e+06	0.046	1.85174	73.0454
JY	column exclusives	DYVQIPYEV	-0.2	Q6AI14		7.45959e+07	0.024	1.85177	88.2956
JY	column exclusives	VLADVSYLM	1.56667	P25098;P35626	M9(Oxidation)	7.83345e+06	0.025	1.85183	70.2684
JY	column exclusives	YLLREWVNL	0.211111	A5YKK6		1.1685e+06	0.002	1.85201	92.2054
JY	column exclusives	FQDDNNLYL	-0.933333	Q5VT25		3.66514e+06	0.026	1.85221	71.8829
JY	column exclusives	FLIDSSIMI	1.87778	B7ZAQ6	M8(Oxidation)	0	0.035	1.85231	97.5685
JY	column exclusives	TLATDILMGV	1.47	O43143	M8(Oxidation)	1.12966e+07	0.038	1.85258	93.1754
JY	column exclusives	FLYGGELVL	1.42222	Q8N4N3		1.22892e+07	0.031	1.85289	103.546
JY	column exclusives	ILVGLLHMV	2.51111	Q53FV1	M8(Oxidation)	2.49813e+06	0.001	1.85343	76.1147
JY	column exclusives	TLADYLHLL	0.922222	Q9HAB8		0	0	1.85351	103.089
JY	column exclusives	AAFDNFKEV	-0.111111	Q8IVF7;O95466		2.75684e+06	0.003	1.85355	54.6016
JY	column exclusives	SLMEILYTL	1.27778	P83436	M3(Oxidation)	0	0.016	1.85412	105.325
JY	column exclusives	YLQDYTDRV	-1.14444	Q12874		2.111e+06	0	1.85433	50.9537
JY	column exclusives	YLLIPLLER	0.977778	Q68CQ1		0	0.031	1.85481	101.099
JY	column exclusives	VLGEKINIL	1.05556	Q9Y5Z9		708849	0.01	1.85514	90.5506
JY	column exclusives	GMWNPNAPVFL	0.272727	Q5R372	M2(Oxidation)	4.45129e+06	0.009	1.85589	93.8196
JY	column exclusives	YRGQPGNAY	-1.63333	Q96PK6		2.33215e+06	0.009	1.85607	32.8931
JY	column exclusives	FLYNEALYSL	0.56	Q8NFJ9		3.80112e+06	0.017	1.85657	101.497
JY	column exclusives	SMTDVLTML	1.1	Q5T5P2	M2(Oxidation); M8(Oxidation)	2.50008e+06	0.008	1.85674	72.1757
JY	column exclusives	SMTDVLTML	1.1	Q5T5P2	M2(Oxidation); M8(Oxidation)	1.06339e+07	0.012	1.85739	70.6809
JY	column exclusives	TLIEEMLYL	0.977778	Q8IWV8	M6(Oxidation)	3.48273e+06	0.04	1.8575	93.6812
JY	column exclusives	SPHGPSAKF	-0.855556	Q8TDN6		1.08493e+07	0.029	1.8577	30.452
JY	column exclusives	QLYSVDVTL	0.688889	P14373		1.84258e+07	0.032	1.85772	83.5238
JY	column exclusives	ALVQITLPTV	1.58	Q9BZQ8		3.94145e+06	0.022	1.85827	96.1181
JY	column exclusives	FLEELCRIL	1.07778	Q7Z418		0	0.028	1.85862	71.4451
JY	column exclusives	WLMPVIPAL	1.76667	Q96CB5	M3(Oxidation)	0	0.013	1.8588	105.261
JY	column exclusives	SMVDVVMLL	2.18889	P46379	M2(Oxidation)	0	0.03	1.85927	107.41
JY	column exclusives	LLDIQVENL	0.677778	Q9BZM6		670620	0.017	1.85941	105.14
JY	column exclusives	VLMPWIHEL	1	Q9C000	M3(Oxidation)	4.99255e+06	0	1.85971	76.9715
JY	column exclusives	SPRAPVQVI	0.3	Q9BRP4		1.72637e+07	0.026	1.85993	45.6499
JY	column exclusives	ICTPSRSQL	-0.122222	Q5FYB1		1.14274e+07	0.036	1.86004	47.8683
JY	column exclusives	GLLDPGMLVNI	1.14545	P49116	M7(Oxidation)	1.72164e+06	0.022	1.86059	104.929
JY	column exclusives	APRTVLLLL	1.6	P01889;P30460;P30462;P30464;P30685;Q95365;P30475;P30479;P30480;P30483;P30484;P30486;P30487;P30488;P18464;P30490;P30491;P18465;P10319;Q29836;Q31612;P30498;Q31610		0	0.019	1.86092	91.7165
JY	column exclusives	HPIRLGLAL	0.888889	P31946;P62258;Q04917;P61981;P27348;P63104		5.87336e+06	0.005	1.86095	60.9807
JY	column exclusives	ILLNPAYDVYL	0.972727	Q8TEM1		3.37073e+06	0.023	1.86118	102.33
JY	column exclusives	FLTYLDVSV	1.38889	O15213		1.61281e+06	0.041	1.86125	99.1315
JY	column exclusives	GLLDPGMLVNI	1.14545	P49116	M7(Oxidation)	1.74599e+06	0.033	1.86218	103.927
JY	column exclusives	APFKFDMEL	0.0666667	P28482	M7(Oxidation)	1.95931e+06	0.021	1.86243	67.3708
JY	column exclusives	HPQFVTDVM	0.0666667	P61221	M9(Oxidation)	1.33872e+06	0.007	1.8627	44.0644
JY	column exclusives	FLYNEALYSL	0.56	Q8NFJ9		1.94817e+06	0.022	1.86287	100.233
JY	column exclusives	LLIFLDTHL	1.67778	Q8NG85;Q8NG80;Q8NGY9		564026	0.016	1.86296	104.325
JY	column exclusives	FLYSVPNKV	0.433333	Q9NWS6		2.90041e+06	0.001	1.86309	58.0896
JY	column exclusives	FLSELQYYL	0.422222	Q9Y282		0	0.022	1.86326	105.349
JY	column exclusives	VLPNFLPYNV	0.73	O60337		5.8059e+06	0.004	1.86442	102.223
JY	column exclusives	MQDPMEIFV	0.355556	Q13838	M1(Oxidation); M5(Oxidation)	7.17081e+06	0.032	1.86472	69.0736
JY	column exclusives	WLWGELPQA	-0.155556	Q14693		1.7995e+06	0.022	1.86582	101.227
JY	column exclusives	RLLQSNPVL	0.188889	O00159		4.34905e+07	0.046	1.86586	52.0054
JY	column exclusives	ALMISVPAL	2.15556	Q5T4F4	M3(Oxidation)	1.09223e+07	0.033	1.86676	90.6165
JY	column exclusives	MLVDLQYSL	0.933333	Q96BY6;Q9BZ29	M1(Oxidation)	0	0.027	1.86723	72.8672
JY	column exclusives	FLPPYTFQI	0.577778	Q16533		1.15658e+07	0.001	1.86731	102.291
JY	column exclusives	ILADIFVSM	2.13333	Q96QP1	M9(Oxidation)	2.86997e+06	0.048	1.86796	92.4166
JY	column exclusives	NRPADVYSY	-1.16667	Q14693		1.70011e+06	0.013	1.86806	43.7571
JY	column exclusives	SLAEFFYQV	0.7	Q9Y2Z4		2.57253e+06	0.016	1.86828	105.422
JY	column exclusives	FLLDESLESL	0.59	O95155		2.57628e+06	0.046	1.86856	104.827
JY	column exclusives	SPSSLRAL	0.1125	Q8IXJ9		9.22153e+06	0.044	1.87035	41.7025
JY	column exclusives	SLLNVVMDL	1.54444	Q14839	M7(Oxidation)	2.06757e+06	0.01	1.8705	105.876
JY	column exclusives	LLLNYAVRL	1.32222	Q92989		2.25096e+06	0.003	1.87114	78.4691
JY	column exclusives	GLFPWTPKL	0.144444	Q8NI35		1.51019e+06	0.001	1.87118	92.192
JY	column exclusives	MQDPMEIFV	0.355556	Q13838	M1(Oxidation); M5(Oxidation)	2.18375e+06	0.028	1.87133	68.7722
JY	column exclusives	TPHQTFVRL	-0.377778	P04844		3.41913e+06	0.013	1.87155	42.9283
JY	column exclusives	YLLQEIYGI	0.733333	O60291;Q96PX1		1.43112e+06	0.036	1.87198	105.089
JY	column exclusives	FLPPYTFQI	0.577778	Q16533		6756287	0	1.87204	104.816
JY	column exclusives	RPGTVSSL	-0.1	P35659		0	0.032	1.87295	35.7037
JY	column exclusives	ILGTEDLIVEV	1.21818	Q6PD74		1.70803e+06	0.047	1.87314	99.5095
JY	column exclusives	GPRTDTLSF	-0.622222	Q86WH2		0	0.019	1.87332	67.0702
JY	column exclusives	SLWKGLVGI	1.1	Q8N4V1		2.52228e+06	0.02	1.8749	87.7607
JY	column exclusives	YYLTFVQEL	0.477778	Q14202		4.41504e+06	0.018	1.87559	102.065
JY	column exclusives	GLAIDWAASRL	0.672727	P98164		1.61701e+06	0.015	1.87612	77.8462
JY	column exclusives	KLTDQTLIYL	0.23	Q9Y2K7		3.65952e+06	0.037	1.87671	77.5512
JY	column exclusives	SVLEKEIYSI	0.32	Q0VDD8		4.01411e+06	0.018	1.87742	102.437
JY	column exclusives	RMFQQTFYL	-0.244444	Q96QU8	M2(Oxidation)	3.2635e+06	0.029	1.87759	71.1207
JY	column exclusives	FMQDPMEVFV	0.57	O00148	M2(Oxidation); M6(Oxidation)	4.36412e+06	0.012	1.87837	71.3648
JY	column exclusives	LLANSIHGL	1.08889	Q96PE3		0	0.041	1.87894	54.5514
JY	column exclusives	GLLGYLHFV	1.45556	Q14442		9.92675e+06	0.001	1.87909	99.1986
JY	column exclusives	FLMEMGFRM	0.744444	Q9BUE0	M3(Oxidation); M5(Oxidation); M9(Oxidation)	0	0.013	1.88012	48.0939
JY	column exclusives	WLMPVIPAL	1.76667	Q96CB5	M3(Oxidation)	3.01851e+06	0.002	1.88215	107.654
JY	column exclusives	SYFGSFSSL	0.5	Q92622		1.85811e+07	0.041	1.88238	87.2617
JY	column exclusives	APGVRVLSL	1.16667	Q9UMN6		6.10887e+06	0.029	1.8826	59.3799
JY	column exclusives	PRKHITSL	-0.8	Q6P1K8;Q13888		1.50784e+06	0.02	1.88333	24.0614
JY	column exclusives	APAFVAAVAL	2.24	O95754		2.1159e+06	0.043	1.88351	48.2371
JY	column exclusives	VLMSLVIEM	2.22222	Q99967	M3(Oxidation); M9(Oxidation)	2.84314e+06	0.032	1.88364	71.0463
JY	column exclusives	LLPDYYLVTV	1.14	Q7KZF4		1.468e+07	0.003	1.88389	104.034
JY	column exclusives	LLLDVTPLSL	1.66	P38646;P54652;P11142		5.95665e+06	0.022	1.88394	107.668
JY	column exclusives	MMFDEPVLL	1.08889	O75592	M2(Oxidation)	0	0.001	1.88469	102.709
JY	column exclusives	YYLTFVQEL	0.477778	Q14202		1.18628e+06	0.017	1.8847	102.419
JY	column exclusives	QRVDYIMQL	-0.211111	P45974	M7(Oxidation)	1.85306e+06	0.018	1.88536	53.7844
JY	column exclusives	ATWLQPALPTL	0.545455	Q03169		2.23293e+07	0.045	1.88572	59.0369
JY	column exclusives	KLIANNTTV	0.222222	O96019		3.04986e+06	0.002	1.88618	40.6402
JY	column exclusives	LLAEVIENL	1.26667	Q96C86		0	0.038	1.88638	100.002
JY	column exclusives	SLYEGIDFYT	-0.04	P34931		3.73284e+06	0.038	1.88638	88.1751
JY	column exclusives	QLFDQIPEL	-0.0777778	Q8N371		2.49965e+06	0.006	1.88647	100.267
JY	column exclusives	FLQEWEVYA	-0.0111111	Q9NRP4		3.27147e+06	0.024	1.88669	93.886
JY	column exclusives	YLWPAVQLA	0.9	P39210		624138	0.025	1.88726	101.995
JY	column exclusives	LVDDNYFYL	0.166667	Q6P2Q9		2.67429e+07	0.006	1.88736	96.9213
JY	column exclusives	SLYIKDIWL	0.688889	O60287		773547	0.016	1.88788	93.9426
JY	column exclusives	TMFEFAFHL	0.944444	Q14849	M2(Oxidation)	1.21895e+06	0	1.88821	92.8697
JY	column exclusives	EIVQGLLEI	1.1	Q9BY27;Q14129		0	0.017	1.88844	103.341
JY	column exclusives	SLTSVVLTL	1.86667	Q8IX18		0	0.047	1.8895	100.503
JY	column exclusives	APRTVLLLL	1.6	P01889;P30460;P30462;P30464;P30685;Q95365;P30475;P30479;P30480;P30483;P30484;P30486;P30487;P30488;P18464;P30490;P30491;P18465;P10319;Q29836;Q31612;P30498;Q31610		1.05074e+07	0.023	1.89041	101.615
JY	column exclusives	YPHEPTAVF	-0.344444	Q9NYP3		3.28691e+06	0.023	1.89083	53.0025
JY	column exclusives	APRNMVHPNVI	-0.118182	Q13501	M5(Oxidation)	3.18838e+06	0.049	1.89094	36.931
JY	column exclusives	RPRRNDPPLAVL	-0.975	P51790		4.89109e+06	0.012	1.89119	46.1232
JY	column exclusives	SMYGVDLHKA	-0.14	P11171	M2(Oxidation)	1.89874e+06	0.002	1.89283	39.5408
JY	column exclusives	AMTDLILLM	1.92222	Q96KP4	M2(Oxidation); M9(Oxidation)	1.95223e+06	0.018	1.8932	81.8594
JY	column exclusives	TVMEIVVRL	1.56667	Q9P1A2	M3(Oxidation)	0	0.007	1.89326	63.8404
JY	column exclusives	RPYGSSQAF	-0.922222	Q96K76		3.89104e+06	0.009	1.89341	40.1312
JY	column exclusives	SLMMTIINL	1.71111	P11388	M3(Oxidation); M4(Oxidation)	0	0.046	1.89384	93.5576
JY	column exclusives	ALADFLPVM	1.66667	Q9ULK4	M9(Oxidation)	810802	0.009	1.89443	97.8388
JY	column exclusives	TLFDYDVGL	0.577778	Q96PU4		1.97082e+06	0.012	1.89501	96.7973
JY	column exclusives	ALMDEILML	1.61111	Q8NF91	M3(Oxidation); M8(Oxidation)	638813	0.029	1.89577	103.095
JY	column exclusives	FLDMTNWNL	0.0222222	Q9H6K1	M4(Oxidation)	765397	0.007	1.89612	101.111
JY	column exclusives	ILADIVISA	2.31111	P13995		2.07151e+07	0.027	1.89618	94.0297
JY	column exclusives	ALQDRVPLA	0.255556	P05161		5170057	0.042	1.89675	47.8827
JY	column exclusives	QLMQQMIQL	0.211111	Q9NRR5	M3(Oxidation); M6(Oxidation)	9407033	0.017	1.89693	61.1573
JY	column exclusives	SMTDVLTML	1.1	Q5T5P2	M2(Oxidation); M8(Oxidation)	8.36362e+06	0.014	1.89717	70.5604
JY	column exclusives	KYHQVVTL	-0.05	O60423		0	0.047	1.89719	52.3061
JY	column exclusives	MLLELGVEL	1.54444	Q9NPF5	M1(Oxidation)	0	0.007	1.89751	105.694
JY	column exclusives	ALFDEQHREEM	-1.35455	P21675	M11(Oxidation)	961511	0	1.89774	40.0092
JY	column exclusives	YLIGVHASL	1.37778	Q8IV53		5.35244e+06	0.031	1.89826	61.5516
JY	column exclusives	KPRSQRYESL	-2.06	P47914		2.42149e+07	0.015	1.89839	25.6782
JY	column exclusives	YLMPGFIHL	1.14444	Q9NXZ2;Q86TM3	M3(Oxidation)	9.5598e+06	0	1.89863	81.6772
JY	column exclusives	SLQSLIISV	1.65556	O94782		2.67154e+06	0.013	1.89888	97.7115
JY	column exclusives	RLMGSILGV	1.34444	Q15643	M3(Oxidation)	2.05578e+06	0.041	1.89957	58.3531
JY	column exclusives	LLIQKCIMEI	1.46	Q5VT97	M8(Oxidation)	1.66821e+08	0.033	1.89994	43.6293
JY	column exclusives	LLDIQVENL	0.677778	Q9BZM6		1.22109e+06	0.035	1.90024	103.93
JY	column exclusives	FLYNEALYSL	0.56	Q8NFJ9		3.38303e+06	0.014	1.90043	101.226
JY	column exclusives	YIGSVLISV	1.98889	Q12965;O00160		2.60537e+06	0.024	1.90081	91.9312
JY	column exclusives	ALLMLYLAI	2.65556	O00219		0	0.024	1.90125	104.586
JY	column exclusives	VLLNEILEQV	1.03	Q9BPX3		2.14419e+06	0.011	1.90143	107.749
JY	column exclusives	SLTSVVLTL	1.86667	Q8IX18		7.81253e+06	0.029	1.90211	98.5237
JY	column exclusives	SLMNILQYL	0.966667	Q9H583		707411	0.037	1.90236	101.499
JY	column exclusives	FLLPDGLVRL	1.22	A2RRP1		980054	0.021	1.90258	96.4346
JY	column exclusives	KISVIVETV	1.41111	P04843		2.07729e+06	0.015	1.90267	54.6869
JY	column exclusives	QLLDVKLAL	1.14444	P20700		1.9209e+06	0.013	1.9027	83.0706
JY	column exclusives	GLDRLNVTV	0.377778	P19367		966097	0.041	1.90304	58.172
JY	column exclusives	ILVDFFNAL	1.85556	P43005		2830276	0.032	1.90307	106.657
JY	column exclusives	ILFESQFSV	1.05556	P51692		8.32832e+06	0.038	1.90327	91.5844
JY	column exclusives	GLWGTVVNI	1.2	Q86VV8		0	0.032	1.90395	98.7458
JY	column exclusives	VLLEEPLPL	1.02222	O14978		91072.8	0.032	1.90503	105.808
JY	column exclusives	FMLGNYINL	0.9	Q53G44	M2(Oxidation)	0	0.039	1.90527	103.861
JY	column exclusives	YLLIPLLER	0.977778	Q68CQ1		0	0.015	1.90593	104.916
JY	column exclusives	RLSEAIVTV	1	Q5SWH9		1.57673e+07	0.01	1.90784	52.5964
JY	column exclusives	FRVDYILSV	1.04444	Q5JWF2;P63092		0	0.023	1.9082	96.2482
JY	column exclusives	NLIAFTMDL	1.21111	Q9Y2X0	M7(Oxidation)	1.26232e+06	0.003	1.90821	97.4353
JY	column exclusives	KQQAVSEEI	-0.911111	Q9UBY0		1.84097e+07	0.028	1.90832	51.392
JY	column exclusives	RLMDDTSIAAA	0.236364	Q7Z392	M3(Oxidation)	1.66921e+06	0.018	1.9084	41.562
JY	column exclusives	RPTGGVGAVAL	0.709091	Q01581		2.61447e+06	0.03	1.90875	45.3466
JY	column exclusives	ILDEVIFKL	1.41111	Q15051		432687	0.001	1.90881	103.845
JY	column exclusives	RLAGKPTHV	-0.5	P01876		7.78965e+06	0.028	1.90889	20.8017
JY	column exclusives	TLLPLRVFL	1.71111	Q6NXT6		0	0.017	1.90899	97.544
JY	column exclusives	AILTTLIHL	1.95556	Q9UI26		780099	0	1.90912	93.6844
JY	column exclusives	SVIGFRILL	1.98889	P01848		2.73729e+06	0.002	1.90915	93.8281
JY	column exclusives	KLNANILYL	0.611111	Q6ZNE5		727259	0.044	1.90942	105.982
JY	column exclusives	YKIAFPYLY	0.388889	Q6P2Q9		826123	0.005	1.91007	89.4713
JY	column exclusives	YLMNLNIMTV	1.11	Q13769	M3(Oxidation); M8(Oxidation)	3.74822e+06	0.01	1.91034	75.7991
JY	column exclusives	TLLDNTDTISI	0.290909	Q9NUA8		1.46253e+07	0.005	1.91057	85.3332
JY	column exclusives	SIQQSIERLLV	0.381818	P55769		1.27797e+06	0	1.91108	91.1311
JY	column exclusives	PLAAGIIAL	2.22222	P09958		4.77695e+06	0.021	1.91156	104.432
JY	column exclusives	TLADYLHLL	0.922222	Q9HAB8		1.93794e+06	0.001	1.91212	100.998
JY	column exclusives	LRPPIMIMM	1.2	Q16850	M6(Oxidation); M8(Oxidation); M9(Oxidation)	1.31559e+07	0.016	1.91261	52.3683
JY	column exclusives	MLLELGVEL	1.54444	Q9NPF5	M1(Oxidation)	1.23036e+06	0.039	1.91348	101.964
JY	column exclusives	ALMEALVLI	2.45556	Q9HAV4	M3(Oxidation)	1.89549e+06	0.012	1.91355	97.4182
JY	column exclusives	TPAVWGVVL	1.62222	P78381		2.17461e+07	0.04	1.91359	50.926
JY	column exclusives	WLDPSAVWEV	0.28	P18858		2.85706e+06	0.011	1.91387	107.296
JY	column exclusives	TPLSSTVTL	0.722222	P12004		6.02429e+06	0.038	1.91387	66.1777
JY	column exclusives	FLLPDGLVRL	1.22	A2RRP1		1.40894e+06	0.004	1.91559	98.7491
JY	column exclusives	KLIAVLESI	1.6	Q9ULT8		844719	0.024	1.916	84.8414
JY	column exclusives	TLLPLRVFL	1.71111	Q6NXT6		4.95833e+06	0	1.9161	101.826
JY	column exclusives	LLFPSVMVV	2.5	Q9UGJ1	M7(Oxidation)	3.64312e+06	0.024	1.91654	97.7881
JY	column exclusives	FMSEYLIEL	0.855556	Q8NHU6	M2(Oxidation)	8.00468e+06	0.015	1.9174	98.7193
JY	column exclusives	GLDIEGVKTV	0.43	Q96GQ7		1.55435e+06	0.023	1.91784	56.2297
JY	column exclusives	TFEHIMAL	0.925	Q76G19;Q9UPQ7;Q6ZMN7	M6(Oxidation)	0	0.013	1.91802	103.278
JY	column exclusives	RPAVGYEL	-0.1875	Q9BQD7		9.5935e+06	0.009	1.91809	45.7214
JY	column exclusives	AAAVRHVL	1.2375	Q9BTY7;P0CB43		1.88059e+06	0.029	1.91833	32.4251
JY	column exclusives	MLSEVLQYI	1.01111	O75478	M1(Oxidation)	2.75521e+06	0.009	1.91851	97.6463
JY	column exclusives	FLLDKALLI	1.87778	P15498		0	0.001	1.9189	99.9457
JY	column exclusives	GLLDPGMLVNI	1.14545	P49116	M7(Oxidation)	2.11574e+06	0.018	1.91918	103.984
JY	column exclusives	YLAQFAARA	0.5	P78344		2.53271e+06	0.027	1.91942	48.6909
JY	column exclusives	LTTEVHPEL	-0.155556	Q9Y282		4555172	0.029	1.91976	48.4017
JY	column exclusives	RPGNFSHSL	-0.911111	O00400		3.26479e+06	0.042	1.9198	36.4117
JY	column exclusives	RPISASVL	0.825	P48201		1.05563e+07	0.035	1.91997	45.6472
JY	column exclusives	KMYSEMIFV	0.644444	Q86TW2	M2(Oxidation); M6(Oxidation)	1.1678e+07	0.01	1.92032	54.2375
JY	column exclusives	LPRDSYSGDAL	-0.636364	Q5JTC6		3.1802e+06	0.037	1.92068	46.204
JY	column exclusives	FLHDNMVEI	0.388889	P49916	M6(Oxidation)	1.23951e+07	0.027	1.92073	53.5605
JY	column exclusives	QLFDQIPEL	-0.0777778	Q8N371		1.16839e+06	0.014	1.92082	97.6211
JY	column exclusives	LLYENITFV	1.12222	Q8IVL5		5.30766e+06	0.008	1.92096	99.0668
JY	column exclusives	ALANIDLAL	1.58889	P46940		3.58766e+06	0.024	1.92127	90.6158
JY	column exclusives	FLLDISETDL	0.67	O75369		1.77715e+06	0.017	1.92171	104.966
JY	column exclusives	FLWAYAAQL	1.12222	Q8N806		3.24871e+06	0.015	1.92189	103.215
JY	column exclusives	SLMMTIINL	1.71111	P11388	M3(Oxidation); M4(Oxidation)	9.2348e+06	0.001	1.9222	87.1745
JY	column exclusives	FMQDPMEVFV	0.57	O00148	M2(Oxidation); M6(Oxidation)	5.02745e+06	0.012	1.92295	71.8548
JY	column exclusives	GPKQPGRVL	-0.877778	Q96PV7		900737	0.025	1.92297	29.0872
JY	column exclusives	LLDTVLVNL	1.76667	Q9NTI5		2.34373e+06	0.028	1.92326	103.108
JY	column exclusives	SPRTSGVL	-0.1	O14733		1.59217e+08	0.036	1.92356	34.7582
JY	column exclusives	LLDQTKTLA	0.1	Q9Y490		6.26551e+06	0.007	1.92376	44.0399
JY	column exclusives	VLIEYNFSI	1.18889	Q9NVI1		0	0.022	1.92389	98.2205
JY	column exclusives	APARLFALL	1.5	P31431		3.19012e+06	0.025	1.92433	89.4391
JY	column exclusives	SPMGSTEDL	-0.622222	O43166	M3(Oxidation)	6024670	0.036	1.92459	40.2725
JY	column exclusives	TMEELKYSL	-0.466667	P20851		0	0.025	1.92501	60.6086
JY	column exclusives	QMLELITRL	0.622222	Q9UPY3	M2(Oxidation)	3.18338e+06	0	1.92553	69.1446
JY	column exclusives	RPVTVFLQL	0.944444	Q00653		1.81422e+07	0.036	1.9259	84.1544
JY	column exclusives	TLVDEVFRI	0.811111	P15927		3.72951e+07	0.029	1.9265	87.2867
JY	column exclusives	SLMEILYTL	1.27778	P83436	M3(Oxidation)	2.56694e+06	0.022	1.92667	105.987
JY	column exclusives	APFLRIAF	1.425	Q05655		2.16644e+06	0.001	1.92679	84.8959
JY	column exclusives	FLLEERPVPA	0.17	Q8WUH2		454885	0.031	1.92684	59.8978
JY	column exclusives	FLYSETWNI	0.0444444	P00156		3.00207e+06	0.005	1.92806	101.652
JY	column exclusives	YLTDIFTTL	0.888889	P48051		5.24544e+07	0.027	1.9281	100.046
JY	column exclusives	ALWETEVYI	0.488889	O60733		4.92118e+06	0.027	1.92831	97.0511
JY	column exclusives	YLSVKVWDL	0.622222	Q66LE6		6.70283e+06	0.003	1.92836	81.3157
JY	column exclusives	APRQGNMYTL	-0.8	A4UGR9	M7(Oxidation)	3.21357e+06	0.028	1.92887	40.4705
JY	column exclusives	TMITHQILL	1.15556	Q13395	M2(Oxidation)	1.09105e+07	0.011	1.92889	56.2217
JY	column exclusives	ILDVTVVYL	2.13333	P41002		1.09822e+07	0.015	1.9297	104.238
JY	column exclusives	KLAEFIDFL	0.955556	Q495W5		549323	0.043	1.92986	102.037
JY	column exclusives	VMTLVSTYL	1.6	Q9UNL2		1.98877e+07	0.029	1.93012	90.898
JY	column exclusives	APALARTL	0.775	Q96HA7		2.74787e+06	0.011	1.93027	43.0959
JY	column exclusives	APYGRITL	0.2	Q7L576;Q96F07		9.86225e+06	0.009	1.93031	51.2185
JY	column exclusives	KPQGPRGFL	-1.03333	Q9BVK2		1.32567e+06	0.003	1.93084	42.1728
JY	column exclusives	VLAFLVHEL	1.96667	Q9UIF9		2.29394e+06	0.001	1.93102	88.194
JY	column exclusives	ALDQEIIEV	0.533333	P0CW22		7.07176e+06	0.024	1.93131	76.849
JY	column exclusives	ALADFLPVM	1.66667	Q9ULK4	M9(Oxidation)	1.35814e+06	0.001	1.93161	92.2214
JY	column exclusives	YLMDLSYSM	0.411111	P05556;P05107;P05106;P26010	M3(Oxidation); M9(Oxidation)	4.07282e+06	0	1.9317	62.8111
JY	column exclusives	TLFYSLREV	0.422222	Q0VG06		2.42087e+06	0.013	1.93174	73.5772
JY	column exclusives	HLYGGIILL	1.67778	Q7L211		0	0.032	1.93197	100.487
JY	column exclusives	GQIELRTYV	-0.155556	Q14249		1.46245e+06	0.032	1.93209	55.927
JY	column exclusives	APALLHTL	1.1875	Q9ULI0		2.41148e+06	0.01	1.93211	54.4758
JY	column exclusives	HPQFVTDVM	0.0666667	P61221	M9(Oxidation)	1.76593e+06	0.005	1.93239	45.1559
JY	column exclusives	LLIPIHLEV	1.81111	Q9H4L4;Q96HI0		2.80753e+06	0.005	1.9328	93.4755
JY	column exclusives	LNPERVTPQSL	-0.718182	P26599		2.27559e+08	0.048	1.93288	52.0145
JY	column exclusives	RPWALSVTM	0.355556	Q14807	M9(Oxidation)	2.10045e+06	0.041	1.93329	58.4004
JY	column exclusives	ALYGHTQAV	0.277778	Q6ZS81		1.72507e+07	0.034	1.93387	39.4834
JY	column exclusives	YLSGIAHFL	1.22222	Q10713		3.72842e+06	0.001	1.93467	82.6619
JY	column exclusives	HMMPDLPNV	-0.177778	Q9H9T3	M2(Oxidation); M3(Oxidation)	2.01171e+07	0.026	1.93483	46.226
JY	column exclusives	ILLNIIERL	1.48889	P49815		562032	0.002	1.93623	97.2442
JY	column exclusives	APRNQTFTYM	-0.93	P11161	M10(Oxidation)	1.5642e+06	0.03	1.93654	40.8019
JY	column exclusives	ILDDIIASVV	1.97	Q15652		1.78768e+06	0.041	1.93699	79.0761
JY	column exclusives	APSLFHLNLL	1.07	Q9Y3M8		2.3153e+06	0.039	1.93776	97.9898
JY	column exclusives	YLMNLNIMTV	1.11	Q13769	M3(Oxidation); M8(Oxidation)	2.01325e+06	0.006	1.93815	78.6867
JY	column exclusives	ILMTLTVKV	1.9	P16885	M3(Oxidation)	4226132	0.007	1.93831	60.1063
JY	column exclusives	VLWEIESEL	0.455556	Q9P215		3.57447e+06	0.004	1.93882	101.625
JY	column exclusives	ALTSVVVTL	2.2	Q00534		1.32757e+07	0.012	1.93941	85.971
JY	column exclusives	FLTDMPDILL	1.13	P06276	M5(Oxidation)	1.77565e+07	0.031	1.93953	100.027
JY	column exclusives	WPQTAGRVV	-0.155556	P82912		0	0.037	1.93955	47.0743
JY	column exclusives	SLSEYVSRM	-0.2	P08238	M9(Oxidation)	4.27803e+06	0.002	1.93963	43.6773
JY	column exclusives	GMYETPLFL	0.533333	P12270	M2(Oxidation)	6.70307e+06	0.001	1.93992	96.6794
JY	column exclusives	SPNLRQLL	-0.3125	Q9UEF7		4.47571e+06	0.022	1.94017	47.8484
JY	column exclusives	MPYIVICFL	2.36667	Q9H1Y3		0	0.004	1.94022	106.936
JY	column exclusives	FLTYLDVSV	1.38889	O15213		6.28973e+06	0.021	1.94025	100.689
JY	column exclusives	LRPPIMIMM	1.2	Q16850	M6(Oxidation); M8(Oxidation); M9(Oxidation)	830891	0.016	1.94042	54.9906
JY	column exclusives	LLLETLPEL	1.07778	Q13488		4.12649e+06	0.023	1.94046	106.209
JY	column exclusives	SILSSLTSV	1.37778	Q5VT52		21887120	0.046	1.94061	89.2037
JY	column exclusives	APRTVLLLL	1.6	P01889;P30460;P30462;P30464;P30685;Q95365;P30475;P30479;P30480;P30483;P30484;P30486;P30487;P30488;P18464;P30490;P30491;P18465;P10319;Q29836;Q31612;P30498;Q31610		0	0.008	1.94106	91.7424
JY	column exclusives	QLYEFDIKV	-0.0444444	P15586		2.1972e+06	0.001	1.94142	79.0519
JY	column exclusives	MPSPFRSSAL	0.02	P28290	M1(Oxidation)	5.7117e+06	0.02	1.94202	47.4686
JY	column exclusives	ALDIMIPMV	1.94444	Q99683	M5(Oxidation); M8(Oxidation)	0	0.007	1.94248	103.023
JY	column exclusives	YRAPELIF	0.25	P49840;P49841;P50613		1.93127e+07	0.038	1.94285	70.5013
JY	column exclusives	LLCFLALGLL	2.95	Q9BXB1		2.03811e+07	0.031	1.94286	77.1493
JY	column exclusives	LVFEGIMEV	1.55556	Q9UKA4	M7(Oxidation)	29772776	0.03	1.9431	82.5863
JY	column exclusives	GLWSGPLPRV	0.16	Q99575		2.8317e+06	0.002	1.94313	76.8957
JY	column exclusives	TPIPPSRTL	-0.355556	Q9H3P2		7.681e+06	0.032	1.94341	42.0865
JY	column exclusives	RPTGGVGAV	0.244444	Q01581		4.40735e+06	0.047	1.94382	32.892
JY	column exclusives	LLPDYYLVTV	1.14	Q7KZF4		1.72115e+07	0.008	1.94411	100.622
JY	column exclusives	LLPDYYLVTV	1.14	Q7KZF4		1.81517e+07	0.013	1.94429	102.874
JY	column exclusives	ILAEFEMTL	1.21111	Q9Y3L3	M7(Oxidation)	0	0.046	1.9443	82.7741
JY	column exclusives	MLFGTYMKV	0.922222	O43683	M1(Oxidation); M7(Oxidation)	6.72996e+06	0	1.94449	52.5615
JY	column exclusives	MMFDEPVLL	1.08889	O75592	M1(Oxidation); M2(Oxidation)	4.99664e+06	0.024	1.94467	88.0354
JY	column exclusives	GLFDTAISL	1.25556	Q12769		4.66715e+07	0.04	1.94539	107.48
JY	column exclusives	SISPIVLYL	1.81111	Q53FV1		0	0.047	1.94555	107.297
JY	column exclusives	VLWEIESEL	0.455556	Q9P215		2.91693e+06	0.039	1.94619	98.802
JY	column exclusives	ILMEFLLNV	1.97778	P22695	M3(Oxidation)	1.31595e+07	0.048	1.94711	102.979
JY	column exclusives	LLLETLPEL	1.07778	Q13488		2.39911e+06	0.005	1.94738	106.725
JY	column exclusives	MITTLDHHL	0.3	Q8NHC5	M1(Oxidation)	3476025	0.022	1.94771	49.8418
JY	column exclusives	IPSRVALIL	1.74444	Q04446		2.70291e+06	0.019	1.94847	69.0226
JY	column exclusives	YIFEEPFTI	0.444444	P08237		9.53329e+06	0.009	1.94896	107.547
JY	column exclusives	NLMEMVAQL	0.766667	Q9P2D1	M3(Oxidation); M5(Oxidation)	1.76957e+06	0.011	1.94933	67.0472
JY	column exclusives	ILAEFEMTL	1.21111	Q9Y3L3	M7(Oxidation)	3.88557e+06	0.013	1.94991	84.6914
JY	column exclusives	IPSRLLAIL	1.7	P52803		0	0.015	1.95006	93.3351
JY	column exclusives	YIFRQLVSA	0.777778	Q96RG2		3.11191e+06	0.04	1.9506	76.8726
JY	column exclusives	KMLGLTVSL	1.3	Q9Y3E5	M2(Oxidation)	7.53306e+06	0.031	1.95071	67.22
JY	column exclusives	IMAELLQGKA	0.63	Q15759	M2(Oxidation)	0	0.019	1.95086	72.0869
JY	column exclusives	WPQTAGRVV	-0.155556	P82912		4.51789e+06	0.046	1.95113	47.1128
JY	column exclusives	SPLNRAGL	-0.175	Q92979		3.98803e+06	0.002	1.95161	41.4865
JY	column exclusives	KMGLIFEV	1.175	Q15363		0	0.007	1.95189	88.0719
JY	column exclusives	LLIGTDVSL	1.63333	Q9Y4B6		2.6497e+06	0.012	1.95199	89.9819
JY	column exclusives	RPQASALEL	-0.3	P36956		1.90155e+07	0.005	1.95216	46.65
JY	column exclusives	FIFPASNVYL	1.27	Q93008		2.66159e+06	0.025	1.95341	105.815
JY	column exclusives	YLNDGLWHM	-0.366667	Q9ULC4	M9(Oxidation)	2.53913e+06	0	1.95344	62.1591
JY	column exclusives	ALADFLPVM	1.66667	Q9ULK4	M9(Oxidation)	1.55907e+06	0.015	1.95462	92.7049
JY	column exclusives	SLAYNTFSI	0.644444	P42684		1.80348e+06	0.034	1.95506	100.865
JY	column exclusives	ILFEGVEYI	1.23333	Q6V1X1		8.0655e+06	0.006	1.95534	101.999
JY	column exclusives	SPRDTASLF	-0.388889	Q7Z2Z1		4.2528e+06	0.019	1.95591	49.0826
JY	column exclusives	TLATDILMGV	1.47	O43143	M8(Oxidation)	5.8327e+06	0.012	1.95614	96.1172
JY	column exclusives	LVDDNYFYL	0.166667	Q6P2Q9		7.52999e+07	0.012	1.9565	94.7763
JY	column exclusives	VLIEYNFSI	1.18889	Q9NVI1		2.12245e+06	0.005	1.95773	100.314
JY	column exclusives	SLTLGNILPV	1.31	Q5T601		4.25089e+06	0.025	1.95786	73.3369
JY	column exclusives	SPFFREALL	0.511111	Q9P1Z0		1.27985e+06	0.003	1.95803	79.0901
JY	column exclusives	SYYDRGYDRGY	-2.07273	Q13595		2.14849e+06	0.008	1.95816	43.8872
JY	column exclusives	ALVFELHYV	1.4	Q6ZS81		3.60407e+06	0.004	1.95847	84.071
JY	column exclusives	FLWAYAAQL	1.12222	Q8N806		1.40534e+06	0.014	1.95875	106.775
JY	column exclusives	ALMEALVLI	2.45556	Q9HAV4	M3(Oxidation)	2.09766e+06	0.038	1.95915	97.6126
JY	column exclusives	QQLLQLQQL	-0.255556	Q9ULV3;P09086		4.05121e+06	0.038	1.95996	60.2872
JY	column exclusives	ALQERLDNV	-0.544444	Q99733		0	0.021	1.96023	44.0348
JY	column exclusives	YLFDEIDQAL	0.14	Q9UQE7		2.72227e+06	0.007	1.96032	103.978
JY	column exclusives	ALQQEASAL	0.188889	H7BZ55		2.8789e+06	0.024	1.96055	35.6024
JY	column exclusives	APRTVLLLL	1.6	P01889;P30460;P30462;P30464;P30685;Q95365;P30475;P30479;P30480;P30483;P30484;P30486;P30487;P30488;P18464;P30490;P30491;P18465;P10319;Q29836;Q31612;P30498;Q31610		0	0.044	1.96094	107.346
JY	column exclusives	ILGDRFSWNV	0.17	Q92616		1.87635e+06	0.007	1.96151	80.6611
JY	column exclusives	APAQARPTV	-0.255556	Q9Y478		2.15749e+06	0.022	1.96159	31.8522
JY	column exclusives	KPVSVAISL	1.26667	Q9BZ67		0	0.018	1.9618	55.5893
JY	column exclusives	QRNEVVVEL	-0.233333	O00629		3.7576e+06	0.017	1.96201	53.1057
JY	column exclusives	AVSDELIKLYL	0.809091	Q14232		1160335	0.002	1.96214	95.6296
JY	column exclusives	SLVEIILHV	1.94444	Q9UNM6		1.80428e+06	0.003	1.96221	97.2294
JY	column exclusives	RPAALTAL	0.775	Q8NBS9		1.77567e+07	0.014	1.96233	44.8608
JY	column exclusives	FMADDIFSV	1.13333	Q9HBE5	M2(Oxidation)	3.12146e+06	0.001	1.96265	95.9586
JY	column exclusives	LLPDYYLVTV	1.14	Q7KZF4		1.01434e+07	0.022	1.96276	103.831
JY	column exclusives	YPAYLGARL	0.233333	P38606		2.16846e+07	0.015	1.96379	60.2536
JY	column exclusives	WLMPVIPAL	1.76667	Q96CB5	M3(Oxidation)	1.2783e+06	0.019	1.96387	107.237
JY	column exclusives	LLPDYYLVTV	1.14	Q7KZF4		6.31093e+07	0.01	1.96411	100.087
JY	column exclusives	QLTGPVMPV	0.7	P26373	M7(Oxidation)	8.56771e+07	0.01	1.96418	53.4112
JY	column exclusives	SPRLSLLYL	0.688889	Q9NZS9		8.3748e+06	0.02	1.96431	101.158
JY	column exclusives	IPARLTLQI	0.9	Q9HC10		2.64227e+06	0.026	1.96443	71.7819
JY	column exclusives	KPMFVINEM	0.311111	Q9H9J4	M3(Oxidation); M9(Oxidation)	5115918	0.022	1.96466	45.7946
JY	column exclusives	GLYQDPVTL	0.0888889	Q6PJ69		1.54407e+07	0.028	1.96488	74.6227
JY	column exclusives	RPASGQNSI	-0.977778	Q96PY6		1.95367e+06	0.024	1.96526	24.5758
JY	column exclusives	FLMEMGFRM	0.744444	Q9BUE0	M3(Oxidation); M5(Oxidation); M9(Oxidation)	8.67477e+06	0	1.96527	48.1767
JY	column exclusives	ALADFLPVM	1.66667	Q9ULK4	M9(Oxidation)	4.64428e+06	0.011	1.96609	90.4171
JY	column exclusives	FLKGFLTEV	0.988889	Q96JA3;O95397		1.59134e+06	0.009	1.96629	82.0037
JY	column exclusives	TLIRLSVGL	1.52222	P32929		1.88823e+06	0.022	1.96699	80.0258
JY	column exclusives	ALDIMIPMV	1.94444	Q99683	M5(Oxidation); M8(Oxidation)	0	0.005	1.96717	93.2493
JY	column exclusives	RLASTLVQV	0.922222	Q7Z6I6		0	0.024	1.96794	51.1111
JY	column exclusives	YVINDLTAV	1.05556	P52788		5.4609e+07	0.026	1.96897	77.4437
JY	column exclusives	QPRNDFGNFF	-1.21	Q8IWR0		9981452	0.042	1.96912	69.1606
JY	column exclusives	SLLAQNTSWLL	0.618182	P04216		1.80763e+06	0.004	1.96943	107.259
JY	column exclusives	ALQSLLHLL	1.47778	P52294		1059515	0.003	1.96969	104.029
JY	column exclusives	FLSPWPPAV	0.677778	Q9NXE4		0	0.039	1.96995	95.4764
JY	column exclusives	SIHDVTFQV	0.444444	Q9P2D0		1.44246e+06	0.018	1.96996	57.3733
JY	column exclusives	FLNQVLAEI	1.15556	Q96A65		2.81747e+06	0.013	1.97026	102.148
JY	column exclusives	FMNSVIQSL	0.955556	O94966	M2(Oxidation)	4.28714e+06	0.018	1.97059	71.3925
JY	column exclusives	TILEILPEL	1.23333	P13611		8.92226e+06	0.003	1.97132	107.21
JY	column exclusives	FLNDRVPNC	-0.366667	Q8TBC4		1.36625e+06	0.007	1.97257	49.5021
JY	column exclusives	FLTYLDVSV	1.38889	O15213		9.06332e+06	0.018	1.97328	102.067
JY	column exclusives	QPRLFTMDL	-0.166667	Q9Y4A5	M7(Oxidation)	1.21742e+07	0.009	1.97353	59.935
JY	column exclusives	GMTELYFQL	0.322222	P78527	M2(Oxidation)	2.1071e+06	0.016	1.97384	92.3741
JY	column exclusives	SLLERNPNL	-0.666667	Q96S59		3.36815e+06	0.035	1.97384	48.3045
JY	column exclusives	GPRSISVSAL	0.54	Q8IVT5		1.79463e+06	0.043	1.97505	48.8807
JY	column exclusives	LPYSVGRVL	0.822222	Q5THK1		1.9946e+07	0.03	1.97532	60.6142
JY	column exclusives	TLSSLVFQL	1.4	P42345		0	0.012	1.97536	103.205
JY	column exclusives	AVRKESGHSL	-0.73	Q9Y512		3.65998e+07	0.026	1.9759	18.6844
JY	column exclusives	AMFENFVSV	1.1	Q09161	M2(Oxidation)	1.48829e+07	0.037	1.97591	80.789
JY	column exclusives	YLFDEIDQAL	0.14	Q9UQE7		3.92892e+06	0.001	1.97608	106.653
JY	column exclusives	LLDSQSHHL	-0.4	Q6ZRI6		1.53828e+06	0.007	1.97728	36.9466
JY	column exclusives	RPISASVL	0.825	P48201		1.41014e+07	0.046	1.97729	44.2114
JY	column exclusives	MLAGFITTL	1.86667	Q9NWH2	M1(Oxidation)	0	0.027	1.97854	101.073
JY	column exclusives	TLIEDEIATI	0.72	Q13188		0	0.033	1.9786	89.4549
JY	column exclusives	FIMEAGVKL	1.24444	Q8N1B3;P0C7Q3	M3(Oxidation)	1.07725e+07	0.007	1.97886	55.8272
JY	column exclusives	SLLDSVVGL	1.58889	Q69YN4		2.89848e+06	0.027	1.9789	107.6
JY	column exclusives	APALLGLAL	2.06667	Q96RJ3		8.12628e+06	0.009	1.97923	103.765
JY	column exclusives	NLLSFTYKL	0.444444	Q9BU64		0	0.007	1.97987	83.3499
JY	column exclusives	ALAAQLPVL	1.76667	Q96GK7;Q6P2I3		2.06648e+06	0.028	1.98044	85.2014
JY	column exclusives	LPIASSIRL	1.18889	P49815		0	0.044	1.98061	66.7256
JY	column exclusives	RPLSGQAL	-0.175	Q7Z7A3		0	0.021	1.98063	38.192
JY	column exclusives	SPRGAGYTF	-0.566667	P67775;P62714		0	0.018	1.9807	62.539
JY	column exclusives	SPLRENIAL	2.46716e-17	O75159		1.79811e+07	0.038	1.98092	52.086
JY	column exclusives	NEITIPVTF	0.666667	P04792		1.43784e+07	0.022	1.98115	91.971
JY	column exclusives	LYNISVPGL	0.966667	O95835		3.15334e+06	0.038	1.98143	83.6293
JY	column exclusives	AVLGAFRAAI	1.76	Q8NDH3		1.91776e+06	0.024	1.98186	77.6826
JY	column exclusives	GPHIASVTL	0.844444	Q96GC9		2.82709e+06	0.049	1.98199	52.7104
JY	column exclusives	YLYGIRVEV	0.633333	Q99943		5.67525e+06	0.002	1.98254	76.3598
JY	column exclusives	FLIDSSIMI	1.87778	B7ZAQ6	M8(Oxidation)	2.74742e+06	0.043	1.98283	100.466
JY	column exclusives	LLPDYYLVTV	1.14	Q7KZF4		11763771	0.021	1.98296	100.272
JY	column exclusives	KVLDVLWEL	0.888889	Q9UPU5		2.06043e+06	0.031	1.98326	99.2686
JY	column exclusives	YLWPAVQLA	0.9	P39210		2.9952e+06	0.01	1.98348	98.2401
JY	column exclusives	SPKQIGEHL	-0.955556	Q96AG3		3.61564e+06	0.026	1.98383	33.4104
JY	column exclusives	SVLEKEIYSI	0.32	Q0VDD8		5.58046e+06	0.023	1.98517	103.366
JY	column exclusives	RAIDFSPYL	0.133333	P17676		3.81094e+06	0.042	1.98554	75.4913
JY	column exclusives	IPAEKRII	0.225	Q9Y6F1		0	0.025	1.98555	81.434
JY	column exclusives	TLSDIVVTL	1.64444	Q7Z7C8		6.43083e+06	0.015	1.98555	92.7777
JY	column exclusives	RPSEVSEAL	-0.544444	Q8TCU4		0	0.027	1.98606	40.2807
JY	column exclusives	QLIDGLEYL	0.411111	Q15831		4.31032e+06	0.017	1.98633	99.5812
JY	column exclusives	TMLHLTDIQL	0.62	Q9NTJ5	M2(Oxidation)	2.98173e+06	0.035	1.98646	74.7876
JY	column exclusives	SPMEISLPIAL	1.09091	P09960	M3(Oxidation)	1.88408e+06	0.032	1.98696	99.1253
JY	column exclusives	KLDESIYDV	-0.444444	Q13033		1.29888e+06	0.009	1.98706	56.4662
JY	column exclusives	TLFGLTPTL	1.12222	Q12770		0	0.045	1.98708	99.5334
JY	column exclusives	SPYVSPKESPF	-0.809091	P02786		0	0.012	1.98729	51.2945
JY	column exclusives	QMLELITRL	0.622222	Q9UPY3	M2(Oxidation)	2.79274e+06	0	1.98743	71.8854
JY	column exclusives	NMLNLAVHL	1.01111	Q6P9B9		3.01639e+06	0.004	1.98797	78.3169
JY	column exclusives	SPHGGALVM	0.588889	Q8N201	M9(Oxidation)	1.25336e+07	0.01	1.98821	33.812
JY	column exclusives	MPSPFRSSAL	0.02	P28290	M1(Oxidation)	5.26426e+06	0.011	1.98833	47.3569
JY	column exclusives	APLAVFQML	1.66667	Q6P582;Q6NZ67	M8(Oxidation)	0	0.014	1.98851	97.3574
JY	column exclusives	ILDVTVVYL	2.13333	P41002		1.23039e+07	0.036	1.98862	103.84
JY	column exclusives	VLMDLKALLL	1.95	Q9UJV9	M3(Oxidation)	2.76007e+06	0.007	1.98884	88.0366
JY	column exclusives	RPAVGYEL	-0.1875	Q9BQD7		8.20224e+06	0.005	1.98987	47.1112
JY	column exclusives	QISQNKVAVL	0.33	Q16222		2.08941e+06	0.032	1.98996	52.426
JY	column exclusives	ALITTILHL	1.95556	Q6R327;Q9UI26		0	0.001	1.98997	96.1737
JY	column exclusives	QLADGLQYIFA	0.572727	Q6P2Q9		0	0.023	1.99011	105.231
JY	column exclusives	GLAELYVMV	1.61111	Q8N511	M8(Oxidation)	2.07353e+07	0.005	1.99043	87.9516
JY	column exclusives	TLSSLVFQL	1.4	P42345		1.37793e+06	0.013	1.9907	102.527
JY	column exclusives	FMDVNGEIEI	0.35	Q96QT6	M2(Oxidation)	954412	0.036	1.99111	99.3613
JY	column exclusives	RIMNLTVML	1.26667	Q96RS6	M8(Oxidation)	1.04053e+06	0.002	1.99115	79.2054
JY	column exclusives	SPVLSLSSL	1.2	O15533		3.38786e+06	0.04	1.99127	85.9953
JY	column exclusives	GLIDEIYGI	0.911111	Q96AX1		0	0.031	1.9918	104.556
JY	column exclusives	VTAIEIVSI	2.07778	P25101		1.93582e+07	0.036	1.99304	95.2529
JY	column exclusives	ILFEGVEYI	1.23333	Q6V1X1		6.96949e+06	0.005	1.99332	102.373
JY	column exclusives	ALLADEFAL	1.4	Q8WX92		3.60144e+07	0.025	1.99377	96.3962
JY	column exclusives	FIFPASNVYL	1.27	Q93008		7.77364e+06	0.001	1.99456	106.854
JY	column exclusives	VLMSLVIEM	2.22222	Q99967	M3(Oxidation); M9(Oxidation)	6.3728e+06	0.006	1.99462	68.7004
JY	column exclusives	SPLQASSAL	0.411111	Q8TEK3		972000	0.024	1.99482	52.2921
JY	column exclusives	QLLQYVYNL	0.277778	P33991		0	0.005	1.99545	99.0139
JY	column exclusives	SMAGVVVRA	1.37778	P52272	M2(Oxidation)	8.84139e+06	0.007	1.99546	36.9494
JY	column exclusives	RIMNLTVML	1.26667	Q96RS6	M3(Oxidation); M8(Oxidation)	2.01251e+07	0.015	1.99567	58.7183
JY	column exclusives	VPSLLPRL	0.8875	Q9H7N4		2.17111e+06	0.033	1.99608	70.7679
JY	column exclusives	SPRPALPALL	0.49	P05362		3.9874e+07	0.04	1.99616	67.7613
JY	column exclusives	TLLETEMLL	0.966667	Q9C0F1	M7(Oxidation)	4.20023e+06	0.003	1.99627	88.5512
JY	column exclusives	YLDFSNNRL	-0.744444	Q9NYK1		3.63492e+06	0.017	1.99675	59.9562
JY	column exclusives	PATDRNAL	-0.8	P60228		5.28674e+06	0.028	1.99684	37.2287
JY	column exclusives	RLSDVQIYV	0.344444	P09913		77408097	0.044	1.99705	60.9947
JY	column exclusives	VRNDIYITL	0.388889	Q92608		549171	0.006	1.99749	68.1226
JY	column exclusives	TPLSSTVTL	0.722222	P12004		3.58352e+06	0.016	1.99783	67.2446
JY	column exclusives	RLSEAIVTV	1	Q5SWH9		2.61409e+06	0.009	1.99784	57.3733
JY	column exclusives	MLVDLQYSL	0.933333	Q96BY6;Q9BZ29	M1(Oxidation)	6.61354e+07	0.019	1.99788	84.3104
JY	column exclusives	YLFDEIDQAL	0.14	Q9UQE7		1.85194e+06	0.029	1.99791	105.829
JY	column exclusives	LVADLVVNI	2.16667	O60287		0	0.017	1.99795	103.764
JY	column exclusives	LLADLKTMV	1.24444	P27815;Q07343;Q08493;Q08499	M8(Oxidation)	2.23503e+06	0.008	1.99867	54.3796
JY	column exclusives	RALPSIILL	1.7	Q9P296		0	0.049	1.9987	92.3131
JY	column exclusives	LPRETVSMDL	-0.09	O43889	M8(Oxidation)	0	0.001	1.99871	46.4627
JY	column exclusives	FLWAYAAQL	1.12222	Q8N806		804829	0.012	1.99906	103.369
JY	column exclusives	SLWQEIPVV	0.711111	Q12774		2.1647e+07	0.023	1.9992	101.91
JY	column exclusives	ILGTEDLIVEV	1.21818	Q6PD74		1.22124e+07	0.043	1.99942	97.6469
JY	column exclusives	APMRSSQVSAL	0.136364	A5YM69;Q12774	M3(Oxidation)	5.91468e+06	0.011	2.00157	37.5109
JY	column exclusives	RPTTGNTL	-1.0375	Q9BPX6		6.534e+06	0.043	2.00175	27.7688
JY	column exclusives	MLDEILLQL	1.23333	P49005	M1(Oxidation)	1.44743e+07	0.014	2.00182	105.896
JY	column exclusives	GMYETPLFL	0.533333	P12270	M2(Oxidation)	4.84787e+06	0.012	2.00223	93.7525
JY	column exclusives	GLIEEDDVILL	0.927273	Q6UB35		939538	0.044	2.00229	105.324
JY	column exclusives	RPGLVSETL	0.0333333	Q9UNS1		1.01237e+06	0.04	2.00233	47.1978
JY	column exclusives	KILDVLEEI	0.711111	Q16718		5.32169e+06	0.022	2.00281	91.9169
JY	column exclusives	FLGNLDITV	1.22222	Q96T37		150961	0.041	2.00303	97.267
JY	column exclusives	IMFETFNTPA	0.38	Q9BYX7;P60709;P63261;Q6S8J3;A5A3E0;P0CG38;P0CG39	M2(Oxidation)	3.10176e+06	0.031	2.00315	74.0914
JY	column exclusives	MLHSVTLFL	1.73333	O15127		0	0.048	2.00318	101.547
JY	column exclusives	FLIDSSIMI	1.87778	B7ZAQ6	M8(Oxidation)	0	0.034	2.00345	98.398
JY	column exclusives	ILMEFLLNV	1.97778	P22695	M3(Oxidation)	0	0.032	2.00361	105.679
JY	column exclusives	APRTVLLLL	1.6	P01889;P30460;P30462;P30464;P30685;Q95365;P30475;P30479;P30480;P30483;P30484;P30486;P30487;P30488;P18464;P30490;P30491;P18465;P10319;Q29836;Q31612;P30498;Q31610		0	0.038	2.00368	91.6765
JY	column exclusives	GLIDEIYGI	0.911111	Q96AX1		2.27753e+07	0.012	2.00402	106.637
JY	column exclusives	GLAPFLLNAV	1.65	A6NFQ2		4.79148e+06	0.031	2.00406	104.562
JY	column exclusives	NLAEDIMRL	0.0888889	P08670	M7(Oxidation)	3.46406e+06	0.001	2.00497	71.068
JY	column exclusives	WPQTAGRVV	-0.155556	P82912		0	0.023	2.00529	47.0712
JY	column exclusives	SPITGEKIPA	-0.17	Q15459		2.54112e+06	0.013	2.00567	43.0198
JY	column exclusives	LPAPNHDTL	-0.522222	Q6ZUM4		7.10191e+06	0.045	2.00574	42.3591
JY	column exclusives	FLWDDSMAL	0.6	O95834	M7(Oxidation)	2.80234e+06	0.003	2.00579	98.1039
JY	column exclusives	MPDSGRPAF	-0.655556	Q00536	M1(Oxidation)	1.79806e+07	0.017	2.00634	39.2088
JY	column exclusives	SLFEEMLQV	0.577778	P61011	M6(Oxidation)	0	0.004	2.00641	99.3533
JY	column exclusives	LLQGAELLL	1.48889	Q9H1Z9		0	0.044	2.00688	100.855
JY	column exclusives	LLLDTVPWYL	1.14	Q969N2		1.0563e+06	0.01	2.00765	89.1978
JY	column exclusives	FLLPLRIAL	2.02222	Q86UL3		5.07001e+06	0.003	2.00822	101.116
JY	column exclusives	YPAYLGARL	0.233333	P38606		6.09321e+06	0.012	2.00848	63.3076
JY	column exclusives	YLHSGQVAL	0.488889	Q7Z3J2		8.29506e+06	0.011	2.00871	46.5071
JY	column exclusives	LPRDSYSGDAL	-0.636364	Q5JTC6;Q8N7J2		1.67926e+06	0.03	2.00901	46.1743
JY	column exclusives	FLWERPTLLV	0.72	Q6IN84		4.04102e+06	0.003	2.00903	91.7181
JY	column exclusives	RIMNLTVML	1.26667	Q96RS6	M3(Oxidation); M8(Oxidation)	8.44755e+06	0.019	2.00917	58.4029
JY	column exclusives	ALEARVAQL	0.633333	Q8NAA4		2.6928e+07	0.019	2.00936	47.8442
JY	column exclusives	TILEILPEL	1.23333	P13611		7659422	0.023	2.0097	107.211
JY	column exclusives	APSLHPSL	0.175	P19793		13820783	0.013	2.01004	44.711
JY	column exclusives	KMGLIFEV	1.175	Q15363		1.66447e+07	0.041	2.01005	76.627
JY	column exclusives	KLFQSNDPTL	-0.71	Q9Y678		1.42604e+06	0.03	2.01007	52.0718
JY	column exclusives	TLAGLVVQL	1.88889	Q92922		337391	0.025	2.01107	96.7206
JY	column exclusives	QRNEVVVEL	-0.233333	O00629		4.9543e+06	0.005	2.01196	52.2082
JY	column exclusives	PLCIGRLIPV	1.52	Q06203		0	0.016	2.01201	95.7354
JY	column exclusives	FLSELQYYL	0.422222	Q9Y282		986331	0.01	2.01217	104.889
JY	column exclusives	ATWLQPALPTL	0.545455	Q03169		8.45983e+07	0.026	2.01255	59.1084
JY	column exclusives	ALFPVAEDISL	1.20909	Q9H1I8		9.64967e+06	0.023	2.01261	104.496
JY	column exclusives	ALLSIIATV	2.54444	Q9BSA9		8.52938e+06	0.034	2.01267	104.842
JY	column exclusives	NPRSVTLLI	0.577778	P40227		0	0.045	2.01317	67.3591
JY	column exclusives	FLPPYTFQI	0.577778	Q16533		3.7064e+06	0.003	2.01327	105.119
JY	column exclusives	STNRPLLSI	0.0222222	Q5T5U3		8.49601e+06	0.029	2.0135	59.8089
JY	column exclusives	YLNDGLWHM	-0.366667	Q9ULC4	M9(Oxidation)	5.96021e+06	0.001	2.01352	61.0071
JY	column exclusives	IQRTPKIQVY	-0.58	P61769		4.97495e+06	0.003	2.01364	41.942
JY	column exclusives	TLATDILMGV	1.47	O43143	M8(Oxidation)	0	0.008	2.01386	95.551
JY	column exclusives	MMFDEPVLL	1.08889	O75592	M1(Oxidation); M2(Oxidation)	907262	0.029	2.01405	88.4745
JY	column exclusives	RVQEPGAVL	0.0555556	Q9NYB0		22678824	0.024	2.01448	42.7071
JY	column exclusives	QLFDQIPEL	-0.0777778	Q8N371		0	0.021	2.01462	97.6481
JY	column exclusives	SPPPPAIAV	0.566667	Q15751		8.84969e+06	0.044	2.01472	56.0656
JY	column exclusives	TLAGLVVQL	1.88889	Q92922		0	0.031	2.0149	97.3571
JY	column exclusives	YLEDFITNI	0.344444	Q8TAG9		6.81529e+06	0.033	2.01496	99.0919
JY	column exclusives	SPRSESGGLGV	-0.472727	Q14671;Q8TB72		2.43453e+06	0.039	2.01575	38.4609
JY	column exclusives	FLLEPGNLEV	0.59	Q6ZNJ1		2.27351e+06	0.039	2.01588	100.349
JY	column exclusives	VPRDVPESF	-0.477778	Q8IWA0		874780	0.028	2.01652	47.0091
JY	column exclusives	FRTGNPTGTY	-1.1	P17844		1.58694e+06	0.015	2.01688	40.2249
JY	column exclusives	VLWEIESEL	0.455556	Q9P215		4.25886e+06	0.012	2.01694	102.703
JY	column exclusives	FMQHDVQEL	-0.5	Q93009	M2(Oxidation)	5.09877e+06	0.009	2.0176	43.6803
JY	column exclusives	FLQEWEVYA	-0.0111111	Q9NRP4		4.89278e+06	0.003	2.01838	93.574
JY	column exclusives	YLVTGVTTV	1.4	P0C7P4;P47985		6.74061e+06	0.046	2.01868	66.8159
JY	column exclusives	KMGLIFEV	1.175	Q15363		0	0.005	2.01904	97.5848
JY	column exclusives	VMHDSSFSV	0.444444	Q6IQ32	M2(Oxidation)	2.38559e+06	0.015	2.01939	41.1904
JY	column exclusives	SVIGFRILL	1.98889	P01848		8.70399e+06	0.003	2.01953	94.961
JY	column exclusives	NLLKLIAEV	1.22222	Q9HBM1		162402	0.024	2.01963	92.3973
JY	column exclusives	NLWSLVAKV	0.966667	O75132		0	0.001	2.02014	94.183
JY	column exclusives	FMSEYLIEL	0.855556	Q8NHU6	M2(Oxidation)	1.27316e+07	0.016	2.02057	99.043
JY	column exclusives	ILGTEDLIVEV	1.21818	Q6PD74		4.93933e+06	0.017	2.02112	101.878
JY	column exclusives	KMFENEFLL	0.0777778	Q12979	M2(Oxidation)	4.20242e+06	0.038	2.02264	74.0826
JY	column exclusives	YLMPGFIHL	1.14444	Q9NXZ2;Q86TM3	M3(Oxidation)	5.78386e+06	0	2.02281	80.7463
JY	column exclusives	SMHQILLYL	1	Q9NRR4	M2(Oxidation)	0	0.03	2.02295	73.1959
JY	column exclusives	FLFNYDYTL	0.322222	O75165		6.59466e+06	0.006	2.02328	107.629
JY	column exclusives	FLDENVHFF	0.3	Q86TI2		3.0163e+06	0	2.02413	83.955
JY	column exclusives	AMQEYIAVV	1.12222	Q9BR61		2.2827e+07	0.044	2.02439	75.0871
JY	column exclusives	YMDQWVPVI	0.444444	P24522	M2(Oxidation)	1.88512e+06	0.009	2.02525	97.0036
JY	column exclusives	LLPDYYLVTV	1.14	Q7KZF4		1.66029e+07	0.003	2.02526	102.635
JY	column exclusives	GIIDINVRL	1.06667	Q9UK59		2.33252e+06	0.001	2.02528	83.6279
JY	column exclusives	APAQARPTV	-0.255556	Q9Y478		5.49981e+06	0.049	2.02553	31.8701
JY	column exclusives	EIVQGLLEI	1.1	Q9BY27;Q14129		0	0.015	2.02564	104.179
JY	column exclusives	SMMKNFFFV	0.911111	O14977	M2(Oxidation); M3(Oxidation)	5.79056e+06	0.003	2.02628	76.1872
JY	column exclusives	SMMDRMFAL	0.588889	Q96CN7	M2(Oxidation); M3(Oxidation); M6(Oxidation)	4.26401e+06	0.006	2.02656	49.8856
JY	column exclusives	FLNQESFDL	-0.177778	O60906		7.59978e+06	0.024	2.02664	84.8465
JY	column exclusives	RPTGGVGAV	0.244444	Q01581		8.27205e+06	0.028	2.02682	31.5947
JY	column exclusives	TYVSFPLEL	0.744444	Q9UPT9		3.04066e+06	0.003	2.02738	105.106
JY	column exclusives	FIMEGPLTRI	0.68	Q07890	M3(Oxidation)	3.66781e+06	0.001	2.02783	63.2447
JY	column exclusives	SPRSTFLLAF	0.66	Q9C0C7		3.08742e+06	0.032	2.02866	88.0992
JY	column exclusives	KPSLTQKEI	-1.06667	A8K2U0		3.80288e+07	0.011	2.02871	36.5748
JY	column exclusives	ALFPVAEDISL	1.20909	Q9H1I8		2.73255e+06	0.012	2.02928	107.539
JY	column exclusives	FQDEINWRL	-0.922222	P51784		1.72089e+06	0	2.02972	77.0264
JY	column exclusives	ALLQALMEL	1.52222	Q9BTY7	M7(Oxidation)	985230	0.004	2.02986	107.59
JY	column exclusives	FRTGNPTGTY	-1.1	P17844		4.53511e+06	0.036	2.03009	40.4317
JY	column exclusives	APLAVFQML	1.66667	Q6P582;Q6NZ67	M8(Oxidation)	3.12643e+06	0.001	2.03011	92.8696
JY	column exclusives	MLVDLQYSL	0.933333	Q96BY6;Q9BZ29	M1(Oxidation)	0	0.042	2.03034	74.765
JY	column exclusives	ALMEEILKL	0.966667	Q96G01;Q8TD16		0	0.001	2.0307	102.091
JY	column exclusives	RIMNLTVML	1.26667	Q96RS6	M3(Oxidation); M8(Oxidation)	0	0.004	2.03092	61.9522
JY	column exclusives	SPRGAGYTF	-0.566667	P67775;P62714		1.70375e+07	0.039	2.03101	42.7495
JY	column exclusives	FLVDDYTFNV	0.53	Q8WX92		3.18896e+06	0.003	2.0311	102.313
JY	column exclusives	LPARPPPAL	0.0333333	Q9NRJ4		8.13036e+06	0.002	2.03162	46.223
JY	column exclusives	TLVDEVFRI	0.811111	P15927		763563	0	2.03192	104.79
JY	column exclusives	YMVHIQVTL	1.1	P32970	M2(Oxidation)	0	0.006	2.03251	79.0754
JY	column exclusives	APRPAAASDGSL	-0.183333	Q3B726		4.65771e+06	0.026	2.0326	37.5363
JY	column exclusives	IIGSLIPTI	2.03333	Q8NGU1		1.58459e+07	0.037	2.03326	99.104
JY	column exclusives	LPALFGATL	1.67778	Q9H6Y7		3.0946e+06	0.019	2.03341	102.08
JY	column exclusives	ILQDLQPFLV	1.08	Q14191		359284	0.024	2.0343	105.487
JY	column exclusives	YLNDGLWHM	-0.366667	Q9ULC4	M9(Oxidation)	1.73271e+06	0	2.03441	60.5797
JY	column exclusives	FQVPWLESV	0.522222	Q6XQN6		4.35265e+06	0.005	2.03489	107.173
JY	column exclusives	FLLQLQEEL	0.444444	Q9Y5B9		2.39357e+06	0.013	2.03512	103.099
JY	column exclusives	FLLDKALLI	1.87778	P15498		0	0.007	2.03513	107.531
JY	column exclusives	SAMEVVPAL	1.31111	O94952	M3(Oxidation)	4.99637e+06	0.048	2.03519	63.3342
JY	column exclusives	FLDVFLPRV	1.33333	P78527		0	0.001	2.03556	96.3669
JY	column exclusives	FMADDIFSV	1.13333	Q9HBE5	M2(Oxidation)	0	0.016	2.03679	97.151
JY	column exclusives	YLLIPLLER	0.977778	Q68CQ1		0	0.009	2.03722	103.167
JY	column exclusives	RLVPFLVEL	1.44444	Q92508		2.97105e+06	0.025	2.03724	101.063
JY	column exclusives	YPHEPTAVF	-0.344444	Q9NYP3		8.68517e+06	0.048	2.03724	54.4122
JY	column exclusives	ILADIFVSM	2.13333	Q96QP1	M9(Oxidation)	1.07566e+07	0.034	2.03764	89.245
JY	column exclusives	WPARPALVL	0.755556	Q86YV9		5.85862e+06	0.028	2.03764	71.8518
JY	column exclusives	KLDESIYDV	-0.444444	Q13033		1.58948e+06	0.001	2.03776	54.7271
JY	column exclusives	FLWAYAAQL	1.12222	Q8N806		1.21218e+06	0.004	2.038	106.887
JY	column exclusives	KLAALELIL	1.76667	Q99570		1.11306e+06	0.026	2.0382	93.9448
JY	column exclusives	GALWVALPLL	2.01	Q9UK05		1.0527e+07	0.041	2.03821	61.9704
JY	column exclusives	PGRPGLTL	-0.2	B3EWF7		2.10633e+07	0.028	2.03848	46.3276
JY	column exclusives	KIFQEMLYI	0.588889	Q01082	M6(Oxidation)	2.96141e+06	0.021	2.03903	75.8051
JY	column exclusives	ILAEFEMTL	1.21111	Q9Y3L3	M7(Oxidation)	9.42494e+06	0.005	2.03919	86.7183
JY	column exclusives	AVVEFLTSV	1.77778	Q9NRR4		1.288e+06	0.037	2.0392	91.8336
JY	column exclusives	SLMEILYTL	1.27778	P83436	M3(Oxidation)	1.44767e+06	0.026	2.03945	104.972
JY	column exclusives	SVGTQPPAV	0.177778	Q92585		3.24725e+06	0.048	2.04002	44.0117
JY	column exclusives	LPATRGYAL	0.3	O75843		8.32349e+06	0.02	2.04055	47.4281
JY	column exclusives	PRQAAYEM	-1.1125	Q9H0D6	M8(Oxidation)	4.25808e+06	0.013	2.04073	25.5829
JY	column exclusives	PRQLSQAL	-0.5625	Q9ULL0		0	0.018	2.04078	57.3749
JY	column exclusives	ALADFLPVM	1.66667	Q9ULK4	M9(Oxidation)	2.91626e+07	0.014	2.04081	90.5423
JY	column exclusives	FIFPASNVYL	1.27	Q93008		1.34778e+06	0.011	2.04135	105.733
JY	column exclusives	LPAAGVGDMVM	1.24545	P62829	M9(Oxidation); M11(Oxidation)	1.96595e+07	0.048	2.04158	48.0573
JY	column exclusives	TRSPLLTQL	-0.0444444	Q5W0U4		1.60575e+06	0.042	2.04172	75.9872
JY	column exclusives	TLVAIVVGV	2.86667	Q96AY3		801219	0.008	2.04198	96.3574
JY	column exclusives	YLMDLSYSM	0.411111	P05556;P05107;P05106;P26010	M3(Oxidation); M9(Oxidation)	2.56345e+07	0.006	2.04333	60.7405
JY	column exclusives	FLWDDSMAL	0.6	O95834	M7(Oxidation)	2.56461e+06	0.001	2.04348	101.523
JY	column exclusives	FLVDSQFMV	1.32222	Q9UHW5	M8(Oxidation)	0	0.012	2.04359	91.9226
JY	column exclusives	ALYTGFSILV	1.77	P04233		6.61483e+06	0.044	2.04394	106.194
JY	column exclusives	FAMPYFIQV	1.28889	Q00610	M3(Oxidation)	1.03444e+06	0.048	2.04468	97.7211
JY	column exclusives	QLLQYVYNL	0.277778	P33991		3.7581e+06	0.027	2.04497	97.9002
JY	column exclusives	ALLEASGTLLL	1.56364	Q9BSF4		957528	0.009	2.04502	102.128
JY	column exclusives	ALLQEIVNI	1.34444	Q92600		9.58279e+06	0.025	2.04512	104.174
JY	column exclusives	GLFDTAISL	1.25556	Q12769		2.26517e+07	0.033	2.04552	107.45
JY	column exclusives	YLYSLEVQL	0.577778	P08236		5.42359e+06	0.041	2.04556	97.6858
JY	column exclusives	NLWGGQGLLGV	0.554545	Q9H8Y8		3.16971e+06	0.022	2.04601	103.038
JY	column exclusives	SMYSRVPEC	-0.433333	Q9Y262	M2(Oxidation)	3.65217e+06	0.014	2.04714	40.4869
JY	column exclusives	LVDDNYFYL	0.166667	Q6P2Q9		4.33543e+07	0.009	2.04733	94.9312
JY	column exclusives	LPRMPWAMI	0.588889	Q7Z5L9;Q9H1B7	M4(Oxidation); M8(Oxidation)	2.62704e+06	0.002	2.04735	66.4381
JY	column exclusives	MVDGTLLLL	1.85556	P13747	M1(Oxidation)	7.17935e+07	0.02	2.04741	99.5784
JY	column exclusives	GMYRGQLYL	-0.211111	Q9NZJ5		8.30761e+06	0.048	2.04798	58.8007
JY	column exclusives	QLLDVKLAL	1.14444	P20700		2.60961e+06	0.032	2.04822	83.8385
JY	column exclusives	TLWGGLLRL	0.922222	Q9NQ34		2.32994e+06	0	2.04823	97.4558
JY	column exclusives	ALSNLEVTL	0.988889	Q9BQL6		1.1989e+07	0.007	2.04876	81.7252
JY	column exclusives	HARTITVAL	0.777778	P49588		1.75119e+06	0.048	2.04896	44.0544
JY	column exclusives	TLNNLEIFL	0.833333	P52701		5.98163e+07	0.003	2.04896	107.643
JY	column exclusives	GLWEGALYEI	0.39	Q8IU68		4.42489e+06	0.049	2.04905	105.05
JY	column exclusives	KLIANNTTV	0.222222	O96019		5.23554e+06	0.012	2.04981	39.5085
JY	column exclusives	FIISDFESV	1.13333	Q9NZ08		26435300	0.039	2.05043	93.39
JY	column exclusives	FLLGFIPAKA	1.54	Q92900		1.24389e+06	0.005	2.05046	88.1541
JY	column exclusives	WLLPYNGVTV	0.76	Q8WUA4		0	0.046	2.05081	100.861
JY	column exclusives	MMFDEPVLL	1.08889	O75592	M1(Oxidation)	4.89388e+06	0.003	2.05169	95.0591
JY	column exclusives	APRESAQAI	-0.444444	P46013		1.35847e+07	0.038	2.05203	31.9316
JY	column exclusives	NPTMRLGSL	-0.222222	P24723	M4(Oxidation)	2.35399e+07	0.019	2.05288	42.8856
JY	column exclusives	SMAVVIPEA	1.38889	Q92503	M2(Oxidation)	1.36807e+07	0.042	2.05317	56.9905
JY	column exclusives	LLYENITFV	1.12222	Q8IVL5		5.07426e+06	0.01	2.05317	98.907
JY	column exclusives	LLSHYLPDL	0.533333	Q9UL45		7341126	0.007	2.0533	73.9506
JY	column exclusives	YYFFTPYVY	0.255556	O75845		8.89446e+06	0.003	2.05357	107.388
JY	column exclusives	GLLHLTLLL	2.05556	Q9Y4A8		1.49827e+06	0.042	2.05365	104.58
JY	column exclusives	AYHELAQVY	-0.133333	Q9UNS2		1.64743e+06	0.024	2.05399	49.4673
JY	column exclusives	KMFENEFLL	0.0777778	Q12979	M2(Oxidation)	1.39396e+06	0.037	2.05408	71.0555
JY	column exclusives	FMADDIFSV	1.13333	Q9HBE5	M2(Oxidation)	3.03293e+06	0.042	2.05481	93.7495
JY	column exclusives	TILEILPEL	1.23333	P13611		8.57223e+06	0.005	2.05499	104.461
JY	column exclusives	ILDVTVVYL	2.13333	P41002		4080420	0.027	2.05501	103.068
JY	column exclusives	VPAQARLSAI	0.75	O60292		0	0.036	2.05596	65.8536
JY	column exclusives	FLPLIVNTV	1.94444	Q709C8		6.34001e+06	0.009	2.05608	99.7129
JY	column exclusives	APYGGPIAL	0.733333	Q9H269		4.36585e+06	0.048	2.05693	73.177
JY	column exclusives	ILLTEQINL	1.02222	Q9UMS5;Q8N3S3		2.49866e+06	0.029	2.05729	88.4828
JY	column exclusives	AIIEYMPLL	1.54444	P30153;P30154	M6(Oxidation)	2.29582e+06	0.004	2.05739	92.397
JY	column exclusives	LLLDVVYKV	1.7	Q9Y2Q0		6.06612e+06	0.003	2.05757	82.265
JY	column exclusives	VLHEGTNFV	0.411111	Q13418		2.51318e+06	0.013	2.05762	45.1594
JY	column exclusives	SLLQHVLLL	1.74444	Q9UQL6		153429	0.043	2.05821	96.9825
JY	column exclusives	QLFEKIMAL	0.855556	O60306	M7(Oxidation)	2.54262e+06	0.001	2.05879	72.114
JY	column exclusives	FILEKEGYV	0.3	Q96QV1		0	0.01	2.05943	75.1806
JY	column exclusives	SLIGIGIAL	2.36667	Q92536		2.25501e+06	0.027	2.05943	105.806
JY	column exclusives	TMLSLEFHL	0.877778	Q9NUX5	M2(Oxidation)	4.73669e+06	0.006	2.05954	80.3254
JY	column exclusives	SPAGRQQL	-1.0875	O95153		4.11377e+06	0.046	2.06009	31.4863
JY	column exclusives	ARPALLLLL	1.83333	Q86UD1		0	0.022	2.06031	89.9179
JY	column exclusives	TLMEEVLLL	1.51111	Q9H4A5	M3(Oxidation)	5.98163e+07	0.003	2.0608	104.74
JY	column exclusives	FLVDSQFMV	1.32222	Q9UHW5	M8(Oxidation)	7.71188e+06	0.033	2.06103	89.1149
JY	column exclusives	FMLSISPRL	1.01111	Q03519	M2(Oxidation)	7.20379e+06	0.012	2.06124	73.3941
JY	column exclusives	SIMGYLYHV	0.822222	Q96ME7	M3(Oxidation)	1.32257e+06	0.002	2.06135	64.2222
JY	column exclusives	QLLDTYFTL	0.5	Q9P2Y5		6.64977e+06	0.048	2.06254	106.677
JY	column exclusives	NLLSFTYKL	0.444444	Q9BU64		2.49178e+06	0.001	2.06275	86.056
JY	column exclusives	LKPGAPLPAL	0.59	Q6UXT8		249150	0.014	2.06279	56.6323
JY	column exclusives	LLLEILHEI	1.55556	Q96HE7		582701	0.001	2.06283	100.633
JY	column exclusives	AILTTLIHL	1.95556	Q9UI26		3.72656e+06	0.001	2.06322	89.8845
JY	column exclusives	NPRIGMDAL	-0.166667	Q92620	M6(Oxidation)	5.93225e+06	0.02	2.06356	42.3807
JY	column exclusives	ILMGHSLYM	1.13333	Q9BVV6	M3(Oxidation); M9(Oxidation)	2.16158e+06	0.008	2.06387	45.3995
JY	column exclusives	MLTEITLGL	1.38889	Q92947	M1(Oxidation)	9.82641e+06	0.026	2.06399	89.0625
JY	column exclusives	TPIQGTSEL	-0.322222	Q13761		8.69076e+06	0.004	2.06421	49.8539
JY	column exclusives	FLYAGHIFL	1.62222	Q66K64		1.66227e+07	0	2.06463	87.5575
JY	column exclusives	RPRSPTGPSNSF	-1.5	Q96I25		1.52529e+07	0.039	2.06481	34.6647
JY	column exclusives	KVLMDLLPV	1.41111	Q5VU97		0	0.031	2.0651	62.4108
JY	column exclusives	APGVRVLSL	1.16667	Q9UMN6		957549	0.031	2.06514	56.0925
JY	column exclusives	KLQNIMMLL	0.977778	Q9NRZ9		1.32142e+06	0.011	2.06526	106.27
JY	column exclusives	VLMDLKALL	1.74444	Q9UJV9	M3(Oxidation)	1.29224e+06	0.001	2.06579	81.4886
JY	column exclusives	FMSEYLIEL	0.855556	Q8NHU6	M2(Oxidation)	6.00141e+06	0.035	2.06583	97.4938
JY	column exclusives	KIYEGAYHV	-0.344444	Q99685		7.86185e+06	0.014	2.06629	40.2744
JY	column exclusives	FLQEWEVYA	-0.0111111	Q9NRP4		2.1627e+06	0.007	2.06656	94.972
JY	column exclusives	SIMDYVVFV	1.8	Q9Y289	M3(Oxidation)	8.16656e+06	0	2.06667	106.068
JY	column exclusives	YPALGPRL	-2.77556e-17	Q16740		14333930	0.036	2.06688	54.3721
JY	column exclusives	SPRQTLEL	-0.875	Q6ZS81		8.1763e+06	0.016	2.06688	44.0076
JY	column exclusives	FLLPDVIRI	1.55556	Q9NVG8		875050	0.003	2.06692	98.253
JY	column exclusives	TYVSFPLEL	0.744444	Q9UPT9		4.18406e+06	0.006	2.06795	104.075
JY	column exclusives	MMFDEPVLL	1.08889	O75592	M1(Oxidation); M2(Oxidation)	2.57187e+07	0.011	2.06827	85.0049
JY	column exclusives	FRTVGQLY	0.05	P35580;P35749;Q7Z406;P35579		1.13193e+06	0.017	2.0684	50.9656
JY	column exclusives	QLYQLFHYL	0.155556	Q9HA64		986689	0	2.06848	94.6028
JY	column exclusives	RVLDVILEV	1.46667	Q8NI27		2.86259e+06	0.046	2.06856	89.4221
JY	column exclusives	ALQSLLHLL	1.47778	P52294		591647	0	2.06895	99.3173
JY	column exclusives	MLQDFQIQA	0.0888889	Q15904	M1(Oxidation)	1.59677e+06	0.019	2.06913	66.7907
JY	column exclusives	IIMDDEFQL	0.388889	Q9Y2Y0	M3(Oxidation)	8.07123e+06	0.014	2.06917	79.8259
JY	column exclusives	RPTNANLTL	-0.566667	Q9UPP1		2.59116e+06	0.026	2.06948	43.8548
JY	column exclusives	ALSNLEVTL	0.988889	Q9BQL6		6.75241e+06	0.016	2.07005	82.6698
JY	column exclusives	YLLPLLQRL	0.9	Q9NUL7		1.17899e+06	0.005	2.07011	98.967
JY	column exclusives	LSLPRASSL	0.522222	Q96SB3		5.89284e+06	0.04	2.07032	51.6162
JY	column exclusives	AAAVRHVL	1.2375	Q9BTY7;P0CB43		3.03939e+06	0.021	2.07033	32.5527
JY	column exclusives	FLAERLYAEV	0.54	P30260		2.68542e+06	0	2.07063	74.9324
JY	column exclusives	FMSSHIKSV	0.433333	Q86T24	M2(Oxidation)	2.50671e+06	0.002	2.07086	31.9544
JY	column exclusives	YLSVKVWDL	0.622222	Q66LE6		3.08585e+06	0	2.07114	84.2093
JY	column exclusives	SISPIVLYL	1.81111	Q53FV1		5.71565e+07	0.037	2.07157	106.469
JY	column exclusives	SLLGFVYKL	1.33333	P09914		1.70399e+06	0.005	2.07174	96.7821
JY	column exclusives	WLSDLEITV	0.766667	Q9NVR0		5.20214e+06	0.001	2.07204	103.192
JY	column exclusives	SMVDVVMLL	2.18889	P46379	M7(Oxidation)	588346	0.007	2.07253	107.292
JY	column exclusives	LMYPYIFHV	1.08889	Q9NZB2		0	0	2.0726	95.5134
JY	column exclusives	MARGAALAL	1.31111	P14209		4.14992e+06	0.025	2.07277	46.3629
JY	column exclusives	GLFHFPTPL	0.633333	Q9H3J6		0	0.033	2.07316	91.6681
JY	column exclusives	LLLETLPEL	1.07778	Q13488		7659422	0.032	2.07328	107.112
JY	column exclusives	GLLPQLLGV	1.5	Q9UJS0;O75746		2.25927e+06	0.004	2.07396	104.878
JY	column exclusives	RAIDFSPYL	0.133333	P17676		2.5509e+06	0.027	2.07421	76.7917
JY	column exclusives	FLTDMPDILL	1.13	P06276	M5(Oxidation)	2.53278e+06	0.042	2.07433	99.8848
JY	column exclusives	ALQTIQLFL	1.42222	Q03001		4.40127e+07	0.007	2.07467	105.065
JY	column exclusives	APWAPAPAM	0.377778	Q16587	M9(Oxidation)	1.54638e+06	0.028	2.07482	51.9793
JY	column exclusives	LLSKVLIYL	1.98889	O14981		0	0.04	2.07512	98.4827
JY	column exclusives	NPRIGMDAL	-0.166667	Q92620	M6(Oxidation)	1.10286e+07	0.034	2.07539	42.8728
JY	column exclusives	YYTEFPTVL	0.188889	O14929		0	0.001	2.07539	94.3785
JY	column exclusives	SPMMPRITSVF	0.481818	Q6AHZ1		0	0	2.07544	86.7444
JY	column exclusives	AVWKHNIIYV	0.64	P29144		4.46375e+07	0.046	2.07608	44.3699
JY	column exclusives	GLLPQLLGV	1.5	Q9UJS0;O75746		8.52132e+06	0.004	2.07646	100.724
JY	column exclusives	YMVHIQVTL	1.1	P32970	M2(Oxidation)	1.81717e+07	0.024	2.0766	69.452
JY	column exclusives	RLYEITIEV	0.388889	Q8TEM1		2.43489e+06	0.025	2.0766	77.5217
JY	column exclusives	MLSEVLQYI	1.01111	O75478	M1(Oxidation)	1.95015e+06	0.035	2.07742	96.5398
JY	column exclusives	SLDAAAGMLYL	1.15455	P16591		2.13366e+06	0.023	2.07793	97.452
JY	column exclusives	LQNDLYITV	0.422222	Q9UL63		9.40923e+06	0.03	2.07816	78.3918
JY	column exclusives	QLAPFLPQL	0.644444	Q5VYK3		3.06665e+06	0.014	2.07836	102.7
JY	column exclusives	NAVDRLLSL	0.566667	Q9Y2B5		8.49601e+06	0.042	2.07843	60.0911
JY	column exclusives	YLIELIDRV	0.888889	P78536		8.01315e+06	0	2.0792	89.3335
JY	column exclusives	IEVGRFPVL	1.05556	O00391		0	0.044	2.07953	105.489
JY	column exclusives	TRNNFAVGY	-0.566667	P45880		1.43761e+06	0.04	2.07972	44.9134
JY	column exclusives	MPRPPETFL	-0.555556	Q8NC06	M1(Oxidation)	3.15976e+06	0.037	2.08	54.3434
JY	column exclusives	KLIDISIGSL	1.17	Q8IVT5		2.98305e+06	0.011	2.08057	60.9348
JY	column exclusives	STNRPLLSI	0.0222222	Q5T5U3		1.09125e+07	0.022	2.0808	61.0426
JY	column exclusives	SILPILYEA	1.24444	Q6F5E8		2.97531e+06	0.04	2.082	98.1277
JY	column exclusives	LPMVPIVAL	2.33333	Q14191	M3(Oxidation)	2.93244e+06	0.024	2.08265	95.8427
JY	column exclusives	SLLPYLPML	1.31111	Q9Y4A5	M8(Oxidation)	11676164	0.039	2.08266	107.7
JY	column exclusives	KLGDFGLLVEL	0.954545	Q99640		2.17189e+06	0.007	2.08275	100.064
JY	column exclusives	DILRAISSL	0.977778	A6NMZ7		0	0.01	2.08296	57.1869
JY	column exclusives	YLYSLEVQL	0.577778	P08236		9776313	0.014	2.08398	96.9089
JY	column exclusives	RLIEEENML	-0.5	Q9UGJ1	M8(Oxidation)	5.94843e+06	0.03	2.08417	46.1391
JY	column exclusives	KPYSGGLCL	0.188889	Q9NYF3		8.03441e+06	0.049	2.0845	52.4759
JY	column exclusives	DYVQIPYEV	-0.2	Q6AI14		3.55754e+08	0.022	2.08451	88.1523
JY	column exclusives	SLYREILFL	0.955556	Q5VZ89;Q7Z401		0	0.001	2.0848	99.4118
JY	column exclusives	YLITSVELL	1.53333	O60488		0	0.048	2.08548	104
JY	column exclusives	QPASFAVSL	0.855556	P21333		20332337	0.028	2.08652	74.1636
JY	column exclusives	GMLGIIIMM	2.46667	P15907	M2(Oxidation); M8(Oxidation); M9(Oxidation)	1.61551e+06	0.004	2.08723	73.8671
JY	column exclusives	VLFDDELLMV	1.4	O60443	M9(Oxidation)	3.60519e+06	0.008	2.08795	104.961
JY	column exclusives	SLEELLHYV	0.366667	Q96G75		921175	0.001	2.08878	97.1254
JY	column exclusives	LVDDNYFYL	0.166667	Q6P2Q9		2.85103e+07	0.016	2.0891	94.945
JY	column exclusives	EPRPTGMSL	-0.822222	Q8IWD4	M7(Oxidation)	1.35809e+07	0.017	2.09021	36.848
JY	column exclusives	YLVSGGVPFI	1.5	Q86SQ6		1.90822e+06	0.016	2.09025	79.6652
JY	column exclusives	ALQTIQLFL	1.42222	Q03001		4.69972e+06	0.045	2.09055	107.662
JY	column exclusives	FIFPASNVYL	1.27	Q93008		2.83892e+06	0.024	2.09069	106.251
JY	column exclusives	YPHEPTAVF	-0.344444	Q9NYP3		3.3253e+07	0.042	2.09093	52.7872
JY	column exclusives	YLYSLEVQL	0.577778	P08236		5.26478e+06	0.02	2.09134	95.1517
JY	column exclusives	YLQDYTDRV	-1.14444	Q12874		1.73387e+06	0.001	2.09199	50.5697
JY	column exclusives	GLWGTVVNI	1.2	Q86VV8		1.54324e+07	0.022	2.09256	100.678
JY	column exclusives	GPKQPGRVL	-0.877778	Q96PV7		7.68259e+06	0.029	2.0926	29.5908
JY	column exclusives	RPSASPSSSL	-0.61	Q9Y4H2		1.76391e+07	0.046	2.09271	34.1009
JY	column exclusives	IIIAELNTI	1.76667	P55017		4.18083e+06	0.003	2.09338	60.7945
JY	column exclusives	YMDTLNIFM	0.655556	Q9H3K2	M2(Oxidation); M9(Oxidation)	686366	0.001	2.09343	87.74
JY	column exclusives	MLAGFITTL	1.86667	Q9NWH2	M1(Oxidation)	3.69124e+07	0.028	2.09351	92.1397
JY	column exclusives	EVIKLLLSV	1.78889	P78382		0	0.004	2.09372	95.9283
JY	column exclusives	LPQLPLAAL	1.34444	P23610		0	0.017	2.09415	104.372
JY	column exclusives	RLWDWVPLA	0.244444	Q4U2R6		2.74519e+06	0.011	2.09441	100.888
JY	column exclusives	SMVDVVMLL	2.18889	P46379	M7(Oxidation)	6.29219e+06	0.006	2.0949	107.547
JY	column exclusives	LLDKLYAL	1.0375	Q9NV31		1.38491e+06	0.017	2.09491	85.948
JY	column exclusives	RPYGSSQAF	-0.922222	Q96K76		2.2784e+06	0.006	2.09506	40.4713
JY	column exclusives	FLMEEVHMI	0.988889	O15440	M3(Oxidation); M8(Oxidation)	4.94157e+06	0.001	2.09545	53.5687
JY	column exclusives	LTIDTQYYL	0.122222	P09884		3.93067e+06	0.018	2.09555	85.4207
JY	column exclusives	YLNALVHLI	1.54444	Q96RV3;Q9H6A9		1.76496e+06	0.003	2.09574	91.7775
JY	column exclusives	AVWEGRIYI	0.488889	Q8N4N3		7.11004e+06	0.009	2.09612	73.3622
JY	column exclusives	HLLDIYIQL	0.988889	Q9NU22		0	0.005	2.09624	105.634
JY	column exclusives	PLQPPVRDL	-0.5	Q14258		3.24569e+07	0.033	2.09686	54.0156
JY	column exclusives	ALVEVIAMI	2.57778	Q7L576	M8(Oxidation)	0	0	2.09712	96.2023
JY	column exclusives	LLLETLPEL	1.07778	Q13488		5.38812e+06	0.006	2.09714	107.253
JY	column exclusives	YLDTINRSV	-0.2	Q53GS9		0	0	2.0974	46.5121
JY	column exclusives	SLIGLSGVLT	1.7	Q9NY15		0	0.042	2.0975	77.0192
JY	column exclusives	SPNQARAQAA	-1.02	P26599		1.33801e+06	0.003	2.09872	19.7993
JY	column exclusives	IMEDIILTL	1.7	P26196	M2(Oxidation)	0	0.005	2.09896	103.442
JY	column exclusives	NLAEDIMRL	0.0888889	P08670	M7(Oxidation)	3.55384e+06	0	2.09897	72.9169
JY	column exclusives	AMGEKSFSV	0.144444	Q5VW38	M2(Oxidation)	9.40107e+06	0.025	2.09928	39.7344
JY	column exclusives	SMVDVVMLL	2.18889	P46379	M2(Oxidation); M7(Oxidation)	8.34356e+06	0	2.10081	93.1651
JY	column exclusives	FMSEYLIEL	0.855556	Q8NHU6	M2(Oxidation)	9.24611e+06	0.015	2.10081	97.7481
JY	column exclusives	MLDEILLQL	1.23333	P49005	M1(Oxidation)	9683336	0.013	2.10163	106.223
JY	column exclusives	KMYSEMIFV	0.644444	Q86TW2	M2(Oxidation); M6(Oxidation)	9.67738e+06	0.004	2.10191	54.4877
JY	column exclusives	FIISDFESV	1.13333	Q9NZ08		4.45037e+06	0.026	2.10219	95.1196
JY	column exclusives	IVRNAVQML	0.988889	Q9H6S0	M8(Oxidation)	4.16445e+06	0.035	2.10227	42.2441
JY	column exclusives	AVRLGAQAL	0.977778	P32322		1.84612e+07	0.024	2.1029	45.9249
JY	column exclusives	SLVAILQSV	1.91111	Q96BM0		2.86356e+06	0.008	2.10369	103.38
JY	column exclusives	YRAPELIF	0.25	P49840;P49841;P50613		5.3397e+06	0.043	2.1037	73.5327
JY	column exclusives	GLWHGMFANV	0.61	Q9P265	M6(Oxidation)	3.2205e+06	0.026	2.10373	68.5941
JY	column exclusives	LVFEGIMEV	1.55556	Q9UKA4	M7(Oxidation)	1.01272e+07	0.012	2.10382	82.1992
JY	column exclusives	GLGPWVPLA	0.966667	Q96T37		3.64846e+06	0.042	2.10422	95.3691
JY	column exclusives	TLSSLVFQL	1.4	P42345		0	0.009	2.10486	105.834
JY	column exclusives	NRPGAYEL	-1.15	Q8NB66		2.36354e+07	0.025	2.10491	41.2842
JY	column exclusives	HARTITVAL	0.777778	P49588		5.1748e+06	0.022	2.10491	44.9994
JY	column exclusives	AIISELVSI	2.02222	P78344		0	0.037	2.10502	98.0911
JY	column exclusives	KPRSQRYESL	-2.06	P47914		1.11147e+08	0.023	2.10574	24.8437
JY	column exclusives	RPNLLLGL	0.65	Q92576;Q9BTC0		1.93635e+06	0.023	2.1067	79.7311
JY	column exclusives	VMTLVSTYL	1.6	Q9UNL2	M2(Oxidation)	5.79553e+06	0.025	2.10752	82.7769
JY	column exclusives	LLYENITFV	1.12222	Q8IVL5		0	0.032	2.10776	100.009
JY	column exclusives	VVLNATWLV	1.87778	O00767		1.26831e+07	0.025	2.10792	100.637
JY	column exclusives	SLQEVAMFL	1.16667	Q9BV73	M7(Oxidation)	1.46051e+06	0.001	2.10801	100.611
JY	column exclusives	SPEGPSKPSL	-1.12	Q9P1Y5		210861850	0	2.10846	38.8793
JY	column exclusives	LTTEVHPEL	-0.155556	Q9Y282		4.56248e+06	0.019	2.1088	48.4872
JY	column exclusives	KYHQVVTL	-0.05	O60423		31457584	0.007	2.10935	54.2505
JY	column exclusives	RPADSAQLLSL	0.0272727	P19532		8.80154e+06	0.035	2.10943	61.4628
JY	column exclusives	GLIDEIYGI	0.911111	Q96AX1		5.12402e+07	0.033	2.10972	106.236
JY	column exclusives	LMYPYIFHV	1.08889	Q9NZB2	M2(Oxidation)	1.04211e+07	0.003	2.10991	85.5622
JY	column exclusives	LSLPRASSL	0.522222	Q96SB3		20023630	0.014	2.10999	49.3877
JY	column exclusives	ILLQQQQQL	-0.177778	Q7Z5L9;Q9UKV0		4.95258e+06	0.008	2.11001	60.7554
JY	column exclusives	TLMAFHVFL	1.91111	Q05932	M3(Oxidation)	4.39932e+06	0	2.11018	87.6327
JY	column exclusives	KPLGPTAAF	0.222222	O60331		729430	0.024	2.11059	46.8567
JY	column exclusives	LPLSQRTL	0.0375	Q8NDA2		1.41504e+06	0.045	2.11119	53.6389
JY	column exclusives	KLAEALYIA	0.977778	Q13573		1.76717e+07	0.028	2.11159	56.8633
JY	column exclusives	APSHLMALLTL	1.30909	Q9NZ32	M6(Oxidation)	1.75973e+06	0.038	2.11212	81.8882
JY	column exclusives	QMLEMQVEL	0.177778	Q99996	M2(Oxidation); M5(Oxidation)	5.49682e+06	0.005	2.11233	61.408
JY	column exclusives	SPYPEAVEL	-0.277778	Q9H6R0		2.59207e+07	0.036	2.11233	69.0567
JY	column exclusives	VTVQSLLTV	1.61111	P07333		0	0.044	2.11237	98.6055
JY	column exclusives	LPSVPSTHL	0.344444	Q9BY43		7.82551e+06	0.033	2.11271	52.8045
JY	column exclusives	SLLAEEPLL	0.844444	Q9NQG7		4.86087e+06	0.029	2.11281	89.5566
JY	column exclusives	AMFDFSEKL	0.155556	P20393	M2(Oxidation)	9.74136e+06	0.002	2.11362	64.6984
JY	column exclusives	FIFPASNVYL	1.27	Q93008		3.61334e+06	0.003	2.11421	107.202
JY	column exclusives	ALMEVTVYL	1.57778	P59045	M3(Oxidation)	5.34103e+06	0.02	2.11439	84.2416
JY	column exclusives	ALDILITNV	1.65556	P62380		7.09238e+06	0.033	2.11453	92.3204
JY	column exclusives	ALTSVVVTL	2.2	Q00534		2.26696e+07	0.018	2.11521	84.9703
JY	column exclusives	SVLEKEIYSI	0.32	Q0VDD8		977163	0.005	2.11535	101.986
JY	column exclusives	YLYSLEVQL	0.577778	P08236		8.08662e+06	0.005	2.11535	95.1164
JY	column exclusives	RIMNLTVML	1.26667	Q96RS6		0	0.024	2.11545	99.0857
JY	column exclusives	RLSDVQIYV	0.344444	P09913		19945090	0.03	2.11594	60.8383
JY	column exclusives	APLLRVAL	1.6375	Q96K49		9.77748e+06	0.025	2.11594	64.6403
JY	column exclusives	SPADRGVL	-0.125	Q53HC9		8029392	0.025	2.11599	37.9077
JY	column exclusives	YLYQILQGI	0.733333	P06493		0	0.029	2.11623	107.06
JY	column exclusives	AVRLGAQAL	0.977778	P32322		2.43212e+06	0.026	2.11666	45.5794
JY	column exclusives	SPHGGALVM	0.588889	Q8N201	M9(Oxidation)	0	0.007	2.11685	33.3897
JY	column exclusives	YLITSVELL	1.53333	O60488		5.24886e+07	0.026	2.11712	99.8739
JY	column exclusives	SLYREILFL	0.955556	Q5VZ89;Q7Z401		5.20923e+07	0.005	2.11732	97.0575
JY	column exclusives	TLGNVLVTV	1.65556	Q9NV70		4.23776e+06	0.021	2.11851	78.3652
JY	column exclusives	GLIDEIYGI	0.911111	Q96AX1		5.76943e+07	0.041	2.11856	102.751
JY	column exclusives	SPRPLFAGL	0.366667	Q96EC8		6.20543e+06	0.035	2.11869	65.2658
JY	column exclusives	FLGNLDITV	1.22222	Q96T37		4.60034e+06	0.027	2.11878	97.4021
JY	column exclusives	SLIFKLEEL	0.777778	Q9NQQ7		7.39705e+06	0.029	2.11883	85.0868
JY	column exclusives	FLWAYAAQL	1.12222	Q8N806		3.49724e+06	0.022	2.11904	106.301
JY	column exclusives	LLVPTSGIYFV	1.68182	P01374		3.52578e+06	0.021	2.11952	107.329
JY	column exclusives	GLYEGLDWLA	0.32	P61204		1.08713e+07	0.031	2.11953	106.156
JY	column exclusives	QTFRPKFLAL	0.08	Q9NY99		0	0.019	2.11954	74.5099
JY	column exclusives	SPAILPPL	1.0375	Q92681;Q9BRQ3		8.16484e+07	0.027	2.11965	84.6351
JY	column exclusives	SIYGGFLLGV	1.58	P35606		1.62352e+08	0.031	2.12041	106.957
JY	column exclusives	ILLNPAYDVYL	0.972727	Q8TEM1		9.44114e+06	0.004	2.12043	102.313
JY	column exclusives	SYPYFVIQY	0.188889	Q7Z3E1		1.57476e+07	0.003	2.12066	98.3758
JY	column exclusives	SLMLVTVEL	1.85556	O00203	M3(Oxidation)	0	0.012	2.12077	102.619
JY	column exclusives	SPREEIFQVAL	-0.0272727	Q8N448		1.82294e+06	0.007	2.12087	77.6058
JY	column exclusives	DYVQIPYEV	-0.2	Q6AI14		2.61543e+07	0.019	2.12088	90.0716
JY	column exclusives	RLAELEEFI	0.188889	Q00610		1.63934e+06	0.048	2.12177	85.0506
JY	column exclusives	LLLSAEPVPA	1.17	P40259		25231568	0.034	2.12199	72.9236
JY	column exclusives	NLIDLDDLYV	0.48	Q8NI27		1.13897e+07	0.047	2.12204	107.631
JY	column exclusives	ILLDDTGLAYI	1.16364	Q92600		6.98649e+06	0.018	2.12212	105.342
JY	column exclusives	HLGDFLVFL	1.56667	Q15751		4.84461e+06	0.024	2.12296	107.322
JY	column exclusives	SMWGSAVYL	0.833333	Q7Z401	M2(Oxidation)	9.45534e+06	0.043	2.12316	82.1702
JY	column exclusives	SVAGSVERV	0.488889	Q13868		8.88187e+06	0.018	2.12364	38.5417
JY	column exclusives	TPAVWGVVL	1.62222	P78381		3.37884e+06	0.032	2.1237	61.2202
JY	column exclusives	NLSELDFQL	-0.0666667	P48553		1.94013e+06	0.014	2.1238	94.8703
JY	column exclusives	QTRAVQGML	-0.1	P53396	M8(Oxidation)	1.97479e+06	0.014	2.12405	34.7763
JY	column exclusives	ILLQQQQQL	-0.177778	Q7Z5L9		1.11132e+07	0.021	2.12408	60.4397
JY	column exclusives	KPHTESLEL	-1.06667	Q9BSJ8		8.32167e+06	0.034	2.12433	39.006
JY	column exclusives	VLIEYNFSI	1.18889	Q9NVI1		0	0.031	2.12449	97.5506
JY	column exclusives	SLRPQVSSI	0.0555556	Q9P2D8		6.42747e+06	0.006	2.12458	44.4132
JY	column exclusives	NRPADVYSY	-1.16667	Q14693		4.76281e+06	0.002	2.12507	42.617
JY	column exclusives	SLFPAELAL	1.32222	Q8WWH5		5.64788e+06	0.013	2.12511	105.152
JY	column exclusives	QRNEVVVEL	-0.233333	O00629		4.29524e+06	0.017	2.12529	50.7544
JY	column exclusives	FLLPDVIRI	1.55556	Q9NVG8		7.00237e+06	0	2.12592	100.025
JY	column exclusives	KALDLSLYL	0.833333	Q9NZ08		7.94388e+06	0.018	2.12623	97.7508
JY	column exclusives	LPNGDRAGF	-0.611111	A3KN83		2.41445e+06	0.01	2.12677	41.7813
JY	column exclusives	MLTEITLGL	1.38889	Q92947	M1(Oxidation)	697689	0.031	2.12698	92.651
JY	column exclusives	ILDVTVVYL	2.13333	P41002		0	0.027	2.12716	101.318
JY	column exclusives	SAMEVVPAL	1.31111	O94952	M3(Oxidation)	4.38723e+06	0.035	2.12728	63.3907
JY	column exclusives	SMASLVIFM	2.14444	Q9UKV5	M2(Oxidation); M9(Oxidation)	3.12575e+06	0.021	2.1274	80.8303
JY	column exclusives	VLWEIESEL	0.455556	Q9P215		5.85099e+06	0.011	2.12761	101.631
JY	column exclusives	FLLPLRIAL	2.02222	Q86UL3		2.95858e+06	0.001	2.12828	105.491
JY	column exclusives	ILQDLQPFLV	1.08	Q14191		4.96021e+06	0.007	2.12899	105.246
JY	column exclusives	GLWGTVVNI	1.2	Q86VV8		0	0.01	2.12903	102.065
JY	column exclusives	LPAAGVGDMVM	1.24545	P62829	M9(Oxidation); M11(Oxidation)	1.67679e+07	0.021	2.12941	47.9386
JY	column exclusives	KLDELQKLI	-0.266667	Q14789		2.21274e+06	0.014	2.12949	48.5901
JY	column exclusives	MLLSSLVSL	2.1	Q9BQB6	M1(Oxidation)	9.04406e+06	0.046	2.12954	96.0159
JY	column exclusives	RLSEAIVTV	1	Q5SWH9		3.07359e+07	0.031	2.13044	51.5153
JY	column exclusives	AIISELVSI	2.02222	P78344		0	0.045	2.13101	98.4242
JY	column exclusives	APARAVSAV	0.966667	Q92572;P59780		7.54414e+06	0.023	2.13105	32.142
JY	column exclusives	SLLTSPPKA	-2.46716e-17	Q14669		4.40774e+07	0.009	2.13125	44.0578
JY	column exclusives	HSRPPGVAM	-0.466667	P12980	M9(Oxidation)	3.21587e+06	0.028	2.13134	22.2956
JY	column exclusives	FVFPGELLL	1.74444	Q15758		0	0.033	2.13186	108.664
JY	column exclusives	ALLNVELEL	1.18889	Q99832		0	0.023	2.13216	105.565
JY	column exclusives	SPREEIFQVAL	-0.0272727	Q8N448		6.28546e+06	0.008	2.13312	74.7623
JY	column exclusives	RIMNLTVML	1.26667	Q96RS6	M8(Oxidation)	2.8344e+06	0.009	2.1333	69.9657
JY	column exclusives	RLYGKDYNV	-1.15556	P49961		5.82886e+06	0.008	2.13371	38.5254
JY	column exclusives	MMLDDLLQL	0.944444	Q99832	M2(Oxidation)	6.04914e+06	0.007	2.13379	107.267
JY	column exclusives	GLWEGALYEI	0.39	Q8IU68		7.11956e+06	0.014	2.13401	105.753
JY	column exclusives	GLTDKLTQA	-0.366667	P00491		7.7513e+06	0.019	2.13435	44.681
JY	column exclusives	RPRSPTGPSNSF	-1.5	Q96I25		1.0854e+07	0.039	2.13475	34.4206
JY	column exclusives	TPRGPDPAL	-0.922222	Q8WZ19		1.89629e+07	0.017	2.13601	40.7331
JY	column exclusives	RPMDSLDSRL	-0.97	P42229	M3(Oxidation)	3.47448e+06	0.001	2.13603	39.9449
JY	column exclusives	NPTMRLGSL	-0.222222	P24723	M4(Oxidation)	2.03009e+07	0.005	2.13623	43.3221
JY	column exclusives	SPLSAARAA	0.366667	Q8N5I4		5.99676e+06	0.017	2.13658	36.7572
JY	column exclusives	GLIDEIYGI	0.911111	Q96AX1		3.55529e+07	0.009	2.13693	105.491
JY	column exclusives	NRPADVYSY	-1.16667	Q14693		2.66543e+07	0.01	2.137	41.9344
JY	column exclusives	MMMALLVPL	2.38889	P08574	M1(Oxidation); M2(Oxidation); M3(Oxidation)	0	0.039	2.13758	88.2826
JY	column exclusives	NRPGAYEL	-1.15	Q8NB66		1.50109e+07	0.03	2.13777	41.9793
JY	column exclusives	FMLGNYINL	0.9	Q53G44	M2(Oxidation)	3.03018e+06	0.036	2.13838	101.528
JY	column exclusives	SIISNLITV	1.74444	Q9C0E2		0	0.015	2.13892	103.438
JY	column exclusives	YLFERTFNL	-0.0333333	O60243		2.24253e+06	0	2.13938	85.3117
JY	column exclusives	APRPVAVAV	1.14444	P49918		1.11427e+07	0.006	2.14002	43.3193
JY	column exclusives	MMMALLVPL	2.38889	P08574	M1(Oxidation); M2(Oxidation); M3(Oxidation)	0	0.025	2.14008	85.2407
JY	column exclusives	QQLLQLQQL	-0.255556	Q9ULV3;P09086		4.33876e+06	0.029	2.14057	60.1748
JY	column exclusives	SLFEEMLQV	0.577778	P61011	M6(Oxidation)	0	0.004	2.14204	96.2716
JY	column exclusives	QLADGLQYIFA	0.572727	Q6P2Q9		3.89415e+06	0.013	2.14207	105.89
JY	column exclusives	KISVIVETV	1.41111	P04843		7.90151e+06	0.04	2.14211	60.9791
JY	column exclusives	SPLNRAGL	-0.175	Q92979		3.81787e+07	0.005	2.14232	41.6054
JY	column exclusives	SPYTKGASL	-0.433333	Q6NUK4;Q9H6H4		7.44498e+06	0.031	2.14244	38.6298
JY	column exclusives	QLSLSSRLQL	0.13	Q9H7Z7		9.10623e+06	0.039	2.14269	82.0719
JY	column exclusives	SPEELKMEL	-0.811111	O60234	M7(Oxidation)	2.80904e+06	0	2.14271	45.1822
JY	column exclusives	KLSLVAAMLLL	2.18182	P11021	M8(Oxidation)	1.76757e+06	0.034	2.143	95.9669
JY	column exclusives	MLMDSPLNRA	-0.07	Q92979	M1(Oxidation); M3(Oxidation)	2.63287e+06	0	2.14387	41.7303
JY	column exclusives	TLSDIVVTL	1.64444	Q7Z7C8		7.37928e+06	0.003	2.14416	92.6618
JY	column exclusives	ALTDIVSQV	1.11111	Q9NQU5		1.29472e+07	0.035	2.14426	76.6964
JY	column exclusives	APSLHPSL	0.175	P19793		5.0135e+06	0.005	2.14429	44.606
JY	column exclusives	SPAILPPL	1.0375	Q92681;Q9BRQ3		1.30946e+08	0.017	2.14451	84.9206
JY	column exclusives	TLSSLVFQL	1.4	P42345		4.53684e+06	0.006	2.1451	105.779
JY	column exclusives	SLLAQNTSWLL	0.618182	P04216		6.21372e+06	0.008	2.1453	103.728
JY	column exclusives	SPFIFHEKTSEF	-0.425	P52569		2.01836e+06	0	2.14543	60.2236
JY	column exclusives	FLVDSQFMV	1.32222	Q9UHW5	M8(Oxidation)	4.79962e+06	0.011	2.14568	90.9368
JY	column exclusives	LPADLRLSI	0.811111	Q9NZJ4		2.89618e+06	0.02	2.14598	73.4512
JY	column exclusives	SLTLGNILPV	1.31	Q5T601		0	0.01	2.14729	72.8168
JY	column exclusives	QLLEFLDRL	0.333333	Q8N0Z6		2.3771e+07	0.023	2.14769	78.5124
JY	column exclusives	SIMDYVVFV	1.8	Q9Y289	M3(Oxidation)	8.13874e+06	0.033	2.14781	102.394
JY	column exclusives	TLFDYDVGL	0.577778	Q96PU4		1.06392e+07	0.018	2.14825	96.508
JY	column exclusives	TVYGGVMYI	1.18889	Q9P2N7	M7(Oxidation)	1.63616e+07	0.043	2.14826	68.8807
JY	column exclusives	TLMNLHVYI	1.05556	O96005	M3(Oxidation)	1.46037e+06	0.001	2.14943	71.4089
JY	column exclusives	FLTDMPDILL	1.13	P06276	M5(Oxidation)	0	0.018	2.15092	100.275
JY	column exclusives	TLLGSYIEL	1.02222	Q13571		4.74162e+06	0.03	2.15132	100.057
JY	column exclusives	FLYPFLHTV	1.17778	Q92600		3.18138e+06	0	2.15159	89.6179
JY	column exclusives	ILWEHLEIL	1.03333	P14921		749389	0.008	2.15184	99.5281
JY	column exclusives	FPSMPSPRL	-0.266667	P50539	M4(Oxidation)	9.04382e+06	0.015	2.15191	48.221
JY	column exclusives	MLTGISPFL	1.47778	Q9UEE5	M1(Oxidation)	2.22322e+06	0.005	2.152	95.0923
JY	column exclusives	TRPEKQETL	-2.01111	P13591		4.28837e+06	0.039	2.15203	44.1441
JY	column exclusives	TILEILPEL	1.23333	P13611		4.12649e+06	0.006	2.15225	106.141
JY	column exclusives	AVWEGRIYI	0.488889	Q8N4N3		4.47607e+06	0.002	2.15276	74.8166
JY	column exclusives	ILTSIQSLL	1.62222	P49459;P63146		1.14186e+07	0.022	2.15291	96.303
JY	column exclusives	ALLDHDAFVL	1.18	Q8NB46		7.46511e+06	0.026	2.1535	81.494
JY	column exclusives	QLWNGIISI	0.911111	Q6DN12		0	0.046	2.15375	105.212
JY	column exclusives	VLWEIESEL	0.455556	Q9P215		3.32205e+06	0.029	2.15396	102.559
JY	column exclusives	SPIIRPLL	1.0125	Q9ULI0		1.4845e+06	0.002	2.15433	62.4847
JY	column exclusives	RPAALTAL	0.775	Q8NBS9		1.44469e+07	0.003	2.15526	47.1821
JY	column exclusives	ALLDIIRSL	1.48889	O95864		4.06611e+06	0	2.15547	104.959
JY	column exclusives	RPYGSSQAF	-0.922222	Q96K76		6.1686e+06	0.016	2.15598	39.1566
JY	column exclusives	RVMELFFTV	1.22222	Q9C0E2	M3(Oxidation)	2.23155e+07	0.021	2.15611	86.203
JY	column exclusives	LPDSLGRQQTL	-0.645455	Q96CN9		1.15237e+06	0.003	2.15625	44.0936
JY	column exclusives	ALLTYLEQV	0.933333	Q96SM3		8.6339e+06	0.019	2.15711	94.2442
JY	column exclusives	SQFNKEILL	-0.0333333	P42226		2.03818e+06	0.013	2.15752	60.0903
JY	column exclusives	KYPSPFFVF	0.377778	Q08211		0	0.013	2.15764	98.7727
JY	column exclusives	APKPFTDVSI	0.12	Q96RL7		1.32107e+07	0.048	2.15784	59.0112
JY	column exclusives	LLVPTSGIYFV	1.68182	P01374		2.58628e+06	0.018	2.15794	106.431
JY	column exclusives	TRPEKQETL	-2.01111	P13591		1.82064e+06	0.004	2.15802	45.1699
JY	column exclusives	ALLQEIVNI	1.34444	Q92600		3.48255e+07	0.038	2.15839	98.2207
JY	column exclusives	ALLELAEEL	0.922222	P50990		1.89145e+06	0.028	2.15844	102.73
JY	column exclusives	DYVQIPYEV	-0.2	Q6AI14		1.04124e+08	0.012	2.15858	91.3568
JY	column exclusives	APNGALSRL	0.0444444	Q9Y6X8		6.43088e+06	0.04	2.15885	43.3686
JY	column exclusives	AAFGRDLFL	0.933333	Q6IA86		2.09047e+06	0.008	2.15895	77.9689
JY	column exclusives	YMFEEVPIV	0.855556	O15372	M2(Oxidation)	7.80319e+06	0.025	2.15956	87.7972
JY	column exclusives	TPRGTTKVVSI	-0.0363636	Q14202		6034912	0.032	2.16024	37.7533
JY	column exclusives	KISVIVETV	1.41111	P04843		3.6317e+07	0.026	2.16026	55.1163
JY	column exclusives	FQVPWLESV	0.522222	Q6XQN6		3.07464e+06	0.004	2.16075	107.585
JY	column exclusives	ALLEASGTLLL	1.56364	Q9BSF4		1.36911e+06	0.033	2.16086	100.844
JY	column exclusives	HPSGATPTL	-0.377778	Q8NFD5		4.12712e+06	0.032	2.16088	37.2064
JY	column exclusives	NPRSVTLLI	0.577778	P40227		1.30125e+08	0.037	2.16164	64.0068
JY	column exclusives	FLFNYDYTL	0.322222	O75165		7.07846e+06	0.013	2.16178	106.903
JY	column exclusives	MMLDDLLQL	0.944444	Q99832	M1(Oxidation); M2(Oxidation)	0	0.017	2.16229	107.451
JY	column exclusives	QMLEMQVEL	0.177778	Q99996	M2(Oxidation); M5(Oxidation)	2.74242e+07	0.029	2.16238	59.4973
JY	column exclusives	YLFDEIDQAL	0.14	Q9UQE7		5.60257e+06	0	2.16269	106.778
JY	column exclusives	VLYSVMTLV	2.14444	Q9UNL2		11663537	0.01	2.16303	99.0265
JY	column exclusives	VPAFYRETV	0.155556	P49918		32792732	0.007	2.16306	52.1135
JY	column exclusives	SLQELLIQV	0.977778	Q63HM2		1.19479e+07	0.03	2.16307	102.484
JY	column exclusives	QLFEKIMAL	0.855556	O60306	M7(Oxidation)	1.93144e+06	0	2.16312	71.0223
JY	column exclusives	TLINLLLKV	1.75556	Q9H3H5		1.56415e+06	0	2.16331	101.002
JY	column exclusives	TLWNQELYI	-0.144444	Q92917		3.19975e+07	0.042	2.16418	100.622
JY	column exclusives	GPRTDTLSF	-0.622222	Q86WH2		4.42381e+06	0.043	2.16445	49.9091
JY	column exclusives	NPRAMQALL	-9.86865e-17	Q9UMX0;Q9NRR5	M5(Oxidation)	2.36773e+08	0.029	2.16462	41.2851
JY	column exclusives	MLAGFITTL	1.86667	Q9NWH2	M1(Oxidation)	5.67983e+07	0.038	2.16501	91.7039
JY	column exclusives	IMAELLQGKA	0.63	Q15759	M2(Oxidation)	89833328	0.012	2.16571	70.057
JY	column exclusives	FLSFMNTEL	0.733333	P31949	M5(Oxidation)	13447236	0.041	2.16573	86.4558
JY	column exclusives	KISVIVETV	1.41111	P04843		7.73223e+07	0.035	2.16631	55.3094
JY	column exclusives	YVFDGKPPQL	-0.5	P39748		2.72921e+07	0.007	2.16647	65.2159
JY	column exclusives	KQLSDTSIIAV	0.509091	Q9UF56		3.85358e+06	0.012	2.16659	56.6956
JY	column exclusives	KMFENEFLL	0.0777778	Q12979	M2(Oxidation)	1.74201e+07	0.006	2.16662	70.7438
JY	column exclusives	KLWEMDNMLI	0.06	Q9Y605;Q96HT8		7.66759e+06	0.001	2.16707	90.6433
JY	column exclusives	ILMEFLLNV	1.97778	P22695	M3(Oxidation)	0	0.019	2.16805	105.18
JY	column exclusives	APRPVAVAV	1.14444	P49918		3.46146e+08	0.036	2.16818	42.9685
JY	column exclusives	TLATDILMGV	1.47	O43143	M8(Oxidation)	1.84583e+07	0.022	2.16878	92.6803
JY	column exclusives	ALLENMEGLFL	0.981818	P61923	M6(Oxidation)	6.47051e+06	0.007	2.16893	103.957
JY	column exclusives	SISPIVLYL	1.81111	Q53FV1		9.26056e+06	0.01	2.16903	106.644
JY	column exclusives	ILDVTVVYL	2.13333	P41002		882695	0.019	2.16919	106.179
JY	column exclusives	SIMDYVVFV	1.8	Q9Y289	M3(Oxidation)	0	0.009	2.16994	106.537
JY	column exclusives	GMWNPNAPVFL	0.272727	Q5R372	M2(Oxidation)	2.78169e+06	0.009	2.17001	90.3403
JY	column exclusives	ALSRQEMQEV	-0.76	P22626	M7(Oxidation)	2.21323e+06	0.013	2.171	34.8186
JY	column exclusives	YMVHIQVTL	1.1	P32970		0	0.033	2.17104	82.9915
JY	column exclusives	QLLDTYFTL	0.5	Q9P2Y5		9.5909e+06	0.017	2.17122	104.384
JY	column exclusives	FMVEKGPTL	0.288889	Q8N2K1	M2(Oxidation)	4.81961e+06	0.004	2.17162	49.6296
JY	column exclusives	VLFDDELLMV	1.4	O60443	M9(Oxidation)	1.8041e+06	0.011	2.17175	106.945
JY	column exclusives	IPRRQEHDISL	-1.11818	Q92797		4.62545e+07	0.02	2.17205	37.0744
JY	column exclusives	SLMLVTVEL	1.85556	O00203	M3(Oxidation)	4.71853e+07	0	2.1724	95.5175
JY	column exclusives	NRPGAYEL	-1.15	Q8NB66		1.02089e+08	0.037	2.17253	41.3852
JY	column exclusives	QMLELITRL	0.622222	Q9UPY3	M2(Oxidation)	3.49993e+06	0	2.17317	72.883
JY	column exclusives	SPKLHAEAI	-0.122222	Q9NQ50		5965438	0.036	2.17412	35.9225
JY	column exclusives	GVRPSPMQL	-0.277778	O00764	M7(Oxidation)	2.24873e+07	0.024	2.17423	39.4856
JY	column exclusives	SPVRPAATF	0.155556	Q9Y618		0	0.015	2.17528	42.0564
JY	column exclusives	SPYPGLRLISL	0.445455	P17405		2.04396e+06	0.002	2.17529	88.3797
JY	column exclusives	NMLDVNGLFTL	0.790909	Q15404	M2(Oxidation)	5.75426e+06	0.001	2.17538	106.728
JY	column exclusives	RLSEAIVTV	1	Q5SWH9		1.88465e+07	0.029	2.17582	53.4763
JY	column exclusives	FLINFIHTL	1.64444	O15031		1.72298e+06	0	2.17614	98.2492
JY	column exclusives	VLLSEILHL	1.82222	O43432		3.60509e+06	0	2.17628	99.0234
JY	column exclusives	VLMSLVIEM	2.22222	Q99967	M3(Oxidation); M9(Oxidation)	1.26139e+07	0.021	2.17636	69.1035
JY	column exclusives	RPITVSYAF	0.488889	Q15427		5.7471e+06	0.03	2.17676	62.1242
JY	column exclusives	APRGGAQTPL	-0.53	Q6UX07		6.02094e+06	0.042	2.17685	34.4676
JY	column exclusives	YLFPATVVGV	1.7	O95490		0	0.007	2.17743	97.6878
JY	column exclusives	MMLDDLLQL	0.944444	Q99832	M1(Oxidation); M2(Oxidation)	2.62409e+06	0.015	2.1789	104.549
JY	column exclusives	YLWSEVFSM	0.6	Q9BYT8	M9(Oxidation)	3.46703e+06	0.01	2.17953	103.851
JY	column exclusives	SPITGEKIPA	-0.17	Q15459		2.28338e+06	0.005	2.17956	43.0767
JY	column exclusives	APALARTL	0.775	Q96HA7		3.85301e+06	0.007	2.17972	43.2016
JY	column exclusives	QPRGSFYSM	-0.911111	Q8IWZ3	M9(Oxidation)	8.86017e+06	0.049	2.18009	38.2139
JY	column exclusives	TLPNIYVTL	0.944444	Q96BY7		1.71101e+07	0.032	2.18048	92.4145
JY	column exclusives	RPQGGQDILSM	-0.727273	Q9Y265	M11(Oxidation)	5.50645e+06	0.015	2.18135	40.8959
JY	column exclusives	SIIQRLLEV	0.944444	P36873		5.16947e+06	0.006	2.18138	107.364
JY	column exclusives	LLFATQITL	1.73333	P11049		629982	0.035	2.18141	105.694
JY	column exclusives	VLYDNTQLQL	-0.04	Q6ZWE6		4.63078e+06	0.023	2.18182	78.0444
JY	column exclusives	VLFPSAEVALL	1.84545	Q6BDS2		1.00941e+07	0.022	2.1822	107.057
JY	column exclusives	SPAHDNIAF	-0.188889	Q12912		3.80194e+06	0.017	2.18277	44.4418
JY	column exclusives	FMLGNYINL	0.9	Q53G44	M2(Oxidation)	1.20158e+06	0.03	2.18331	97.4059
JY	column exclusives	GLAARMSQV	0.477778	Q9UQ35	M6(Oxidation)	5.84773e+06	0.007	2.18336	33.1682
JY	column exclusives	KLLDTMVDTFL	0.727273	Q6P1K2		787521	0.001	2.18354	103.669
JY	column exclusives	LPYSIRVLL	1.32222	P48200		4.90441e+06	0	2.18361	88.2296
JY	column exclusives	VLLEEPLPL	1.02222	O14978		2.40602e+07	0.041	2.18368	106.481
JY	column exclusives	APVGGLGKL	0.766667	Q05086		2.9e+06	0.041	2.18435	45.9831
JY	column exclusives	LVDDNYFYL	0.166667	Q6P2Q9		1.34096e+07	0.029	2.18448	96.4793
JY	column exclusives	MMLDDLLQL	0.944444	Q99832	M1(Oxidation); M2(Oxidation)	5.70288e+06	0.027	2.18467	103.259
JY	column exclusives	AAFDNFKEV	-0.111111	Q8IVF7;O95466		3.25767e+06	0.007	2.18507	54.4967
JY	column exclusives	QLLDGMIFQA	0.77	Q2M389	M6(Oxidation)	1.08027e+07	0.013	2.18572	84.6666
JY	column exclusives	APYGGPIAL	0.733333	Q9H269		8.37307e+06	0.047	2.18577	72.6517
JY	column exclusives	IMAELLQGKA	0.63	Q15759	M2(Oxidation)	0	0.003	2.18648	73.41
JY	column exclusives	CLYVLLLAI	2.98889	Q96AA3		1.03391e+07	0.03	2.18663	102.723
JY	column exclusives	LLFEADTITL	1.21	Q13772		6.5031e+06	0.005	2.18687	106.41
JY	column exclusives	YLNALVHLI	1.54444	Q96RV3;Q9H6A9		2.12285e+06	0.002	2.18709	88.8995
JY	column exclusives	FLLDISETDL	0.67	O75369		3.63208e+06	0.016	2.18727	103.81
JY	column exclusives	SPAGRQQL	-1.0875	O95153		6.49629e+06	0.027	2.18766	31.1958
JY	column exclusives	IPLLLAAL	2.7125	O00115		10079037	0.047	2.18815	107.724
JY	column exclusives	LLYENITFV	1.12222	Q8IVL5		1.45587e+07	0.031	2.18858	95.9619
JY	column exclusives	WLLPYNGVTV	0.76	Q8WUA4		0	0.019	2.18867	105.123
JY	column exclusives	SLRPQVSSI	0.0555556	Q9P2D8		0	0.017	2.18892	42.3054
JY	column exclusives	VRNDIYITL	0.388889	Q92608		3.25315e+06	0.007	2.1906	66.6834
JY	column exclusives	FLLQLQEEL	0.444444	Q9Y5B9		7.74937e+06	0.001	2.19062	103.069
JY	column exclusives	VIMERLQQV	0.4	Q14974	M3(Oxidation)	3.71316e+06	0.001	2.19074	43.2982
JY	column exclusives	FLTDMPDILL	1.13	P06276	M5(Oxidation)	839156	0.023	2.19105	105.705
JY	column exclusives	GLWEGALYEI	0.39	Q8IU68		6.54437e+06	0.01	2.1914	102.842
JY	column exclusives	YLLDLHSYLL	0.89	O60337		736859	0	2.19156	103.666
JY	column exclusives	SLMMTIINL	1.71111	P11388	M3(Oxidation); M4(Oxidation)	1.65256e+08	0.011	2.19164	80.9282
JY	column exclusives	SPASTRQQI	-1.01111	P19838		8.51142e+06	0.008	2.19209	29.3452
JY	column exclusives	YMTQIVIML	1.7	Q6PFW1;O43314	M2(Oxidation); M8(Oxidation)	2.9098e+06	0.019	2.19264	85.9269
JY	column exclusives	SIMDYVVFV	1.8	Q9Y289	M3(Oxidation)	3.29151e+06	0.019	2.19275	104.182
JY	column exclusives	NLLKLIAEV	1.22222	Q9HBM1		0	0.007	2.19298	96.3792
JY	column exclusives	SLLPYLPML	1.31111	Q9Y4A5	M8(Oxidation)	4826765	0.003	2.19305	107.729
JY	column exclusives	FRVDYILSV	1.04444	Q5JWF2;P63092		5.26694e+06	0.015	2.19359	87.2336
JY	column exclusives	SPPRPALSP	-0.766667	Q5SYE7		4.79636e+07	0.035	2.19379	42.1855
JY	column exclusives	LPRRPNDIYV	-0.8	O75817		4.45378e+07	0.007	2.19454	44.4323
JY	column exclusives	ALYQFSNLL	0.766667	O15031		6.00113e+06	0.043	2.19459	97.2112
JY	column exclusives	YQLEAEFVGV	0.46	Q9ULX3		2.97434e+06	0.005	2.19491	87.835
JY	column exclusives	NLFEWHFTV	0.2	Q9Y385		8.34196e+06	0	2.19494	99.41
JY	column exclusives	SLMMTIINL	1.71111	P11388	M3(Oxidation); M4(Oxidation)	2.88925e+07	0.003	2.195	90.0393
JY	column exclusives	GPFAKNVSL	0.266667	O75417		1.66523e+06	0.033	2.19502	49.9682
JY	column exclusives	KVLDVLWEL	0.888889	Q9UPU5		9.5678e+06	0.002	2.19511	102.057
JY	column exclusives	GPKQPGRVL	-0.877778	Q96PV7		1.1769e+07	0.021	2.19544	29.3019
JY	column exclusives	MLLSSLVSL	2.1	Q9BQB6	M1(Oxidation)	0	0.009	2.19617	101.928
JY	column exclusives	RAIDFSPYL	0.133333	P17676		1.79985e+07	0.006	2.19697	72.6843
JY	column exclusives	MLSEVLQYI	1.01111	O75478	M1(Oxidation)	0	0.014	2.197	96.2102
JY	column exclusives	SLIFKLEEL	0.777778	Q9NQQ7		7.91881e+06	0	2.19733	89.1952
JY	column exclusives	ALLDSVEVGL	1.34	O95613		1.79662e+07	0.021	2.19746	91.4909
JY	column exclusives	FLQEWEVYA	-0.0111111	Q9NRP4		2.27176e+06	0.042	2.19819	93.0622
JY	column exclusives	SLASLLAKV	1.52222	Q9NR09		3.51193e+06	0.001	2.19832	83.7786
JY	column exclusives	SLMEILYTL	1.27778	P83436	M3(Oxidation)	4.87373e+06	0.023	2.1985	105.816
JY	column exclusives	KVANIIAEV	1.12222	P52306		3.14601e+06	0.046	2.19874	60.623
JY	column exclusives	PRVKEGPL	-0.9375	Q99607		7.58868e+06	0.049	2.19879	33.9244
JY	column exclusives	VPGAGSVPAI	1.17	P23511		6.89768e+06	0.035	2.19972	57.8916
JY	column exclusives	LLYGHTVTV	1.07778	Q8TB61		7.72807e+06	0.044	2.20128	51.5913
JY	column exclusives	RPSSNLSSL	-0.577778	Q9H8M2		2.05698e+06	0.025	2.20155	40.1175
JY	column exclusives	ILAEFEMTL	1.21111	Q9Y3L3	M7(Oxidation)	0	0.004	2.20206	83.0234
JY	column exclusives	GIREETVSL	-0.1	P20618		5.23238e+06	0.034	2.20207	47.656
JY	column exclusives	FMDPQKMPYL	-0.5	Q9C0B1		3.27625e+06	0	2.20238	73.0708
JY	column exclusives	SLQSLIISV	1.65556	O94782		1.39279e+07	0.046	2.20251	94.8091
JY	column exclusives	AVVSILLLSV	2.87	Q8WTT0		0	0.046	2.20265	96.8862
JY	column exclusives	VRNDIYITL	0.388889	Q92608		6.28805e+07	0.025	2.20316	65.255
JY	column exclusives	FPSMPSPRL	-0.266667	P50539	M4(Oxidation)	2.16304e+07	0.005	2.20324	48.3436
JY	column exclusives	ILFEGVEYI	1.23333	Q6V1X1		1.88391e+07	0.007	2.2034	98.7765
JY	column exclusives	ALQTIQLFL	1.42222	Q03001		9.89637e+06	0.011	2.20363	105.329
JY	column exclusives	LIMELINNV	1.35556	P06576		7.45839e+06	0.007	2.20383	94.8845
JY	column exclusives	SLFEEMLQV	0.577778	P61011	M6(Oxidation)	1.23087e+08	0.002	2.20406	83.5899
JY	column exclusives	ILADIVISA	2.31111	P13995		2.18046e+07	0.015	2.20409	88.1163
JY	column exclusives	ALLQEIVNI	1.34444	Q92600		0	0.041	2.2042	101.059
JY	column exclusives	ALWGGPISL	1.08889	Q9H6A9		3.04045e+06	0.022	2.20421	100.497
JY	column exclusives	GLWKDSLFL	0.522222	Q5VW38		2.94391e+06	0.013	2.20427	95.0083
JY	column exclusives	AMFDFSEKL	0.155556	P20393	M2(Oxidation)	7.73225e+07	0	2.20451	64.4946
JY	column exclusives	LLAEVIENL	1.26667	Q96C86		6.07907e+06	0.029	2.20482	100.333
JY	column exclusives	RVMELFFTV	1.22222	Q9C0E2	M3(Oxidation)	4.0137e+07	0.011	2.20494	78.3086
JY	column exclusives	YLLQEIYGI	0.733333	O60291;Q96PX1		2.86027e+06	0.011	2.20514	102.68
JY	column exclusives	MLAWINESL	0.788889	Q15691	M1(Oxidation)	1.40646e+07	0.002	2.20561	95.2551
JY	column exclusives	IMAELLQGKA	0.63	Q15759	M2(Oxidation)	0	0.037	2.20569	66.8568
JY	column exclusives	LLMPSSEDLLL	0.972727	O94822	M3(Oxidation)	1.17368e+07	0.023	2.20597	92.3165
JY	column exclusives	QLVDTTVEL	0.455556	O75533		25873981	0.029	2.20614	72.9912
JY	column exclusives	SPSSILSTL	0.733333	O95997;Q9NZH5		4.05999e+07	0.012	2.20699	81.3425
JY	column exclusives	SLLHFTENL	0.277778	Q56NI9		6.42166e+06	0.029	2.20718	75.1429
JY	column exclusives	ALLQEIVNI	1.34444	Q92600		0	0.032	2.20735	102.472
JY	column exclusives	ILADIVISA	2.31111	P13995		1.48631e+07	0.024	2.20738	87.5559
JY	column exclusives	ALAAQLPVL	1.76667	Q96GK7;Q6P2I3		4936594	0.018	2.20795	85.4654
JY	column exclusives	RLAEQIATL	0.388889	P61764		0	0.033	2.20846	52.4317
JY	column exclusives	GLLGGVIMMV	2.31	Q92504	M8(Oxidation); M9(Oxidation)	2.31538e+06	0.002	2.20858	91.0868
JY	column exclusives	VPNAGRGLV	0.4	P27695		0	0.049	2.20935	40.5793
JY	column exclusives	SLQELLIQV	0.977778	Q63HM2		0	0.038	2.21004	101.046
JY	column exclusives	AVRPPAAAA	0.611111	P12111		5.20749e+06	0.046	2.21007	26.4374
JY	column exclusives	YYTEFPTVL	0.188889	O14929		5.22406e+06	0.003	2.21023	97.2224
JY	column exclusives	AVERLISSL	0.944444	Q9BQ52		0	0.008	2.21075	57.0551
JY	column exclusives	IMAELLQGKA	0.63	Q15759	M2(Oxidation)	4.54796e+06	0.001	2.2117	84.4477
JY	column exclusives	RPNDIMAEV	-0.466667	Q13131	M6(Oxidation)	6.3733e+06	0.02	2.21172	40.4403
JY	column exclusives	SPAPGHPAV	-0.155556	P45985		5.0325e+06	0.008	2.21198	32.73
JY	column exclusives	VLFDDELLMV	1.4	O60443	M9(Oxidation)	4.196e+06	0.002	2.21208	107.693
JY	column exclusives	FYRSYFSQF	-0.422222	Q7Z7A4		2.03845e+06	0.003	2.21215	74.8305
JY	column exclusives	SLLAQNTSWLL	0.618182	P04216		2.18837e+06	0.001	2.21277	103.723
JY	column exclusives	NRPADVYSY	-1.16667	Q14693		6.99475e+06	0.002	2.21279	42.078
JY	column exclusives	SLLSSVFKL	1.34444	Q7Z695		3.2421e+06	0.001	2.21334	98.6453
JY	column exclusives	YLMAAEDLEL	0.51	Q96SN8	M3(Oxidation)	8.01941e+06	0.014	2.21382	80.6804
JY	column exclusives	FLGNFQDNL	-0.133333	Q8IVF7		1.20659e+07	0.018	2.21459	80.9464
JY	column exclusives	QPRGSFYSM	-0.911111	Q8IWZ3	M9(Oxidation)	1.01113e+07	0.02	2.21467	38.5682
JY	column exclusives	IPRSFMMEV	0.544444	Q7Z6E9	M6(Oxidation); M7(Oxidation)	6.17167e+06	0.006	2.21523	46.164
JY	column exclusives	IPAEKRII	0.225	Q9Y6F1		157849	0.025	2.21533	74.4804
JY	column exclusives	SMVDVVMLL	2.18889	P46379	M7(Oxidation)	1.2322e+07	0.003	2.21561	104.856
JY	column exclusives	YMDTLNIFM	0.655556	Q9H3K2	M2(Oxidation); M9(Oxidation)	3.47379e+06	0	2.21603	88.076
JY	column exclusives	RPRTNTPKQL	-2.07	Q9Y6Q9		3.77044e+07	0.031	2.21613	23.055
JY	column exclusives	STLHLVLRL	1.13333	P62987;P62979;P0CG47;P0CG48		309300	0	2.21635	69.8595
JY	column exclusives	ILQQQQLFL	0.522222	Q969V6;Q9ULH7;Q8IZQ8		7.33396e+06	0.011	2.21649	84.0961
JY	column exclusives	SLQELLIQV	0.977778	Q63HM2		471561	0.012	2.21676	105.575
JY	column exclusives	YLEEILVRV	0.855556	Q9Y5B0		2.6989e+06	0	2.21691	80.9009
JY	column exclusives	NMLDVNGLFTL	0.790909	Q15404	M2(Oxidation)	6.54089e+06	0.009	2.21693	107.269
JY	column exclusives	AYHELAQVY	-0.133333	Q9UNS2		2.20356e+06	0.003	2.21697	47.7101
JY	column exclusives	LLLAHIIAL	2.73333	O95864		0	0.013	2.21764	91.0495
JY	column exclusives	LRPPIMIM	1.1125	Q16850	M6(Oxidation); M8(Oxidation)	12744237	0.046	2.21791	52.4745
JY	column exclusives	YMIDNVILL	1.6	P61421;Q8N8Y2	M2(Oxidation)	4.9967e+07	0.017	2.21793	98.5915
JY	column exclusives	SPSEYRLEIL	-0.39	Q99871		4.30193e+06	0.002	2.21837	70.4019
JY	column exclusives	VLHEGTNFV	0.411111	Q13418		1.51125e+07	0.023	2.21864	45.3199
JY	column exclusives	GMLGIIIMM	2.46667	P15907	M2(Oxidation); M8(Oxidation); M9(Oxidation)	5742552	0.002	2.21878	71.9796
JY	column exclusives	AYFPYFITY	0.633333	Q9BVK8		9.31645e+06	0.002	2.21963	107.54
JY	column exclusives	TLMEEVLLL	1.51111	Q9H4A5	M3(Oxidation)	2.07458e+07	0.014	2.21988	98.4751
JY	column exclusives	APVSPHSTF	0.0111111	O75159		2.04972e+06	0.007	2.21991	39.6602
JY	column exclusives	SLAEGSVTSV	0.7	P13010		8.43158e+06	0.048	2.21991	50.1984
JY	column exclusives	FLMEMGFRM	0.744444	Q9BUE0	M3(Oxidation); M5(Oxidation); M9(Oxidation)	7.00799e+06	0	2.22026	51.6293
JY	column exclusives	KYPSPFFVF	0.377778	Q08211		2.87764e+06	0.002	2.22028	104.189
JY	column exclusives	TLAELHISL	1.05556	Q86WI3		1.36014e+07	0	2.22041	79.948
JY	column exclusives	SLRPQVSSI	0.0555556	Q9P2D8		1.22169e+07	0.008	2.22048	42.4482
JY	column exclusives	SLMLVTVEL	1.85556	O00203	M3(Oxidation)	3.76064e+07	0.003	2.22107	107.215
JY	column exclusives	FVFPGELLL	1.74444	Q15758		7.40772e+07	0.04	2.2213	107.622
JY	column exclusives	SLWQEIPVV	0.711111	Q12774		6.54482e+06	0.009	2.2214	104.416
JY	column exclusives	VLVEATVKL	1.54444	O60239		2.21698e+06	0	2.22183	61.1067
JY	column exclusives	YPRTGGTL	-0.725	Q8TEH3		2.28124e+07	0.004	2.22209	37.7833
JY	column exclusives	GLFAPQFYV	0.955556	P12757		2.13147e+07	0.007	2.22236	100.394
JY	column exclusives	LLAEVIENL	1.26667	Q96C86		0	0.023	2.22259	101.713
JY	column exclusives	APAAAPRAL	0.566667	Q9Y4C5		7565035	0.009	2.2233	37.9573
JY	column exclusives	SLMLVTVEL	1.85556	O00203	M3(Oxidation)	7.92725e+07	0.008	2.22372	92.5904
JY	column exclusives	ILNSTTIEI	0.9	P11388		2.24817e+07	0.04	2.22439	73.4946
JY	column exclusives	FLLPDVIRI	1.55556	Q9NVG8		4.42702e+06	0	2.22471	99.1915
JY	column exclusives	QRVDYIMQL	-0.211111	P45974	M7(Oxidation)	2.03385e+06	0.013	2.22485	53.6429
JY	column exclusives	TLMEALHYM	0.5	O14980	M3(Oxidation); M9(Oxidation)	1.39551e+06	0	2.22493	47.8732
JY	column exclusives	VLPNFLPYNV	0.73	O60337		0	0.001	2.22532	100.683
JY	column exclusives	HLAEVSAEV	0.533333	O95229		1.2781e+07	0.039	2.22579	42.741
JY	column exclusives	VLSELLWQV	1.23333	Q93008;O00507		0	0.004	2.22586	106.985
JY	column exclusives	FLILPDAEAQL	0.927273	Q5BJH2		6.18376e+06	0.006	2.22617	105.306
JY	column exclusives	VLDKLLLYL	1.61111	Q9BXP5		0	0.016	2.22806	100.581
JY	column exclusives	ALLSGIVSI	2.28889	Q13505		3.38191e+06	0.042	2.22846	103.88
JY	column exclusives	LLASIVSEL	1.86667	O75592		1.73729e+07	0.047	2.22852	94.2216
JY	column exclusives	YYFFTPYVY	0.255556	O75845		2.68854e+07	0.001	2.22904	107.4
JY	column exclusives	SMMDRMFAL	0.588889	Q96CN7	M2(Oxidation); M3(Oxidation); M6(Oxidation)	8.91881e+06	0.004	2.22908	47.6638
JY	column exclusives	LPRKGAQL	-0.5625	Q9NWT8		3.15107e+07	0.044	2.22912	27.3556
JY	column exclusives	SPTMPFLSL	0.755556	Q8IUC6		2.91811e+06	0.036	2.22981	102.011
JY	column exclusives	MLSEVLQYI	1.01111	O75478		3.172e+06	0.019	2.23004	102.958
JY	column exclusives	TILEILPEL	1.23333	P13611		2.03941e+07	0.016	2.23015	104.246
JY	column exclusives	GLFTLSHITQL	0.854545	Q15404		1.32976e+06	0.001	2.23053	89.1094
JY	column exclusives	SIMDYVVFV	1.8	Q9Y289	M3(Oxidation)	3.07407e+06	0.003	2.23055	102.183
JY	column exclusives	ALLQALMEL	1.52222	Q9BTY7	M7(Oxidation)	7.90687e+06	0.001	2.23074	99.5191
JY	column exclusives	SPMPHSSSI	-0.355556	Q8TDJ6	M3(Oxidation)	6.76048e+06	0.013	2.23079	29.4226
JY	column exclusives	NLLELLINI	1.52222	Q9Y287		8.46869e+06	0.019	2.23088	105.259
JY	column exclusives	LPAQPASTF	0.222222	Q13535		3010405	0.043	2.23142	54.4596
JY	column exclusives	YYLTFVQEL	0.477778	Q14202		2.47601e+06	0.005	2.2318	104.889
JY	column exclusives	ILFESQFSV	1.05556	P51692		3.66987e+06	0.046	2.23204	91.3482
JY	column exclusives	MLTGISPFL	1.47778	Q9UEE5	M1(Oxidation)	1.78425e+06	0	2.23234	96.5115
JY	column exclusives	TVAEINATMSV	0.836364	Q9NVA2	M9(Oxidation)	8.60857e+06	0.002	2.23261	51.3278
JY	column exclusives	SMVDVVMLL	2.18889	P46379	M7(Oxidation)	0	0.014	2.23269	105.065
JY	column exclusives	ALLAEGITWV	1.44	Q9UM00		9.40475e+06	0.038	2.23357	100.503
JY	column exclusives	KVLGALLFV	2.23333	Q8IUR0		1.16631e+07	0.037	2.23359	91.1346
JY	column exclusives	ALVDQLWKL	0.622222	Q6P1X5		0	0.001	2.23445	95.8713
JY	column exclusives	APRTLVLLL	1.6	P01892;P30447;P05534;P18462;P30450;P30453;P30456;P30457;P01891;P10316		0	0.018	2.2364	97.3677
JY	column exclusives	GLLSIFTKV	1.47778	Q6YHU6		4.00411e+06	0	2.23685	94.2794
JY	column exclusives	SLMLVTVEL	1.85556	O00203	M3(Oxidation)	6.3024e+07	0.011	2.23699	92.9818
JY	column exclusives	LLLDTVTMQV	1.33	Q9Y678	M8(Oxidation)	3028066	0	2.23745	80.7332
JY	column exclusives	YLLDLLRLP	0.9	Q5U3C3		935222	0.002	2.23783	101.771
JY	column exclusives	AARPPAAGL	0.322222	Q9BYH1		3.20775e+06	0.022	2.23795	40.6057
JY	column exclusives	SPWTGRFYSL	-0.44	P46977		1.82457e+06	0	2.23814	77.4568
JY	column exclusives	SLMEILYTL	1.27778	P83436	M3(Oxidation)	2.60917e+06	0.009	2.23821	102.705
JY	column exclusives	TLAGLVVQL	1.88889	Q92922		4.29293e+07	0.041	2.23858	93.4131
JY	column exclusives	ILFEGVEYI	1.23333	Q6V1X1		0	0.048	2.23894	99.3525
JY	column exclusives	FLWDDSMAL	0.6	O95834	M7(Oxidation)	1.06932e+07	0.002	2.23917	96.3134
JY	column exclusives	TILEILPEL	1.23333	P13611		7.10715e+06	0.008	2.23921	105.446
JY	column exclusives	YMDTLNIFM	0.655556	Q9H3K2	M2(Oxidation); M9(Oxidation)	6.16696e+06	0.004	2.23949	84.8534
JY	column exclusives	SIYGGFLLGV	1.58	P35606		5.3649e+07	0.015	2.23951	107.03
JY	column exclusives	WLLPYNGVTV	0.76	Q8WUA4		6.83239e+06	0.015	2.23963	101.274
JY	column exclusives	SPRLSLLYL	0.688889	Q9NZS9		7.37152e+07	0.022	2.23983	80.5108
JY	column exclusives	LPPYRQSISVL	0.2	P20062		1.31562e+07	0.027	2.23989	43.7284
JY	column exclusives	FAIDPHLLLSV	1.41818	Q29RF7		1.20467e+06	0	2.23996	105.29
JY	column exclusives	AISGIIMGI	2.23333	P55344		18944507	0.023	2.24009	99.4512
JY	column exclusives	YLFDEIDQAL	0.14	Q9UQE7		7.17403e+06	0.004	2.24034	103.764
JY	column exclusives	NMLDVNGLFTL	0.790909	Q15404	M2(Oxidation)	2.72281e+07	0.007	2.24094	103.596
JY	column exclusives	FLDENVHFF	0.3	Q86TI2		5.03083e+06	0	2.24126	84.9995
JY	column exclusives	SLMMTIINL	1.71111	P11388	M4(Oxidation)	9728116	0.009	2.24128	104.228
JY	column exclusives	FIISDFESV	1.13333	Q9NZ08		1.61448e+07	0.033	2.24138	93.1657
JY	column exclusives	SLLQHVLLL	1.74444	Q9UQL6		2.94065e+06	0.019	2.24146	96.0706
JY	column exclusives	GLAELYVMV	1.61111	Q8N511	M8(Oxidation)	8.39996e+07	0.003	2.24202	87.5578
JY	column exclusives	TILEILPEL	1.23333	P13611		2.39911e+06	0.01	2.24253	106.6
JY	column exclusives	VLMPWIHEL	1	Q9C000	M3(Oxidation)	4.02462e+06	0	2.24336	78.3111
JY	column exclusives	KLIPLLLQL	1.61111	Q15155;Q5JPE7;P69849		1.3427e+06	0.002	2.24421	102.84
JY	column exclusives	RPVTVFLQL	0.944444	Q00653		20556007	0.034	2.24487	77.1596
JY	column exclusives	YLIPLLERL	0.977778	P26196		1.52133e+06	0	2.24499	107.135
JY	column exclusives	MLDEILLQL	1.23333	P49005	M1(Oxidation)	3.07853e+06	0.013	2.24544	106.354
JY	column exclusives	FLTDMPDILL	1.13	P06276	M5(Oxidation)	4.01794e+06	0.025	2.24554	103.263
JY	column exclusives	APGKGPPAL	-0.233333	Q8NCW0		6.5105e+06	0.007	2.24729	37.9033
JY	column exclusives	FILEKEGYV	0.3	Q96QV1		0	0.042	2.24743	66.0676
JY	column exclusives	RLAELLVSV	1.42222	Q9NPQ8		3.72795e+06	0.012	2.24764	77.9185
JY	column exclusives	SMVDVVMLL	2.18889	P46379	M7(Oxidation)	1.47433e+06	0.003	2.24834	103.95
JY	column exclusives	FLWDDSMAL	0.6	O95834	M7(Oxidation)	5.1062e+06	0	2.24888	101.654
JY	column exclusives	YQLEAEFVGV	0.46	Q9ULX3		1.64922e+06	0.003	2.24907	88.4575
JY	column exclusives	KLGDIMGV	0.775	Q92620	M6(Oxidation)	2.26596e+07	0.016	2.24936	45.9899
JY	column exclusives	SPRMPVGDFF	-0.07	Q9UIF9		4.11859e+06	0.037	2.24955	73.1869
JY	column exclusives	KLQNIMMLL	0.977778	Q9NRZ9	M6(Oxidation); M7(Oxidation)	0	0.004	2.2496	62.7938
JY	column exclusives	FLNEIQQSI	0.0888889	Q7Z4L5		0	0.04	2.24988	75.2005
JY	column exclusives	YLLDPSITL	0.888889	P43897		10745324	0.042	2.25046	98.2118
JY	column exclusives	KVASLLHQV	0.711111	Q8NFZ5		3.00319e+06	0.012	2.2515	43.4911
JY	column exclusives	SPRPDRALVQL	-0.581818	Q53GL7		7.22057e+06	0.033	2.25196	46.3536
JY	column exclusives	NKTDVVLIL	0.988889	O43293		1.12909e+07	0.031	2.25228	66.9107
JY	column exclusives	SLWQEIPVV	0.711111	Q12774		5436561	0.002	2.25271	104.431
JY	column exclusives	ALQSLLHLL	1.47778	P52294		5.5073e+06	0	2.25277	94.5333
JY	column exclusives	YMIDNVILL	1.6	P61421;Q8N8Y2	M2(Oxidation)	1.77038e+07	0.013	2.25286	100.392
JY	column exclusives	LLIDLIRLL	2.22222	Q5SY16		338163	0.015	2.25344	106.141
JY	column exclusives	PQDKRTLL	-1.2625	Q8TC07		1.18935e+07	0.009	2.25362	35.2124
JY	column exclusives	ILAELLLRV	1.96667	P50613		0	0	2.25379	92.9811
JY	column exclusives	RLSEAIVTV	1	Q5SWH9		17501029	0.026	2.25388	54.6878
JY	column exclusives	ALLELLHEL	1.17778	Q8NC56		1.56275e+06	0.002	2.25443	98.7431
JY	column exclusives	SPSWRLTGF	-0.344444	Q99611		1.59961e+06	0	2.25458	73.552
JY	column exclusives	SLMMTIINL	1.71111	P11388	M3(Oxidation); M4(Oxidation)	4.76611e+07	0.007	2.25472	84.4651
JY	column exclusives	SLFSHLLEI	1.15556	Q6ZS81		3.04368e+06	0.013	2.2549	101.292
JY	column exclusives	VLPNFLPYNV	0.73	O60337		4.25625e+06	0.002	2.25512	100.765
JY	column exclusives	KTMTDTYLL	-0.144444	P32248		2.35313e+07	0.049	2.25547	57.5669
JY	column exclusives	GPHEAFSQL	-0.511111	O14771;P17040		3.96344e+06	0.017	2.25556	47.2235
JY	column exclusives	TLMEEVLLL	1.51111	Q9H4A5	M3(Oxidation)	0	0.023	2.25579	105.17
JY	column exclusives	FLTEFINYI	1.04444	Q96HY6		4.6404e+06	0.046	2.2559	107.722
[truncated: 34,257 more rows]

## Sheet: column_vs_96_classII
column vs 96-well preparation - HLA class II
cell/tissue	condition exclusive	Sequence	GRAVY	Protein Group Accessions	Modifications	Area	q-Value	XCorr	RT [min]
JY	column exclusives	HSMRYFYTSVSRPGRGEPR	-1.34211	P13746;P18462;P30450;P30453;P30456;P30457;P01891;P10316;P01889;P30462;Q95365;P30475;P30480;P30486;Q29836;Q31610		9.63384e+06	0.007	1.03141	44.8818
JY	column exclusives	LDHHWHLWKKTYGKQY	-1.6375	P25774		1.26015e+07	0.003	1.0507	48.9037
JY	column exclusives	VPLQIWSKVLAISG	1.06429	P11049		1.94908e+06	0.003	1.06217	102.03
JY	column exclusives	VPDPVKEKEKEERKKQQ	-2.54706	Q06323		1.68221e+06	0.007	1.06882	24.5657
JY	column exclusives	AREALRQQKRKAKASGE	-1.72941	Q15025		9.96103e+06	0.009	1.09669	16.8882
JY	column exclusives	DEEKAREALRQQKRKAKASG	-2.015	Q15025		1.98216e+07	0.008	1.11638	23.3063
JY	column exclusives	KKGDTPLHIAIRGRSRKLA	-0.821053	Q9ULH0		1.85516e+06	0.008	1.11777	34.0328
JY	column exclusives	NVFLRHERFERFR	-1.17692	O60784		7.17276e+06	0.001	1.12839	49.8885
JY	column exclusives	RIISEKKLKRRRKP	-1.90714	Q7Z403		2.43379e+07	0.002	1.13624	21.0421
JY	column exclusives	SKYYVTIIDAPGHRD	-0.646667	P68104;Q5VTE0		9.71425e+06	0.009	1.14428	46.3179
JY	column exclusives	GTIIVTQNRNRER	-1.23846	Q9NQ25		7.89397e+06	0.004	1.15752	28.1053
JY	column exclusives	ERYIYNREEFARFD	-1.55	P04440		1.09356e+07	0.005	1.16383	51.5225
JY	column exclusives	KDPPELHAAASSESTGFGEE	-0.985	Q9ULH0		2.25285e+06	0.001	1.17626	46.9478
JY	column exclusives	SQKPVMVKRKRTRPTKSS	-1.62778	P46779		1.16348e+06	0.005	1.19749	18.1051
JY	column exclusives	SSKSLVPTKKKRRKTTDG	-1.69444	P23352		1.44189e+06	0.006	1.19771	17.2959
JY	column exclusives	TVLLKGKKRREA	-0.975	P55072		1.53199e+06	0.006	1.20774	18.905
JY	column exclusives	SSTRVTKHSTVQHSYS	-1.08125	Q14126		1.01545e+06	0.005	1.21053	21.5674
JY	column exclusives	VNHFIAEFKRKHKKDISE	-1.15	P11142		578817	0	1.21103	39.4284
JY	column exclusives	SEQIEEMFDSLSYF	-0.385714	Q9UIQ6	M7(Oxidation)	0	0.008	1.21515	102.112
JY	column exclusives	DFYPAQIKVRWFRNDQEET	-1.35789	P01920;P05538		0	0.008	1.21517	74.882
JY	column exclusives	KEYEVRVRSKQRNSGNYG	-1.96667	P10912		2.86471e+06	0.005	1.22042	26.8299
JY	column exclusives	HKKDISENKRAVRR	-2.08571	P11142		1.63345e+06	0.005	1.22821	16.5961
JY	column exclusives	EIIKKVERSREK	-1.56667	P98194		1.18687e+07	0.004	1.24152	21.9521
JY	column exclusives	GKGVVVVIKRRSGQRKPA	-0.511111	P46779		1.08055e+07	0.007	1.25175	25.6933
JY	column exclusives	KPDMGEIASFDKAKLKKTETQ	-1.17143	P63313	M4(Oxidation)	0	0.002	1.2609	39.6998
JY	column exclusives	RMKTGNKIRYNSKRRHWR	-2.33889	P62891		4.98142e+07	0.001	1.26213	22.6179
JY	column exclusives	DPGSLLSLFRRLSDQRSK	-0.838889	P08195		1.05954e+07	0.008	1.26295	96.7766
JY	column exclusives	SSKSLVPTKKKRRKTTD	-1.77059	P23352		3.37473e+06	0.001	1.27298	16.9644
JY	column exclusives	VVIVQNRKKINSTT	-0.242857	P32249		1.40116e+07	0.002	1.27488	32.8035
JY	column exclusives	RTGRLRGTKTVQEKEN	-1.8875	P62917		2.56757e+06	0.001	1.27616	19.8768
JY	column exclusives	GRLLRGYDQSAYD	-1.1	P30501;Q29963;P10321;P30508;P30510;Q29960		3.05752e+06	0.005	1.27685	44.1617
JY	column exclusives	ASLQIRGKKKEQRREIG	-1.54118	P05019		4.13486e+06	0.006	1.27808	23.9206
JY	column exclusives	STYLYNRQRKIKKYR	-1.95333	P05362		5.73802e+06	0.004	1.28104	28.7234
JY	column exclusives	AERKLEEQQRRHREHPK	-2.89412	Q02818		3.34629e+07	0.001	1.30991	17.6548
JY	column exclusives	HKKDISENKRAVRR	-2.08571	P11142		1.69454e+06	0	1.31252	16.5034
JY	column exclusives	KSIKKTPKKVKKPA	-1.53571	P16402		938279	0.008	1.31294	16.1033
JY	column exclusives	TSSFLDQRFQDADEKF	-1.10625	P42892		12638578	0.004	1.31325	65.3216
JY	column exclusives	QSFFVRNKKVRRAPL	-0.74	P20273		5.26427e+07	0.003	1.31995	37.0019
JY	column exclusives	IIVVYEKRKRPD	-0.775	Q9Y639		5.61428e+06	0.007	1.32398	32.945
JY	column exclusives	QPKLKSFHHSRRDQ	-2.16429	Q92537		1.41089e+06	0.002	1.32781	20.6138
JY	column exclusives	LGHDIRISASLAELKEI	0.258824	Q09328		1.54546e+07	0.006	1.32804	69.9503
JY	column exclusives	SLRASTSKSESSQK	-1.37143	P62753		1.18346e+06	0.005	1.33377	17.6713
JY	column exclusives	SNFYQNHRRYVKSRD	-2.12	Q9NV96		2.95479e+06	0.005	1.34613	27.92
JY	column exclusives	APGLVSVIKHKVRDLVPS	0.361111	Q9H0X4		29587311	0.004	1.35208	71.0872
JY	column exclusives	KLSKVWRDQHFVKIQVKD	-0.85	P02786		2.28857e+06	0.001	1.35743	52.1415
JY	column exclusives	EDVKIYLDENYERINVPVPQ	-0.84	Q9NQX7		6.78791e+06	0.005	1.36018	81.5229
JY	column exclusives	RNPEISHMLNNPDIM	-0.84	Q9UMX0	M8(Oxidation); M15(Oxidation)	1.35935e+06	0.008	1.36028	43.4791
JY	column exclusives	EEPETIEEHKKEHAS	-2.13333	Q12912		0	0.001	1.36588	23.6651
JY	column exclusives	SKEGIVALRRAKRRN	-1.19333	P40227		3.82818e+06	0.006	1.368	22.6962
JY	column exclusives	EVSPKVESVLSLLNAPG	0.317647	Q6ZMJ4		45140410	0.009	1.37223	50.1505
JY	column exclusives	DPGSLLSLFRRLSDQRSK	-0.838889	P08195		9.19876e+06	0	1.37755	86.1027
JY	column exclusives	EDEVERVITIMQNPRQ	-1.03125	P62269		0	0	1.38003	75.0044
JY	column exclusives	VKELKKQLKLHRK	-1.43077	Q14596		1.5615e+06	0.006	1.38558	21.2536
JY	column exclusives	HDVTFYKTWYRSSRGEVQ	-1.23889	Q9H7M9		3159603	0.001	1.3867	52.6294
JY	column exclusives	IHSNIYWTDSVLGTVSV	0.517647	P01130		2.22246e+06	0.004	1.39061	93.5926
JY	column exclusives	DRKKILERKAKSRQ	-2.16429	Q9UNX3;P61254		2.73605e+06	0.006	1.39263	18.7964
JY	column exclusives	NEGELRHTRKREAPHVK	-2.03529	Q9ULF5		1.74339e+06	0.005	1.39432	20.9897
JY	column exclusives	RNPVINIASMLGSTDIPD	0.0444444	P13798		0	0.001	1.39601	100.333
JY	column exclusives	LSKIKTSQEDFNKTE	-1.40667	Q9UPS8		0	0.007	1.39694	52.479
JY	column exclusives	AKERLEAKHRERM	-1.97692	P05067		4.43799e+06	0.006	1.39786	18.9853
JY	column exclusives	DPGSLLSLFRRLSDQR	-0.65	P08195		1.56231e+07	0.009	1.39907	91.4905
JY	column exclusives	KKKEIIQDVTLHDLDVA	-0.370588	Q9Y265		18183391	0.008	1.4048	51.9175
JY	column exclusives	FPKHNQIITEETGSAVEPS	-0.705263	Q5VZ89		0	0.003	1.40675	48.4888
JY	column exclusives	EITTYRSLLESSDGK	-0.82	Q6A163		0	0.004	1.40932	64.8134
JY	column exclusives	SPKQIKKKKKARRET	-2.41333	Q86UE4		2.78165e+06	0.003	1.41119	14.8578
JY	column exclusives	HEKGVLHKHQRALHK	-1.52	Q9Y5X2		1.1255e+06	0.002	1.41546	17.6138
JY	column exclusives	DEVRKLIIRRRPGG	-1.02143	P05023		3.41993e+07	0.005	1.41657	36.1908
JY	column exclusives	KKVHPAVVIRQRKSYRRKD	-1.50526	P62829		6.98954e+06	0.007	1.41919	20.9416
JY	column exclusives	SNPAVVFVTRKNR	-0.446154	P13501		1.47117e+06	0.007	1.41986	41.1695
JY	column exclusives	LPPGWEQRVDQHGRVYYVDHV	-0.942857	Q96J02		5.42697e+06	0	1.42262	55.3053
JY	column exclusives	EPETIEEHKKEHAS	-2.03571	Q12912		2.03861e+06	0.003	1.42329	20.775
JY	column exclusives	SDWGALATISTLEAVR	0.36875	O75629		0	0.001	1.42447	99.9979
JY	column exclusives	EQELHDIHSTRSKE	-1.87857	P51674		784410	0.009	1.4282	24.1589
JY	column exclusives	LSGSTTVTVTLSDVNDN	0.0352941	Q86UP0		0	0.008	1.43287	55.9185
JY	column exclusives	DPGSLLSLFRRLSDQRSK	-0.838889	P08195		1.09713e+07	0	1.43782	84.6257
JY	column exclusives	KKPPPPTTLIPAKAPEI	-0.576471	Q8WZ42		47381925	0.006	1.4401	96.7104
JY	column exclusives	DRKKILERKAKSRQVG	-1.65625	Q9UNX3;P61254		0	0.004	1.44128	26.1948
JY	column exclusives	RKGAGSVFRAHVKHRK	-1.15	P62917		1.93867e+06	0.005	1.44346	19.4976
JY	column exclusives	GNPKVKAHGKKVL	-0.823077	P68871;P02042;P02100;P69891;P69892		2.69826e+06	0.001	1.46079	19.449
JY	column exclusives	DEESILTLLTSRSN	-0.457143	P08758		0	0.005	1.46372	97.424
JY	column exclusives	KPEEEVAQKKKISQKKL	-1.70588	P18621		1.31024e+06	0	1.46451	23.9475
JY	column exclusives	AHSGKIKIYFDSDAKIE	-0.517647	Q8IZK6		0	0	1.46455	58.0484
JY	column exclusives	VVEIRHHHSEHRVHGA	-0.89375	Q9H7M9		2.59984e+06	0.002	1.47506	20.4666
JY	column exclusives	SLPSVKKAPKKRRIS	-1.06	Q9NV58		1.88152e+06	0.004	1.47516	22.9635
JY	column exclusives	RPRAPIIAVTRNPQT	-0.66	P14618		1.5649e+07	0.006	1.48023	39.5718
JY	column exclusives	EQELHDIHSTRSK	-1.75385	P51674		1.01291e+06	0.002	1.48041	23.0222
JY	column exclusives	QTLVMLETVPRSGE	-0.0928571	P04229;P01912;P13760;P13761;Q30134;Q9TQE0;P20039;Q95IE3;Q5Y7A7;Q9GIY3;P01911;Q29974;P79483;P13762;Q30154		5698947	0.002	1.48194	66.7805
JY	column exclusives	DSILQRLKRIVFDAK	-0.18	Q96JJ7		2.00352e+06	0.002	1.48923	91.9156
JY	column exclusives	HKQVIYSVQRHRRTQVQ	-1.38235	Q68DH5		8.46309e+06	0.006	1.49081	26.4597
JY	column exclusives	GKEITGVKRQSKSEH	-1.62	P40818		2.51973e+06	0.002	1.49139	17.3299
JY	column exclusives	RAKYFIRDEFLRIS	-0.45	Q5JWF2;P63092		0	0	1.4989	65.0107
JY	column exclusives	TPPRLVAPRFLEVETSWP	-0.272222	P32942		3.55823e+06	0.007	1.5064	91.1257
JY	column exclusives	ILKELEESSFRKTFEDYL	-0.661111	P06213		4.7274e+06	0.005	1.51072	81.16
JY	column exclusives	DTKEVQMVSSLRSGRN	-1.01875	Q9BZH6		0	0.001	1.51084	43.6626
JY	column exclusives	TAAQITQRKWEAAREAEQR	-1.43158	P01889;P30504;P30510;Q29865		908828	0	1.51366	40.7843
JY	column exclusives	ENISFETMYDVLSTKP	-0.4125	Q13510		82374082	0.002	1.51394	98.159
JY	column exclusives	APGAESAVASFVTQLAAAE	0.673684	Q92542		0	0.003	1.51402	107.887
JY	column exclusives	EAERKLEEQQRRHREHPK	-2.92778	Q02818		6.22598e+06	0	1.51792	19.8891
JY	column exclusives	EKAKIHYRKKKQL	-1.95385	P40429		5.63707e+06	0.006	1.5237	18.0099
JY	column exclusives	GRVIRGQRKGAGSVFR	-0.64375	P62917		3.6447e+07	0.001	1.52877	26.3665
JY	column exclusives	EGVQYSYSLFHLM	0.130769	Q13530	M13(Oxidation)	0	0.004	1.53464	91.4142
JY	column exclusives	RDYLHYIRKYNRFEK	-1.85333	P62280		1.87547e+06	0.001	1.53533	51.0613
JY	column exclusives	DVEMHTSRDHSSQS	-1.62143	O60238		1.28098e+06	0.005	1.53657	22.6732
JY	column exclusives	VPKPEEEVAQKKKISQK	-1.54706	P18621		2.22381e+06	0.001	1.5398	28.8952
JY	column exclusives	LSDEIKEERKIQKHK	-1.92	Q07021		2.7738e+06	0.007	1.53988	26.7301
JY	column exclusives	EEPETIEEHKKEHAS	-2.13333	Q12912		1.65511e+06	0.001	1.54044	23.7886
JY	column exclusives	LPGRWTSVRYERL	-0.838462	Q9H6A9		28493755	0.008	1.54203	49.6992
JY	column exclusives	SGPKPLFRRMSSLVGP	-0.275	P11836		2.3429e+07	0.007	1.54237	53.0327
JY	column exclusives	AKERLEAKHRERMS	-1.89286	P05067		1.76231e+07	0.003	1.54512	18.3463
JY	column exclusives	AKERLEAKHRERMS	-1.89286	P05067		6.23244e+06	0.006	1.54778	23.5443
JY	column exclusives	IAEKIKEKERQQKKRQE	-2.48235	O75822		2.43993e+06	0.002	1.54864	20.0233
JY	column exclusives	RPGRRLYNVRNPNASHSDS	-1.72105	Q709C8		6.40573e+06	0.008	1.54888	28.2772
JY	column exclusives	DASAEVERLRRENQV	-1.3	Q10589		31495030	0.001	1.5494	47.3019
JY	column exclusives	TVKVLNILEKNIQDGSKLS	-0.163158	Q6KC79		8.15063e+06	0.003	1.55216	88.8424
JY	column exclusives	YVDDTQFVRFDSDAASQRMEP	-0.914286	P01892;P04439;P13746;P30447;P05534;P18462;P30450;P30512;P16188;P16189;P10314;P16190;P30453;P30456;P30457;P01891;P10316;P30459	M19(Oxidation)	3.99152e+06	0.001	1.55382	70.2392
JY	column exclusives	PGQLKPFETLLSQNQGGK	-0.944444	P09211		0	0.007	1.55907	92.4452
JY	column exclusives	KETLEMFSDDIEKR	-1.30714	Q8N5U6		1.88538e+06	0.006	1.5605	22.9914
JY	column exclusives	QSFFVRNKKVRRAPL	-0.74	P20273		4.97606e+07	0.006	1.56931	36.4109
JY	column exclusives	GKEITGVKRQSKSE	-1.50714	P40818		1.24683e+06	0.005	1.5694	18.4928
JY	column exclusives	FDVEMHTSRDHSSQSEE	-1.58235	O60238		2.57006e+06	0	1.5725	39.708
JY	column exclusives	EAERKLEEQQRRHREHP	-2.87059	Q02818		2.0142e+07	0.008	1.57845	22.0281
JY	column exclusives	AREALRQQKRKAKASGE	-1.72941	Q15025		1.77916e+07	0.001	1.57973	16.7337
JY	column exclusives	GTPLHLLHRHRRR	-1.45385	Q13488		8.59299e+06	0.006	1.58158	27.5025
JY	column exclusives	GVGIFMHRRSKKV	-0.307692	P04440		1.69618e+07	0.004	1.58423	30.9854
JY	column exclusives	SFDLRRFLTQPQVVA	0.0533333	O43760		1.20631e+07	0.009	1.58535	90.7738
JY	column exclusives	RTPKIQVYSRHPAENGKSNFL	-1.14762	P61769		5.17022e+06	0	1.58789	46.5776
JY	column exclusives	APYQLQTFVLPATPPQ	-0.0875	P05362		6892832	0.001	1.58808	94.5927
JY	column exclusives	RIISEKKLKRRRKP	-1.90714	Q7Z403		54142758	0	1.59165	20.6653
JY	column exclusives	AQFVTRHPINEYYIAD	-0.4375	Q92673		0	0	1.60032	60.1214
JY	column exclusives	TQRKLEAARAAEQLRAY	-0.988235	P10321		1.89736e+06	0.002	1.60895	44.7163
JY	column exclusives	YRKGVKIDKTDYM	-1.25385	P52565	M13(Oxidation)	4.27284e+06	0.001	1.61004	31.6608
JY	column exclusives	KDPTLDHHWHLWKKTYGKQ	-1.82105	P25774		6.04897e+06	0	1.61176	46.7894
JY	column exclusives	KFHYLPFLPSTEDVYD	-0.46875	P01903		0	0.002	1.61222	87.7003
JY	column exclusives	EIIKKVERSREK	-1.56667	P98194		1.40476e+07	0.005	1.61424	21.7472
JY	column exclusives	HKQVIYSVQRHRRT	-1.47857	Q68DH5		0	0.001	1.61481	21.5898
JY	column exclusives	HDVTFYKTWYRSSRGEVQ	-1.23889	Q9H7M9		1.97292e+06	0.001	1.6197	51.3428
JY	column exclusives	IPSFIVRLDSQKHID	-0.0666667	P46781		1.66298e+06	0	1.6233	73.5396
JY	column exclusives	AKERLEAKHRERMS	-1.89286	P05067		1.05309e+07	0.001	1.633	18.7208
JY	column exclusives	ENELIVNDQLAVAEL	0.226667	P57060		0	0.008	1.63423	78.1277
JY	column exclusives	GPAGHFASVYNPLAWTV	0.352941	Q9Y2E5		2.17212e+06	0.008	1.63532	99.0847
JY	column exclusives	TPVLDPARRQGYG	-0.938462	Q06643		3.25636e+06	0.001	1.63555	41.2882
JY	column exclusives	KKIEARERKAKMT	-1.71538	P50914		1.67072e+06	0.004	1.64202	17.1793
JY	column exclusives	NPPVIDRMDVQLTKLT	-0.2875	Q709C8		0	0.005	1.6421	69.6188
JY	column exclusives	KDRKKILERKAKSRQVG	-1.78824	Q9UNX3		1.24508e+07	0.005	1.64467	20.7773
JY	column exclusives	GSEAQTTKDSTSKSHP	-1.6875	O43493		604410	0.007	1.64478	18.8478
JY	column exclusives	GIGIKGKEGRQAAR	-0.914286	Q8NB49		1.86714e+06	0.002	1.64491	21.8956
JY	column exclusives	GPGGALVFLDNEAGLVHG	0.494444	Q86VR8		0	0.005	1.64511	90.9818
JY	column exclusives	AKKKSIRVILDLTPN	-0.246667	P08195		9423861	0.004	1.64672	44.8062
JY	column exclusives	VPLQIWSKVLAISG	1.06429	P11049		0	0.005	1.65028	98.8399
JY	column exclusives	DMLDIFTRFGRTVR	-0.164286	Q8TCT7		4.14288e+06	0.001	1.65139	84.6215
JY	column exclusives	EPPDHQYYNDFPGKEPP	-2.13529	P29353		6.67072e+06	0.005	1.65506	51.2863
JY	column exclusives	RDYLHYIRKYNRFEKR	-2.01875	P62280		3.94206e+06	0	1.65836	47.8386
JY	column exclusives	AAKPKAAKPKAAKA	-0.721429	P16401		632022	0.002	1.662	16.1387
JY	column exclusives	DTPIALVQVSDRDQGENGV	-0.536842	O60245		6.86367e+06	0.009	1.66268	102.576
JY	column exclusives	APIKVHHNQTGKK	-1.33077	Q9NRA2		0	0.001	1.66336	16.4309
JY	column exclusives	KKHHEEEIVHHKKEIER	-2.18824	Q9UII2		1.42577e+06	0.002	1.6641	20.0039
JY	column exclusives	NVKVLDFEHFLPM	0.330769	P60660		1.72896e+06	0.007	1.66544	102.843
JY	column exclusives	DYVKALPGQLKPFETLLSQN	-0.385	P09211		2.84137e+06	0.005	1.67147	93.034
JY	column exclusives	ISVGKANKRLRYVD	-0.557143	P11717		7.28149e+06	0.003	1.6737	36.1604
JY	column exclusives	VDDKVNFHFILFNNVDGHLY	0.005	P09936		3.15792e+06	0	1.67548	91.4821
JY	column exclusives	EIILEIKKAFEES	-0.0538462	P42892		0	0.003	1.67837	81.148
JY	column exclusives	DPGLHVWRVEKLKPVP	-0.525	P40121		2.26507e+07	0.003	1.68146	53.9465
JY	column exclusives	EAERKLEEQQRRHREHPK	-2.92778	Q02818		9.00636e+06	0.003	1.68332	19.726
JY	column exclusives	AAKLEPKSFKHTHIDKPD	-1.25	Q99805		2.44476e+06	0.003	1.68433	33.2861
JY	column exclusives	KKILERKAKSRQVG	-1.32143	Q9UNX3		4.4867e+06	0.001	1.68467	17.9904
JY	column exclusives	SGLYSLSSVVTVPSSSL	0.847059	P01857;P01860;P01861		3.49472e+06	0.005	1.6858	104.141
JY	column exclusives	IHVEVERTSTAKPA	-0.421429	Q8IY22		7.79671e+06	0.001	1.68655	35.3569
JY	column exclusives	EEDIEIIPIQEEEEE	-1.24	P11836		9565489	0	1.68803	86.6702
JY	column exclusives	KTDRFVMKKLNDRVMRV	-0.788235	P02786	M7(Oxidation)	6.47154e+06	0.005	1.68968	37.529
JY	column exclusives	SSTDFLSHPFGIAVFED	0.229412	Q14114		0	0	1.69022	107.325
JY	column exclusives	GSLELMVHRRLLK	0.0384615	O00754		67286405	0.002	1.69036	44.2259
JY	column exclusives	ISEGNETVEDIAARLN	-0.425	P05023;P50993;P13637		1.13941e+07	0.001	1.69073	73.4952
JY	column exclusives	QDELIRSIELALTSQ	-0.14	P42345		9.82467e+06	0.009	1.6923	74.9805
JY	column exclusives	IDFYTSITRARFE	-0.238462	P34931;P08107;P11142		0	0.006	1.69447	81.2316
JY	column exclusives	EASVALDAWLQTDP	-0.0571429	Q9P2P6		2.95621e+06	0.004	1.69548	106.74
JY	column exclusives	TGNKIRYNSKRRHWR	-2.37333	P62891		1.51394e+07	0.006	1.69959	21.7496
JY	column exclusives	RHGLYEKKKTSRKQR	-2.58	P62847		1.67774e+06	0.001	1.70062	15.8129
JY	column exclusives	HSMRYFYTSVSRPGRGEPR	-1.34211	P13746;P18462;P30450;P30453;P30456;P30457;P01891;P10316;P01889;P30462;Q95365;P30475;P30480;P30486;Q29836;Q31610		81499352	0.003	1.70362	39.4035
JY	column exclusives	ISDILFTTALPTRI	0.942857	P32249		0	0.006	1.70534	93.4602
JY	column exclusives	KEDTESLEIFQNEVARQLI	-0.657895	Q9BS26		1.55492e+06	0	1.70696	92.1409
JY	column exclusives	EIIKKVERSREKI	-1.1	P98194		1.15737e+07	0.002	1.7078	32.5642
JY	column exclusives	RNPVINIASMLGSTD	0.0933333	P13798		1.42003e+08	0.004	1.71225	93.009
JY	column exclusives	NLQQLQHSTNQLAKET	-1.2875	Q86Y82		0	0.005	1.71232	53.5747
JY	column exclusives	AYPSLRLLHAVRGYW	0.0466667	Q92186;Q92187		0	0.003	1.71242	70.2529
JY	column exclusives	IIRGLRSVGASRHQGP	-0.3625	P01909		3.09492e+07	0.008	1.71403	34.599
JY	column exclusives	AQGILIRDNVRTIG	0.164286	O43286		1.6812e+07	0.007	1.71463	48.6474
JY	column exclusives	GVGIFMHRRSKKVQ	-0.535714	P04440		1.02317e+08	0.001	1.71633	29.5819
JY	column exclusives	KAKSIVFHRKKNLQYYD	-1.18235	P62826		1.35366e+07	0.007	1.71976	33.9801
JY	column exclusives	DPVGRIQMRTRRTLRGHL	-1.01667	P62873;P62879		1.50245e+08	0.003	1.72009	40.528
JY	column exclusives	SRQDLFAVDTQVGTVTS	-0.0941176	P13798		4.28388e+06	0	1.7215	70.3504
JY	column exclusives	GKEITGVKRQSKSEH	-1.62	P40818		4.24673e+06	0.003	1.7242	17.3399
JY	column exclusives	SPKQIKKKKKARR	-2.46154	Q86UE4		1.75356e+06	0.001	1.72603	14.665
JY	column exclusives	HKKDISENKRAVRRLR	-1.86875	P11142		8.54938e+06	0	1.72694	20.0143
JY	column exclusives	SDEIKEERKIQKHKT	-2.22	Q07021		4.24784e+06	0.001	1.72861	21.5402
JY	column exclusives	KHPVIGVHVRRTDKVGTE	-0.705556	Q9BYC5		3.97435e+06	0.005	1.73092	31.6698
JY	column exclusives	ANPRKFNLDATELSIRK	-0.905882	O43752		0	0.002	1.73304	45.3244
JY	column exclusives	AKPKAAKPKAAKPK	-1.37143	P16401		845021	0.002	1.73575	15.62
JY	column exclusives	GKEITGVKRQSKSEHE	-1.7375	P40818		1.54417e+06	0.009	1.73717	18.436
JY	column exclusives	RMATPLLMQALPMGALPQ	0.494444	P04233	M2(Oxidation)	1.40193e+06	0.008	1.73857	96.5761
JY	column exclusives	GKEITGVKRQSKSE	-1.50714	P40818		1.78219e+06	0.004	1.74184	18.489
JY	column exclusives	KAKLISETRRRFE	-1.3	Q8NHP6		8.80883e+06	0.002	1.74307	31.6715
JY	column exclusives	KIIQPDKNNYAAMV	-0.428571	Q96D96	M13(Oxidation)	1.54728e+06	0	1.74366	43.8335
JY	column exclusives	TQGLERIPDQLGYLVL	0.0625	Q0VGL1		2.25757e+06	0.005	1.74465	98.6625
JY	column exclusives	SPTTQITHRPRVSRASSV	-0.777778	O60667		3.76953e+07	0.001	1.74518	34.2037
JY	column exclusives	SKSLVPTKKKRRKTTD	-1.83125	P23352		6.38885e+06	0	1.7467	16.982
JY	column exclusives	QVTWKPPLIQNGDILSYE	-0.438889	O75445		0	0.008	1.74694	53.0588
JY	column exclusives	ASIISIHPKIQEHQPR	-0.64375	Q13530		709789	0	1.74728	41.7732
JY	column exclusives	AGSVFRAHVKHRK	-0.738462	P62917		1.13445e+06	0.001	1.74907	19.7031
JY	column exclusives	RIPLHKFTSIRRTMS	-0.513333	P07339		27025021	0.001	1.75535	39.563
JY	column exclusives	GALATISTLEAVRGRPFA	0.511111	O75629		5.27516e+06	0.002	1.75756	75.0766
JY	column exclusives	DPGSLLSLFRRLSDQRSK	-0.838889	P08195		2.63238e+07	0	1.75871	81.148
JY	column exclusives	STKEFVRHHKEKIKQ	-1.8	Q9ULG6		1.24402e+06	0	1.76024	20.5454
JY	column exclusives	GQDRIRPLWKHYFQN	-1.54667	P18085		0	0.005	1.76089	53.6876
JY	column exclusives	DFDSLLQSAKKKSIR	-0.826667	P08195		0	0	1.76488	50.2713
JY	column exclusives	TVKFEIWDTAGQER	-0.842857	P20339;P61020;P51148		2.44963e+06	0.003	1.76723	62.2172
JY	column exclusives	DEFKVETSNKVLDYD	-1.10667	O14672		5.60845e+06	0.007	1.76736	58.006
JY	column exclusives	KNKILIFGLFEETAL	0.56	P05023;P13637		2567219	0.005	1.76794	100.812
JY	column exclusives	LAGGPMISIYDAETEQLR	-0.0888889	Q96AB6	M6(Oxidation)	0	0.003	1.76892	65.6723
JY	column exclusives	EPGIHSLKHNKRV	-1.23077	Q9Y4L1		6.07595e+06	0.001	1.76926	24.497
JY	column exclusives	MDHLDIDHNKKIDFTE	-1.15	P20930		2.26589e+06	0.005	1.77029	50.0211
JY	column exclusives	TRFVKWPRYIRLQ	-0.776923	P62424		6.21929e+06	0	1.77077	65.458
JY	column exclusives	FPNIGVEKFLELNS	0.0857143	O14672		2.43479e+06	0.001	1.77165	100.933
JY	column exclusives	YLYEIARRHPYFYAPE	-0.80625	P02768		2.53968e+07	0.007	1.77375	65.248
JY	column exclusives	EEDVKIYLDENYERIN	-1.375	Q9NQX7		0	0.003	1.77589	70.6578
JY	column exclusives	EPGDLRFRIKVVKHPI	-0.4125	Q9UBS4		36641065	0.009	1.77849	44.5197
JY	column exclusives	YVDDTQFVRFDSDAASQRMEP	-0.914286	P01892;P04439;P13746;P30447;P05534;P18462;P30450;P30512;P16188;P16189;P10314;P16190;P30453;P30456;P30457;P01891;P10316;P30459		0	0	1.77869	75.6834
JY	column exclusives	IYNNIKNFVRFQLSTSI	0.0647059	P98194		5.9957e+06	0.001	1.78242	98.7006
JY	column exclusives	QPGKVIEVKAKRRTGP	-1.10625	Q9H0W9		6.00733e+06	0.001	1.78346	26.1649
JY	column exclusives	IIVVYEKRKRPDE	-0.984615	Q9Y639		22646265	0.004	1.78355	35.8481
JY	column exclusives	KKKLIRDFDEKQQ	-2.03846	Q9UEU0		3.92296e+06	0.002	1.78438	29.6747
JY	column exclusives	DDKHMHDHNHRLRHHHR	-2.82941	Q9ULF5		7.41814e+06	0.001	1.78589	16.4052
JY	column exclusives	LPVKKFESEILEAISQN	-0.182353	Q08211		1.1162e+06	0.003	1.78885	96.264
JY	column exclusives	LANIAILNNNLNTLIQR	0.358824	P20036		8.71642e+06	0	1.79106	91.3045
JY	column exclusives	NVFLRHERFERF	-0.9	O60784		2.00113e+07	0.008	1.79189	44.6652
JY	column exclusives	GQSFFVRNKKVRRAP	-1.02	P20273		3.77702e+07	0.008	1.79297	31.4986
JY	column exclusives	EPSAIVQMESDLAKGSE	-0.458824	Q0VAQ4	M8(Oxidation)	0	0.004	1.79474	54.4287
JY	column exclusives	RKLEAARAAEQLR	-1.00769	P10321		1.05048e+07	0.005	1.79499	32.5329
JY	column exclusives	SSKSLVPTKKKRRK	-1.8	P23352		3.82232e+06	0.003	1.79565	16.0029
JY	column exclusives	LPVTPPRLVAPRFLEVETSWP	0.0714286	P32942		7.13616e+06	0	1.79616	99.4919
JY	column exclusives	SNPAVVFVTRKNR	-0.446154	P13501		0	0.005	1.79912	41.33
JY	column exclusives	DIITITVPPALPA	1.18462	Q9H7F0		0	0.001	1.80003	106.044
JY	column exclusives	STYLYNRQRKIKKYR	-1.95333	P05362		7.45153e+06	0.003	1.80013	27.4787
JY	column exclusives	DEPSVKTMSSIFASSL	0.1125	Q9HBR0		964791	0.002	1.80044	97.1864
JY	column exclusives	IPSMVSFTDNDVYVGY	0.275	P48723	M4(Oxidation)	1.7958e+06	0	1.80065	88.3071
JY	column exclusives	IIDLVLDRIRKLADQ	0.266667	Q71U36;P68363;Q9BQE3		0	0.001	1.8037	85.0439
JY	column exclusives	IGGVILFHETLYQKADDGRPF	-0.104762	P04075		0	0.009	1.80385	78.0686
JY	column exclusives	LESMIKKPRPTRAEGS	-1.10625	P14618	M4(Oxidation)	3.4766e+06	0.002	1.80487	27.3325
JY	column exclusives	GTPLHLLHRHRRR	-1.45385	Q13488		34895585	0.003	1.80652	24.346
JY	column exclusives	WTGYFSSRPALKRYERL	-0.970588	O00754		8.96204e+06	0.004	1.80759	60.5637
JY	column exclusives	NWDDMEKIWHHTFYNEL	-1.3	Q9BYX7;P60709;P68032;P63261;P68133;Q6S8J3;A5A3E0;P0CG38;P0CG39		3.13486e+06	0.007	1.80801	94.6797
JY	column exclusives	TPPRLVAPRFLEVETSWP	-0.272222	P32942		9.67335e+06	0.004	1.8097	98.5448
JY	column exclusives	EPGTQRFELHKKAQAS	-1.425	Q96BX8		1.81163e+06	0.006	1.80976	30.702
JY	column exclusives	AFDEAIAELDTLSEESYK	-0.455556	P63104		0	0	1.81211	95.0154
JY	column exclusives	GDTPLHIAIRGRSRKL	-0.6	Q9ULH0		1.63237e+07	0.008	1.81386	39.0206
JY	column exclusives	DPQGGLAGIAAIKAHLDIL	0.615789	P06340		1.17781e+06	0.001	1.81454	97.8819
JY	column exclusives	VPGTLLLFRKRWQNEK	-0.78125	P11912		7.2491e+06	0.002	1.81561	56.4835
JY	column exclusives	EQLEIRHRNRMDRVK	-1.88	Q06481		4.19575e+07	0.008	1.81681	27.6798
JY	column exclusives	DDMEKIWHHTFYNELRVAP	-0.936842	Q9BYX7;P60709;P68032;P63261;P68133;Q6S8J3;A5A3E0;P0CG38;P0CG39		0	0.007	1.81943	79.3453
JY	column exclusives	AKPKVHNRQPRINSYV	-1.31875	O00308		7.67552e+06	0.009	1.82009	31.8778
JY	column exclusives	DTIEVFPTKSARGN	-0.7	Q96GS6		0	0.005	1.82105	46.6226
JY	column exclusives	GKSIYGEKFEDENFI	-0.906667	P62937		10479318	0.005	1.82107	62.4564
JY	column exclusives	KAVDWRLFRNIF	-0.075	Q8WUM9;Q08357		2.89699e+06	0.001	1.82156	84.2512
JY	column exclusives	GDTVLLKGKKRREA	-1.11429	P55072		1.31209e+07	0	1.82402	21.2028
JY	column exclusives	SAEVERLRRENQVL	-1	Q10589		4.77568e+07	0.003	1.82444	40.8465
JY	column exclusives	AKPKAAKAKKAAAKKK	-1.2625	P16401		750776	0	1.82653	14.6447
JY	column exclusives	IIEITAYNRRTFETA	-0.2	O43556		2.97705e+07	0.002	1.82676	56.2994
JY	column exclusives	LRKKVHPAVVIRQR	-0.492857	P62829		2.46768e+06	0.004	1.82936	23.4378
JY	column exclusives	KYIYAKDRTDRIR	-1.6	Q99613;B5ME19		8.9032e+06	0.001	1.83007	28.7795
JY	column exclusives	VSLEVRLLEASRAFEVS	0.5	P49327		988938	0.003	1.83275	94.6288
JY	column exclusives	LVLGGIVLAVAKKAE	1.45333	Q14940		0	0.007	1.83276	100.777
JY	column exclusives	SLPSISRSEYLNISEL	-0.09375	A2PYH4		1.0385e+07	0.004	1.8335	79.4577
JY	column exclusives	RDEFLRISTASGDGRHY	-1.1	Q5JWF2;P63092		1.19734e+07	0.001	1.83414	43.236
JY	column exclusives	GSLELMVHRRLLKDDGR	-0.670588	O00754		1.57827e+07	0.003	1.83425	43.7855
JY	column exclusives	TPEERGIRKWKKGVGKG	-1.62941	Q9UGH3		5717406	0.002	1.83448	27.6461
JY	column exclusives	GQDKIRPLWRHYYTGTQ	-1.50588	P62330		2.48054e+06	0.003	1.83524	50.781
JY	column exclusives	SSKSLVPTKKKRRKTTDG	-1.69444	P23352		4.53698e+06	0.001	1.83779	17.0568
JY	column exclusives	NEVFSLATNLLAQN	0.214286	Q9NQ66		2.09198e+07	0.003	1.83791	59.8685
JY	column exclusives	EDVAIFAVDSLRQL	0.542857	Q9Y6D6;Q9Y6D5		0	0.001	1.83803	99.6074
JY	column exclusives	DPGSLLSLFRRLSDQRSK	-0.838889	P08195		1.75281e+07	0.001	1.83924	80.4146
JY	column exclusives	IDIILGRHFEQMKD	-0.285714	P23526		4.59933e+06	0.009	1.83981	55.7708
JY	column exclusives	IKVKSSSDPRAAVHN	-0.666667	Q9NRX5		9.37304e+06	0.003	1.84064	29.0886
JY	column exclusives	DPGSLLSLFRRLSDQR	-0.65	P08195		3.45386e+06	0	1.84174	95.197
JY	column exclusives	SSHKTFRIKRFLAKK	-0.96	P62891		0	0.008	1.84398	36.0559
JY	column exclusives	EERKIQKHKTLPK	-2.13846	Q07021		1.26906e+06	0.003	1.85249	18.3159
JY	column exclusives	SANKITLVSSGSGTMG	0.1875	O75955	M15(Oxidation)	0	0.003	1.85314	42.3685
JY	column exclusives	HPEGKFVVDVDKNIDIN	-0.564706	P62195		0	0.001	1.85562	52.393
JY	column exclusives	TPPRLVAPRFLEVETSWP	-0.272222	P32942		6.69553e+06	0.001	1.8565	90.2974
JY	column exclusives	AERKLEEQQRRHREHPK	-2.89412	Q02818		6.57827e+07	0	1.85839	17.4479
JY	column exclusives	HLFRKFHYLPFLPSTE	-0.28125	P01903		0	0.003	1.85912	106.941
JY	column exclusives	AADKFKEINNAHAILT	-0.18125	Q9H3Z4		1.18852e+07	0.006	1.8601	45.1648
JY	column exclusives	RIISKHKDLRTK	-1.34167	P07384		2.01416e+06	0.003	1.86199	18.6753
JY	column exclusives	LDRYFYHQEEYVRFDSDVG	-1.07895	P13760		3.37349e+06	0.001	1.86241	74.0417
JY	column exclusives	NKNVIAPLMTRHGRLW	-0.41875	Q02809		0	0	1.86254	57.5977
JY	column exclusives	ENNLLKTLASPEQ	-0.869231	Q15714		0	0.003	1.86315	70.4456
JY	column exclusives	ADFVVEAIGDDVGTLG	0.7125	P21333		0	0.009	1.86407	101.236
JY	column exclusives	DDAEEIHSKTKSRKQ	-2.19333	P62304		2.00412e+06	0.001	1.86421	19.8797
JY	column exclusives	KPIRRRPRADVVVVR	-0.666667	Q86VY9		8.27531e+06	0.007	1.86449	28.9937
JY	column exclusives	KLEEQQRRHREHP	-3.00769	Q02818		2.81363e+07	0.003	1.86748	17.5198
JY	column exclusives	RDIENLKDASSF	-0.925	P08195		991956	0.004	1.86884	47.493
JY	column exclusives	IIDLVLDRIRKLADQ	0.266667	Q71U36;P68363;Q9BQE3		8.19046e+06	0.002	1.869	98.1285
JY	column exclusives	DDTTVKFEIWDTAGQER	-1.14706	P20339;P61020;P51148		2.59566e+06	0.001	1.86911	74.3189
JY	column exclusives	AERKLEEQQRRHREHP	-2.83125	Q02818		5.1841e+07	0	1.8695	19.4232
JY	column exclusives	LDLLHSTAFEEL	0.383333	Q9NYK1		2.12859e+06	0.004	1.86968	93.532
JY	column exclusives	EGGTFKLELFLPEEYP	-0.43125	P61088		1.15056e+06	0.006	1.87222	105.19
JY	column exclusives	KQVIYSVQRHRRT	-1.34615	Q68DH5		6.84301e+06	0.001	1.87282	28.0966
JY	column exclusives	FPLVTVQKKGKELFIQQE	-0.322222	Q9UIQ6		7.27113e+06	0.008	1.87329	60.8064
JY	column exclusives	TMTIINNAIDFIQDNY	0.05	Q13201	M2(Oxidation)	1.15341e+07	0.003	1.87337	45.4415
JY	column exclusives	EPQEVLHIGSAHNRSA	-0.775	O00151		833846	0	1.87439	39.5133
JY	column exclusives	MREWFSETFQKVKEKL	-1.06875	P02654	M1(Oxidation)	5.34851e+06	0.004	1.87531	69.9743
JY	column exclusives	RAFQYVSDLVNGLV	0.521429	Q8NBZ7		0	0.008	1.87599	104.874
JY	column exclusives	AKEQLEIRHRNRMD	-1.86429	Q06481		9.28502e+06	0.001	1.8786	26.9105
JY	column exclusives	HGSAQVKGHGKKVADAL	-0.558824	P69905		7.98033e+06	0.001	1.87946	30.5294
JY	column exclusives	KAAKPKAAKAKKAAAKK	-1.08235	P16401		0	0	1.88058	14.7545
JY	column exclusives	LPREDHLFRKFHYLPFLPS	-0.505263	P01903		0	0.001	1.88069	85.6101
JY	column exclusives	IIDLVLDRIRKLADQ	0.266667	Q71U36;P68363;Q9BQE3		1.20999e+07	0	1.88284	87.6186
JY	column exclusives	KLEEQQRRHREHP	-3.00769	Q02818		1.40378e+07	0.004	1.88347	17.6721
JY	column exclusives	PGIVPQEAPVGNSLSE	-0.16875	O15027		0	0.006	1.88495	66.8154
JY	column exclusives	QSFFVRNKKVRRAP	-1.06429	P20273		2.69204e+07	0.005	1.88625	31.5324
JY	column exclusives	AGKILVDVSNPTEQEHLQ	-0.516667	Q658P3		0	0	1.8887	53.6903
JY	column exclusives	STYLYNRQRKIKKY	-1.77143	P05362		5.40142e+06	0.001	1.88874	30.4707
JY	column exclusives	VYNLREENRQLRKAHQ	-1.83125	O00461		7.72605e+06	0.009	1.8895	33.4104
JY	column exclusives	RDIDTLRDPGSQL	-1.10769	P11717		1.34041e+06	0.003	1.88966	48.5026
JY	column exclusives	ISVGKANKRLRYVDQ	-0.753333	P11717		5.2167e+07	0.003	1.8902	36.9172
JY	column exclusives	ARNLVSNQILTFQGP	-0.0733333	A0AVI2		1.51514e+07	0	1.89334	22.944
JY	column exclusives	VLKVLKPDTTYQVKVQV	0.123529	Q92673		3.95986e+06	0.006	1.89345	58.4117
JY	column exclusives	APSQFVDVDTLPSWGDS	-0.282353	Q9NXN4		0	0.002	1.89392	95.1965
JY	column exclusives	IKIISKIENHEGVRRFDE	-0.761111	P14618		0	0.003	1.89412	43.1115
JY	column exclusives	FPEGAIIRILNKENQ	-0.4	O94868		1.1733e+06	0.001	1.89446	42.5191
JY	column exclusives	IIDLVLDRIRKLADQ	0.266667	Q71U36;P68363;Q9BQE3		8.78432e+06	0.002	1.89466	87.2034
JY	column exclusives	EPETIEEHKKEHAS	-2.03571	Q12912		1.33261e+06	0.003	1.89477	20.8744
JY	column exclusives	RISVGKANKRLRYVDQV	-0.682353	P11717		5.08136e+07	0.009	1.89749	38.8096
JY	column exclusives	RLFIHNHEQHHKAQVE	-1.35	Q02809		1.84127e+06	0.007	1.89783	31.6119
JY	column exclusives	VPIILVGNKKDLRNDEH	-0.588235	P61586		0	0.001	1.8982	42.944
JY	column exclusives	EPLYIEVDQIYHLASPASPP	-0.17	Q8NBZ7		3.52319e+06	0.002	1.90153	104.602
JY	column exclusives	KIRDYKRRKQEAVM	-1.75714	Q13114		6.04927e+06	0.006	1.90218	23.8425
JY	column exclusives	RDDVALKNFAKYFLHQSHEE	-1.04	P02794		5.99235e+06	0	1.904	73.7631
JY	column exclusives	GKDSLYAQGKRRYDRKQ	-2.22353	P83881		8.3509e+06	0.002	1.90505	26.7984
JY	column exclusives	WPEFYIDQLNSMAARK	-0.65	Q9Y4D1		0	0.005	1.9068	82.5516
JY	column exclusives	KSTIYRHYTKNSKQ	-1.96429	O00308		1.15426e+06	0.002	1.90714	19.3451
JY	column exclusives	SPAKDSLSFEDFLDL	-0.206667	Q99828		0	0.002	1.90955	103.3
JY	column exclusives	NHEFIATFFGQPTF	0.0285714	Q05655		2.31583e+06	0.001	1.90973	99.9905
JY	column exclusives	EERKIQKHKTLPK	-2.13846	Q07021		2.10865e+06	0.007	1.90997	18.2709
JY	column exclusives	AKEQLEIRHRNRMDRVK	-1.78235	Q06481		2.01355e+07	0.007	1.91152	26.3683
JY	column exclusives	LSDEIKEERKIQKHK	-1.92	Q07021		4.11879e+06	0.001	1.91393	25.7627
JY	column exclusives	LQPKLKSFHHSRRDQ	-1.76667	Q92537		9.44148e+06	0	1.91411	24.438
JY	column exclusives	TAIIVPHRAREHH	-0.584615	O60512		2.58481e+06	0.001	1.91495	25.8033
JY	column exclusives	GKEITGVKRQSKSEH	-1.62	P40818		3.29259e+06	0.001	1.91705	17.5
JY	column exclusives	KAEELDRRERELQHAA	-1.7875	O14828		0	0.001	1.92263	35.4989
JY	column exclusives	NIIKAAPRKRVPDHHP	-1.1375	P78371		9.71471e+06	0.001	1.92494	28.0701
JY	column exclusives	AKKKSIRVILDLTPN	-0.246667	P08195		1.526e+07	0.008	1.92588	44.1747
JY	column exclusives	YPWKKEFRSIKTYTGP	-1.35625	Q9UM82		7.67842e+06	0.001	1.9269	57.926
JY	column exclusives	KGMPLLDKVRPRIAG	-0.286667	Q14746	M3(Oxidation)	0	0.009	1.92864	78.5728
JY	column exclusives	IHSNIYWTDSVLGTVSVA	0.588889	P01130		1.91148e+07	0.001	1.92973	91.9836
JY	column exclusives	TKRKWEAVHAAEQRR	-1.8	P30443;P30455		1.83702e+06	0	1.93313	24.4273
JY	column exclusives	DGKDYISLNEDLRSWTAA	-0.838889	P30511		2.33316e+07	0	1.9339	74.0403
JY	column exclusives	KPIRTTSKHQHPVDN	-1.72667	O15440		1.67043e+06	0.004	1.9341	17.183
JY	column exclusives	GKDSLYAQGRRRYDRKQ	-2.25882	Q969Q0		6.79765e+06	0.001	1.93538	29.3457
JY	column exclusives	TSVDIIVTENIWKAP	0.306667	Q12864		68404508	0.003	1.93556	86.7869
JY	column exclusives	ATRLLAQTTLRNVLG	0.3	P27105		0	0.004	1.93608	80.217
JY	column exclusives	TQRKLEAARAAEQLRAY	-0.988235	P10321		5.30652e+06	0	1.93916	45.7498
JY	column exclusives	KQLEDGRTLSDYNIQKE	-1.64118	P62987;P62979;P0CG47;P0CG48		2.80751e+06	0	1.94036	43.6606
JY	column exclusives	TEQFTAMRDLYMKN	-0.921429	P62834;P61224;A6NIZ1	M7(Oxidation); M12(Oxidation)	1.46829e+06	0	1.94066	42.4303
JY	column exclusives	QVQIRILDVNDNIPVV	0.4375	Q14126		4875531	0	1.94067	93.2996
JY	column exclusives	IEGVYARDETEFYLGK	-0.5875	P18077		0	0.008	1.94095	64.3898
JY	column exclusives	GDLESFKKQSFVLK	-0.485714	P52565		7083476	0.006	1.94136	49.6844
JY	column exclusives	FEPTIVKVKSLKFATE	0.1	P17987		5.10902e+06	0.007	1.94174	58.2409
JY	column exclusives	DGATILSMMDVDHQIAKL	0.288889	P48643		0	0	1.94324	93.9372
JY	column exclusives	DIGLAAWGRKALDIAE	0.2	P23526		1.1504e+07	0.001	1.94519	87.9526
JY	column exclusives	NHFIAEFKRKHKKDIS	-1.3375	P11142		7.01525e+06	0	1.94532	32.1476
JY	column exclusives	MGKVKKIDASKSVDE	-0.766667	P30085		994098	0.002	1.94624	29.3625
JY	column exclusives	PKPPKPVSKMRMATPLLMQAL	-0.204762	P04233		49509144	0.001	1.94629	63.4485
JY	column exclusives	ENYITLLERRSEGLL	-0.433333	O75326		2.64184e+06	0.001	1.94858	98.0253
JY	column exclusives	ETFTFYGIPYSQLQD	-0.46	Q9BT88		2.17482e+06	0	1.94943	105.336
JY	column exclusives	EPSDTIENVKAKIQDKE	-1.42941	P62987;P62979;P0CG47;P0CG48		6.95738e+06	0.001	1.94951	48.839
JY	column exclusives	KKKITGIRTTGSTQ	-1.07857	Q8N8Z6		8551686	0.005	1.94961	20.4111
JY	column exclusives	RNPVINIASMLGSTD	0.0933333	P13798		0	0.001	1.95126	92.0464
JY	column exclusives	TAKQKLDPAASVTGSKR	-0.870588	P46013		0	0.008	1.95387	32.9522
JY	column exclusives	LEPMEIRTFLASVQWKE	-0.211765	O00754		4.91576e+06	0	1.95507	99.5522
JY	column exclusives	KQVIYSVQRHRRTQVQ	-1.26875	Q68DH5		2.0998e+07	0.003	1.9554	27.7481
JY	column exclusives	YYNTYQVVQFNRLPLVV	0.147059	Q9UHA4		20318288	0	1.95603	98.573
JY	column exclusives	GVKFRNDLFKLFKDLG	-0.21875	P32248		1.25576e+06	0.004	1.95626	88.1274
JY	column exclusives	RRRLLVPVNDADSADIS	-0.388235	Q9UBN6		1.62028e+07	0.003	1.95973	45.6401
JY	column exclusives	DRKLRFVEKEIRK	-1.56923	Q93050		0	0	1.95991	35.0558
JY	column exclusives	KTELRKTSDALSKAQ	-1.23333	Q9UHQ4		1.97829e+06	0.002	1.96102	28.8008
JY	column exclusives	LSADQVAILEAAFLPLQ	1.02941	Q3SYG4		1.79803e+07	0.003	1.96197	95.8628
JY	column exclusives	EERKIQKHKTLPKMSG	-1.69375	Q07021		2.06659e+06	0.002	1.96235	24.2117
JY	column exclusives	IVYLYTKKVGKAPK	-0.171429	P49207		2.47179e+08	0.007	1.96314	36.2573
JY	column exclusives	TPVLDPARRQGYG	-0.938462	Q06643		1.60115e+07	0.002	1.96346	41.8452
JY	column exclusives	RRKLIYEKAKHYHKE	-2.03333	P18124		5.80851e+06	0	1.96441	22.1634
JY	column exclusives	NIIKAAPRKRVPDHHP	-1.1375	P78371		12145952	0.007	1.96484	26.9101
JY	column exclusives	LDRYFYHQEEYVRFDSDVG	-1.07895	P13760		1.70729e+07	0.002	1.96532	65.6467
JY	column exclusives	SADISTLLDASATLE	0.466667	Q9UBN6		0	0	1.96572	102.222
JY	column exclusives	SEGIVKKHKPEIKGN	-1.28667	P48551		1.63874e+06	0.006	1.96642	22.8508
JY	column exclusives	AELLSAVKRSLART	0.164286	Q8NBN3		0	0.008	1.96703	49.8596
JY	column exclusives	APSQFVDVDTLPSWGDS	-0.282353	Q9NXN4		980219	0.005	1.96734	97.0094
JY	column exclusives	EKPIFSLNTVASAD	0.0428571	P36542		0	0.007	1.96916	70.0209
JY	column exclusives	LVRIGKHSRTRYE	-1.13846	P00734		7.3154e+06	0.001	1.96924	25.6857
JY	column exclusives	KIISKIENHEGVR	-0.730769	P14618		2.85337e+06	0.003	1.97089	31.9516
JY	column exclusives	NVKVLDFEHFLPM	0.330769	P60660		2.28458e+06	0.005	1.97089	95.7348
JY	column exclusives	KRSVPVATVELEEKR	-0.813333	Q9HB65		1.25045e+06	0.007	1.97113	23.1942
JY	column exclusives	DRKKILERKAKSRQVG	-1.65625	Q9UNX3;P61254		2.51431e+07	0	1.97237	22.2999
JY	column exclusives	GLVIQQVFDNGSIYN	0.24	Q8NHW5;P05388		7.3095e+06	0.001	1.97252	95.5304
JY	column exclusives	RTKLDELKRQEVSR	-1.78571	Q02818		3.45261e+06	0.001	1.97397	32.4708
JY	column exclusives	SPAKLLLQMDSSATAY	0.1125	P04114	M9(Oxidation)	5.88575e+06	0.005	1.9743	70.7482
JY	column exclusives	KYLYEIARRHPYFY	-0.964286	P02768		8.83683e+06	0	1.97524	61.8087
JY	column exclusives	ILRSQKPVMVKRKRTRPTKSS	-1.21429	P46779		2.13755e+07	0.001	1.97693	22.0309
JY	column exclusives	IQTIKSKSKDGRPLPA	-0.90625	Q9NUN5		1.11375e+06	0.002	1.97782	30.7935
JY	column exclusives	SQKDLLEQKRGRVDN	-1.81333	P01912;P79483		2.86352e+06	0.001	1.97877	30.5185
JY	column exclusives	EIIKKVERSREKI	-1.1	P98194		5.71303e+06	0.001	1.98039	34.0169
JY	column exclusives	KTFRIKRFLAKKQ	-1.00769	P62891		2.34109e+07	0.004	1.98114	30.2384
JY	column exclusives	KPSVIGGLQRGRSPHR	-1.1	Q2M2I3		3.54092e+06	0.007	1.98259	46.6531
JY	column exclusives	KPTLVILRINRAAR	0.0857143	O15143		5.61321e+07	0.004	1.98378	43.2519
JY	column exclusives	EQLLLAVVKSIRSIP	0.8	P08758		430450	0.006	1.98407	100.58
JY	column exclusives	DFYPAQIKVRWFRNDQEETT	-1.325	P01920		6525824	0.005	1.98419	74.6701
JY	column exclusives	NKLFLTGESYAGIYIPT	0.182353	P10619		3.93394e+06	0.009	1.98428	93.5444
JY	column exclusives	HKQVIYSVQRHRRTQ	-1.61333	Q68DH5		5.0533e+06	0.003	1.98445	21.905
JY	column exclusives	SSHKTFRIKRFLAKKQK	-1.28235	P62891		2.395e+07	0.002	1.98526	27.2796
JY	column exclusives	DPPKTHVTHHPISDHEAT	-1.35556	P01889;P30460;P30461;P30462;P30464;P30466;P03989;P18463;Q95365;P30475;Q04826;P30479;P30480;P30483;P30484;P30485;P30486;P30487;P30488;P30492;P30493;P30495;P18465;Q29940;Q29836;Q31612;Q31610;Q29718		6.9424e+06	0	1.98696	26.9165
JY	column exclusives	EPAERYIKDRTLPFHSV	-0.911765	O14672		3.30082e+07	0.004	1.98712	63.5907
JY	column exclusives	NVKVLDFEHFLPMLQT	0.24375	P60660		3.6043e+06	0.001	1.98747	103.816
JY	column exclusives	RRNWYVDDPYQKYHDR	-2.51875	Q9NZE8		1.40378e+06	0	1.98807	43.9742
JY	column exclusives	DNELELYKTKTYRQIR	-1.6375	P55011		1.25291e+07	0.003	1.99113	44.1021
JY	column exclusives	SPIQYEFSLTRETKKH	-1.3	P04216		1.49049e+07	0	1.99156	44.3409
JY	column exclusives	GSDKEAILDIITSRSNRQRQE	-1.25238	P08133		1.38363e+07	0.001	1.99187	52.4351
JY	column exclusives	KKKITGIRTTGST	-0.892308	Q8N8Z6		2.17481e+06	0.002	1.99231	20.4674
JY	column exclusives	LPLLINPMSKQEAER	-0.453333	P32249	M8(Oxidation)	6.33188e+06	0.001	1.99349	52.2904
JY	column exclusives	TVPIASIDIPSGWD	0.407143	Q8NCW5		0	0.001	1.99579	99.1009
JY	column exclusives	YPAQIKVRWFRNDQEETT	-1.43333	P01920		14699075	0.001	1.99617	52.8475
JY	column exclusives	KVKTVYRHDKRIKLQ	-1.34	O95716		5.70227e+06	0.003	1.99622	24.5697
JY	column exclusives	DTPDIRRFDPIPAQYV	-0.75	O60462		5.78179e+06	0.001	1.99643	87.9601
JY	column exclusives	LQPKLKSFHHSRRDQ	-1.76667	Q92537		1.25461e+07	0.002	1.99844	23.7985
JY	column exclusives	KMRMATPLLMQALPM	0.453333	P04233	M15(Oxidation)	1.39489e+07	0.006	1.99867	71.0859
JY	column exclusives	GIIVSTRLLDRTD	0.169231	O15031		0	0.007	2.00101	57.0138
JY	column exclusives	TPKAAHVLRKPIFGRYKPDT	-0.82	Q9H0X4		2.28229e+07	0.003	2.00149	38.5039
JY	column exclusives	APRDVRVRKIKPLSEIH	-0.735294	P20273		2.01484e+07	0.001	2.00599	36.8955
JY	column exclusives	HKQVIYSVQRHRRTQVQ	-1.38235	Q68DH5		14683839	0.004	2.00972	25.009
JY	column exclusives	APGLVSVIKHKVRDLVPS	0.361111	Q9H0X4		8.27579e+07	0.004	2.00985	65.9481
JY	column exclusives	GKDYISLNEDLRSWTAA	-0.682353	P30511		0	0	2.01139	67.3372
JY	column exclusives	TDEEEETAKESTAEKDE	-2.27059	P14625		1.09117e+06	0	2.01461	33.0795
JY	column exclusives	VFEVHVRPKKLAVEPK	-0.275	P13598		2.69855e+07	0.002	2.01503	40.082
JY	column exclusives	TPEWRKQYIQYEAFKDM	-1.44706	Q9UBH6		0	0	2.01543	76.7114
JY	column exclusives	GPENPWLVQAYVSAAKHPF	-0.284211	Q7Z2K6		3.38018e+06	0.005	2.01612	89.41
JY	column exclusives	KSTIYRHYTKNSKQIQ	-1.65625	O00308		1.66792e+06	0.001	2.0165	24.5561
JY	column exclusives	VLKVLKPDTTYQVKV	0.0933333	Q92673		9331357	0.001	2.0167	51.1739
JY	column exclusives	VAPFMANIPLLLYPQD	0.7375	P07602		0	0.006	2.02031	108.763
JY	column exclusives	LAGGPMISIYDAETEQLR	-0.0888889	Q96AB6	M6(Oxidation)	0	0.001	2.02088	64.4556
JY	column exclusives	KEKAKIHYRKKKQL	-2.09286	P40429		5.49921e+06	0.001	2.02607	17.1217
JY	column exclusives	NLDVFQYELYNPM	-0.4	Q14697	M13(Oxidation)	2843287	0	2.02686	99.505
JY	column exclusives	IPLHKFTSIRRTMS	-0.228571	P07339		1.80955e+07	0.003	2.02846	40.5027
JY	column exclusives	EERKIQKHKTLPKMS	-1.78	Q07021		5.20826e+06	0	2.0294	23.8237
JY	column exclusives	DAHKSEVAHRFKDLG	-1.06667	P02768		3.67816e+06	0.001	2.03021	34.7807
JY	column exclusives	DMEGQLVSIHSPEEQDFL	-0.572222	P06734		2.99295e+06	0.002	2.03289	91.8726
JY	column exclusives	GKPELRKKVHPAVVIR	-0.51875	P62829		7.97292e+06	0	2.03407	31.421
JY	column exclusives	NRRSLIQFMKQVHQGVR	-0.847059	O75976		9.05142e+06	0	2.03649	44.6016
JY	column exclusives	REKWISEKTKKIKEVT	-1.525	Q9UPN4		3.29436e+06	0.002	2.03866	34.8126
JY	column exclusives	KEVLWKKQKDKVAE	-1.45714	P19256		7.51842e+06	0.005	2.03878	29.998
JY	column exclusives	KRIAKKKTHVKK	-1.775	Q9BT88		508962	0.002	2.04006	14.7107
JY	column exclusives	DKPPGMAEKWKIARQEST	-1.45556	Q14126		9.07184e+06	0.006	2.04099	41.3737
JY	column exclusives	KSTLINSLFLTDLYPE	0.1375	Q15019		0	0.004	2.04384	102.444
JY	column exclusives	TIDMELVKRKRIE	-0.7	P01137		8.31662e+06	0.001	2.04472	41.134
JY	column exclusives	IIEITAYNRRTFETA	-0.2	O43556		33920487	0.003	2.04494	56.099
JY	column exclusives	HKKDISENKRAVRRLR	-1.86875	P11142		1.62074e+07	0.001	2.04558	19.6819
JY	column exclusives	IISIHPKIQEHQP	-0.523077	Q13530		1.97435e+07	0	2.04577	40.6682
JY	column exclusives	DLSGVIRRLWADHGVQ	-0.18125	P04899		3.26443e+06	0.001	2.04633	91.2147
JY	column exclusives	HVIIQAEFYLNPDQSG	-0.2	P01903		0	0	2.04673	81.3664
JY	column exclusives	ISVGKANKRLRYVDQ	-0.753333	P11717		5.70607e+07	0.008	2.04733	37.7384
JY	column exclusives	FNPKTFFILHDINSDGVL	0.255556	Q02818		1.89282e+06	0.004	2.05021	96.6391
JY	column exclusives	APVPAFEGRSFLAFP	0.52	O00468		2.1226e+06	0.005	2.05118	94.7201
JY	column exclusives	VDVLINFASLRSAYD	0.6	P53396		0	0.002	2.05368	101.669
JY	column exclusives	GDGQVNYEEFVQM	-0.769231	P62158	M13(Oxidation)	3.9415e+06	0.002	2.05396	72.3836
JY	column exclusives	NIRQINQEAAHRRFR	-1.55333	Q96PU5		5.47591e+06	0	2.05413	33.4752
JY	column exclusives	VLKVLKPDTTYQVKV	0.0933333	Q92673		1.30722e+07	0.001	2.05493	49.6189
JY	column exclusives	GEIIYSFGSHNRAGVR	-0.34375	Q9UN70		6180356	0.005	2.05499	43.1008
JY	column exclusives	ESAVLALYKTLHQYTG	-0.00625	Q8IWV8		0	0.001	2.0552	88.2674
JY	column exclusives	DKGYVLHMITTAAEW	-0.00666667	Q6UX65		2.10567e+06	0.001	2.05522	96.9024
JY	column exclusives	PKVKAHGKKVLG	-0.6	P68871;P02042		1.11715e+06	0.008	2.05584	18.25
JY	column exclusives	GPSRPFTLRIIDNMGQEVIT	-0.15	O15162		6.15865e+06	0.005	2.056	80.8795
JY	column exclusives	ARNLVSNQILTFQGP	-0.0733333	A0AVI2		2.03237e+07	0.004	2.05636	22.6421
JY	column exclusives	SKEEQELHDIHSTRSKER	-2.16667	P51674		3.5008e+06	0.001	2.0565	27.1502
JY	column exclusives	LQPKLKSFHHSRRD	-1.64286	Q92537		8.56944e+06	0.007	2.05708	23.2879
JY	column exclusives	RLQDVFLLPDPSGQWRDTR	-0.978947	O75326		0	0.001	2.05778	78.4518
JY	column exclusives	NPEGKALLKKTKNSEE	-1.7	P04114		3.64989e+06	0.001	2.06014	26.631
JY	column exclusives	APLVKPLPVNPTDP	-0.128571	Q9H3S7		2.98036e+06	0.002	2.06019	61.5264
JY	column exclusives	KISLRNFRSILSWE	-0.271429	P48551		5.02453e+06	0.006	2.0603	83.9727
JY	column exclusives	KQYIQYEAFKDMLYS	-0.78	Q9UBH6		1.46432e+07	0.008	2.06094	75.6876
JY	column exclusives	RGKEITGVKRQSKSEH	-1.8	P40818		3.27662e+06	0	2.06138	17.2528
JY	column exclusives	RGIVTFQFRGRRVH	-0.55	P26572		1.50325e+07	0.004	2.0625	38.755
JY	column exclusives	KKKLIRDFDEKQQEAN	-1.98125	Q9UEU0		0	0.003	2.06452	28.0998
JY	column exclusives	NVFLRHERFERFR	-1.17692	O60784		84098577	0.006	2.06469	41.3132
JY	column exclusives	EIIKKVERSREKIQ	-1.27143	P98194		9.13621e+06	0	2.06609	31.8126
JY	column exclusives	KVHGSLARAGKVRGQTPK	-0.883333	P62861		2448100	0.006	2.0662	21.9362
JY	column exclusives	EDYYVHLIADNLPV	0.0642857	Q92544		3.27992e+06	0.001	2.06885	100.051
JY	column exclusives	GLYDVVSVLRIARTPSVN	0.505556	O75144		6.89136e+06	0.001	2.07037	87.4821
JY	column exclusives	RRGDIIGVQGNPGKTK	-1.125	Q15046		1.17795e+06	0	2.07087	30.1907
JY	column exclusives	AHPPELLFSASLPALG	0.61875	O00754		17897914	0.001	2.07115	101.281
JY	column exclusives	HSMRYFFTSVSRPGRG	-0.7375	P30443;P01892;P04439;P10314;P30455;P30459;Q09160		28217583	0.007	2.07155	43.2129
JY	column exclusives	RKLRFVEKEIRK	-1.40833	Q93050		1.25968e+07	0	2.07156	28.9989
JY	column exclusives	IDDKGILRQITLNDLPV	0.0294118	Q13162		5.59729e+06	0.001	2.07317	92.8994
JY	column exclusives	FNVRIATTALAIY	1.11538	Q13571		1.00666e+07	0.001	2.07464	94.0416
JY	column exclusives	KDLIRKTDRSYKVK	-1.56429	Q92673		2.86554e+06	0.003	2.07493	25.4167
JY	column exclusives	ARNLVSNQILTFQGP	-0.0733333	A0AVI2		2.14723e+07	0.003	2.07999	24.8841
JY	column exclusives	KKKITGIRTTGSTQ	-1.07857	Q8N8Z6		3.31901e+06	0.004	2.08022	20.664
JY	column exclusives	SQLLSFVRDLNQYRADI	-0.276471	P02786		1.43486e+07	0	2.08038	95.8176
JY	column exclusives	LPVVIRVPKLIYF	1.46923	Q8TCT8		9.11341e+06	0.009	2.08452	92.8405
JY	column exclusives	KDIAAYIKKEFDKKY	-1.14667	Q96FJ2		4.16347e+06	0.003	2.08482	53.9607
JY	column exclusives	AHPPELLFSASLPALG	0.61875	O00754		0	0	2.08714	100.157
JY	column exclusives	TRKVKAHSQTHRV	-1.43846	P01892		8.05372e+06	0.001	2.08813	16.243
JY	column exclusives	LAKLSIVPVRRGYWG	0.266667	P15880		8199474	0.001	2.08948	56.0761
JY	column exclusives	EIIKKVERSREKI	-1.1	P98194		1.23671e+07	0.002	2.09078	31.4788
JY	column exclusives	ADLKKEIEILRNLYHEN	-0.917647	P23458		0	0	2.09284	79.0445
JY	column exclusives	TVPIASIDIPSGWD	0.407143	Q8NCW5		0	0.002	2.09478	98.8247
JY	column exclusives	IARIYKTDREKYN	-1.52308	P62837		4.55316e+06	0.001	2.09764	30.9241
JY	column exclusives	AKERLEAKHRERMSQV	-1.6125	P05067		2.11663e+07	0	2.0989	22.7946
JY	column exclusives	QSFFVRNKKVRRAP	-1.06429	P20273		46028338	0.007	2.09928	30.1315
JY	column exclusives	WPKKSAEFLLHMLKNAESN	-0.7	P18621		0	0.002	2.09962	85.3339
JY	column exclusives	DADADLEERLKNLRRD	-1.68125	O43633		1.16665e+07	0.001	2.09972	54.1164
JY	column exclusives	KKIFEYETQRRR	-2.20833	P50402		7.92212e+06	0.001	2.10034	29.8532
JY	column exclusives	KAAKPKTAKPKAAKP	-1.32667	P10412		643833	0.001	2.10047	15.7586
JY	column exclusives	RDIDTLRDPGSQ	-1.51667	P11717		1.85867e+06	0	2.10128	39.266
JY	column exclusives	EPGDLRFRIKVVKHPI	-0.4125	Q9UBS4		31391348	0.007	2.10315	45.0975
JY	column exclusives	ADADLEERLKNLRRD	-1.56	O43633		2.1501e+07	0.001	2.10387	46.7761
JY	column exclusives	ADADLEERLKNLRRD	-1.56	O43633		1.15372e+07	0	2.10549	47.1271
JY	column exclusives	RERRLKKNLALSRES	-1.64667	Q86X29		4.47377e+06	0.009	2.10683	24.1499
JY	column exclusives	AGSVFRAHVKHRKGA	-0.546667	P62917		1.26944e+07	0.006	2.10845	20.5364
JY	column exclusives	HSMRYFFTSVSRPGRGEPR	-1.12632	P30443;P01892;P04439;P10314;P30455;P30459;Q09160		104794117	0.001	2.10859	41.5585
JY	column exclusives	RDYLHYIRKYNRFEKR	-2.01875	P62280		8.48936e+06	0	2.11009	49.534
JY	column exclusives	FDDAIAELDTLNEDSY	-0.55	Q04917;P61981		4.79018e+06	0	2.11027	100.238
JY	column exclusives	SDQTFHLMSNLAGDVIT	0.129412	Q9H6L5		5.69424e+06	0.002	2.11116	91.3714
JY	column exclusives	RKKILERKAKSRQVG	-1.53333	Q9UNX3;P61254		2.7383e+06	0.001	2.11231	18.2445
JY	column exclusives	HSQEIAQFQAELAEAR	-0.7	Q08378		2.00597e+07	0.001	2.11252	58.5433
JY	column exclusives	KQLEDGRTLSDYNIQKES	-1.59444	P62987;P62979;P0CG47;P0CG48		2.27305e+06	0	2.11298	43.5048
JY	column exclusives	DGRQVVDMRTNPGDPR	-1.5875	Q9Y6N7		2.00761e+06	0.001	2.11315	39.8388
JY	column exclusives	HGDEIYIAPSGVQKERIQ	-0.783333	Q96GX9		2.09669e+06	0	2.11489	46.1109
JY	column exclusives	LPVTPPRLVAPRFLEVETSWP	0.0714286	P32942		14933599	0.001	2.11526	98.3892
JY	column exclusives	IHENVKVLKEQYLGYRK	-0.935294	Q9BVL2		5.56491e+07	0.003	2.11538	39.3275
JY	column exclusives	TINIHKRIHGVGFK	-0.228571	P62899		1.07688e+07	0.007	2.1159	37.3883
JY	column exclusives	LEDGRTLSDYNIQ	-1.00769	P62987;P62979;P0CG47;P0CG48		2.74901e+06	0	2.11631	54.5357
JY	column exclusives	NVDDITLVPGTLGRIR	0.10625	Q13822		18019601	0.002	2.11682	71.4182
JY	column exclusives	KHPVIGVHVRRTDKVG	-0.53125	Q9BYC5		1.03231e+07	0.004	2.11707	29.4007
JY	column exclusives	APYQLQTFVLPATPP	0.14	P05362		1.7069e+06	0.007	2.11713	100.201
JY	column exclusives	SSKSLVPTKKKRRKTTD	-1.77059	P23352		9.71933e+06	0	2.12016	16.8011
JY	column exclusives	YEPEISRLHDSLAIER	-0.76875	Q15005		1.82065e+07	0.002	2.12211	53.6403
JY	column exclusives	SSHKTFRIKRFLAKKQ	-1.11875	P62891		82261741	0.002	2.1249	36.212
JY	column exclusives	RGDTVLLKGKKRREAV	-0.99375	P55072		4.67706e+06	0	2.12575	24.9109
JY	column exclusives	YAFIGVKFRNDLFK	0.121429	P32248		6.95039e+06	0	2.12597	75.3126
JY	column exclusives	VPKPEEEVAQKKKISQKK	-1.67778	P18621		2.94001e+06	0	2.12598	25.7968
JY	column exclusives	RHLKIVYRRFRHG	-1.13077	P61927		17594023	0.002	2.1264	27.4978
JY	column exclusives	KSVITQHDRREAIR	-1.25714	Q8NFL0		2.32155e+06	0.001	2.12647	24.2817
JY	column exclusives	DPPKTHVTHHPISDHEA	-1.39412	P01889;P30460;P30461;P30462;P30464;P30466;P03989;P18463;Q95365;P30475;Q04826;P30479;P30480;P30483;P30484;P30485;P30486;P30487;P30488;P30492;P30493;P30495;P18465;Q29940;Q29836;Q31612;Q31610;Q29718		1.49002e+07	0.001	2.12715	27.288
JY	column exclusives	RGKEITGVKRQSKSEHET	-1.83333	P40818		8.43128e+06	0	2.12776	18.6448
JY	column exclusives	YPDPVRVVSIGVPVSEL	0.570588	P49588		0	0.007	2.12842	93.8503
JY	column exclusives	DLTRFVKWPRYIRLQRQR	-1.23889	P62424		1.01113e+08	0	2.12915	69.9293
JY	column exclusives	NVRIATTALAIYHV	0.907143	Q13571		28548301	0.005	2.12943	65.1452
JY	column exclusives	VNNVLPVFDNLMQQK	-0.106667	P07339		7.64925e+06	0.007	2.1296	88.1136
JY	column exclusives	TDWTIFPLDTEDAVRS	-0.425	P16278		2.88859e+06	0.001	2.1298	96.3289
JY	column exclusives	GGVEVDVFGKLGRSPPN	-0.311765	O15031		0	0.007	2.13054	60.9914
JY	column exclusives	LPSVKKAPKKRRIS	-1.07857	Q9NV58		1.28105e+07	0.002	2.13066	21.7843
JY	column exclusives	SSHKTFRIKRFLAKKQ	-1.11875	P62891		2.93844e+07	0	2.13087	31.0621
JY	column exclusives	LEEELEADHTPHYPE	-1.54667	P28908		3.94905e+06	0	2.13134	49.2781
JY	column exclusives	EEDIEIIPIQEEEEEE	-1.38125	P11836		0	0	2.13248	88.834
JY	column exclusives	PVVAIRTAKGEK	-0.166667	P30101		1.22761e+07	0.002	2.13257	38.3173
JY	column exclusives	IPHAIFSLSNLQELD	0.306667	Q7L1W4		441716	0	2.13692	95.4035
JY	column exclusives	LRQIRQGNTKQRIDE	-1.78	P15311;P26038;P35241		5.01091e+06	0.003	2.13694	27.558
JY	column exclusives	DRFVMKKLNDRVMRV	-0.586667	P02786		25851645	0.007	2.13857	43.3168
JY	column exclusives	HSMRYFFTSVSRPGRG	-0.7375	P30443;P01892;P04439;P10314;P30455;P30459;Q09160		2.01118e+07	0.005	2.13918	43.614
JY	column exclusives	LEDVKNSPTFKSFEE	-1.04	P55327		1.15941e+06	0	2.14096	52.7911
JY	column exclusives	AQVQIRILDVNDNIPVV	0.517647	Q14126		6811230	0	2.14344	95.4182
JY	column exclusives	IAKKIHPQTIIAGWRE	-0.28125	P78371		8.37999e+06	0.003	2.14419	44.6996
JY	column exclusives	GIKHAVVMFQTAVGHS	0.58125	Q9UQV4		5.43189e+06	0.001	2.14499	49.9705
JY	column exclusives	AHPPELLFSASLPALG	0.61875	O00754		6.32498e+06	0	2.14647	97.4505
JY	column exclusives	IKEVITFREKNRGSK	-1.14	Q01518		9.98995e+06	0.007	2.14744	32.633
JY	column exclusives	DGVTHTVPIYEGYA	-0.135714	P60709;P63261		1.40322e+07	0.003	2.14765	63.2484
JY	column exclusives	TRFVKWPRYIRLQ	-0.776923	P62424		6.59958e+06	0.001	2.14947	64.1836
JY	column exclusives	HPVIGVHVRRTDKVG	-0.306667	Q9BYC5		23226839	0	2.1497	32.6174
JY	column exclusives	EEDIEIIPIQEEEEE	-1.24	P11836		3.72319e+06	0.002	2.14995	86.3801
JY	column exclusives	IKTYSWDNAQVLLVG	0.253333	P20336		4284422	0.002	2.15051	83.5253
JY	column exclusives	ILTEIYRIVSQKQIAD	0.1625	Q15907		8864470	0	2.15093	76.2387
JY	column exclusives	VEKIGGWLRKNVLVV	0.526667	P08962		1.06921e+07	0.003	2.15238	64.7819
JY	column exclusives	EDLRSWTAVDTAAQISE	-0.470588	P13747		3.58674e+06	0	2.15248	77.7831
JY	column exclusives	EDHDVEYFLRLAHEL	-0.633333	P16278		1.59838e+06	0	2.15308	94.9037
JY	column exclusives	IIDLVLDRIRKLADQ	0.266667	Q71U36;P68363;Q9BQE3		1.60223e+07	0	2.15394	88.7115
JY	column exclusives	LIEKSVRKIVSLLAASEA	0.694444	Q99538		6651225	0.001	2.15442	85.7612
JY	column exclusives	VKIITILVTATASSVG	1.59375	Q15758		9.9409e+06	0.003	2.15498	90.8067
JY	column exclusives	IVAEIIKKVERSREK	-0.553333	P98194		2.38914e+07	0.001	2.1556	43.295
JY	column exclusives	KPGVIFLTKRSRQ	-0.653846	P10147		7.98858e+07	0.004	2.1557	35.1715
JY	column exclusives	GSLELMVHRRLLKDDGRG	-0.655556	O00754		7.41691e+06	0.008	2.15708	43.9876
JY	column exclusives	FPSIVGRPRHQG	-0.75	P62736;Q9BYX7;P60709;P68032;P63261;P63267;P68133		67141876	0.004	2.15827	37.3365
JY	column exclusives	LPELYELVNNYQPE	-0.8	Q9BTY2		3273181	0	2.15894	101.921
JY	column exclusives	ESAVASFVTQLAAA	1.05	Q92542		2.37233e+06	0.004	2.16005	107.059
JY	column exclusives	KTELRKTSDALSKAQN	-1.375	Q9UHQ4		2.73468e+06	0.006	2.16108	28.3356
JY	column exclusives	LEYQMSTTARAKRVR	-0.96	P14923		6.11258e+06	0.001	2.16252	34.8194
JY	column exclusives	IDGKGVLRQITVNDLPVG	0.183333	P32119		0	0.001	2.1629	73.8651
JY	column exclusives	ERYLIEIAKNYNVPYEPD	-0.983333	P53990		0	0.001	2.163	80.19
JY	column exclusives	RDDVALKNFAKYFLHQSHE	-0.910526	P02794		0	0	2.1632	70.0602
JY	column exclusives	VLKGVHSHKKKKIRTSPT	-1.03889	P62750		2.74244e+06	0	2.16381	19.0798
JY	column exclusives	SDVGEFRAVTELGRPD	-0.63125	P01912;P20039;Q5Y7A7;P01911		4.61735e+06	0	2.16616	62.7931
JY	column exclusives	LPALWKAFQPLVKN	0.221429	O00115		4.38466e+06	0.003	2.16674	87.4136
JY	column exclusives	KAAKPKAAKAKKAAAKK	-1.08235	P16401		485575	0	2.16697	14.7983
JY	column exclusives	HKDEFTIIPVLVGALS	0.75	Q9Y316		2.38781e+06	0	2.16772	102.102
JY	column exclusives	KQDLLAEKVLAGKSKIE	-0.417647	Q5JWF2;P63092		8.462e+06	0.002	2.16822	45.672
JY	column exclusives	TLQQLKALLNHLDVG	0.186667	Q15043		4.46705e+06	0.001	2.16954	95.7666
JY	column exclusives	DPHSPSRFRVIGSLSNSKEF	-0.805	P42892		3.48723e+07	0.001	2.16999	50.3356
JY	column exclusives	TGVSETVFLPREDHL	-0.24	P01903		0	0.001	2.17033	74.2971
JY	column exclusives	RKHPIKRAAEGWAAPD	-1.2375	P46531		2.94084e+07	0.001	2.17057	30.65
JY	column exclusives	NVLRIINEPTAAAIAYGLD	0.526316	P34931;P08107;P54652;P17066;P11142		0	0	2.17092	96.4513
JY	column exclusives	DKTGLVEFARNLTALG	0.05625	P31939		1.46051e+07	0	2.17114	86.7495
JY	column exclusives	LDVNIKSTERKVRQL	-0.786667	O95721		1.38966e+07	0.001	2.17118	44.9258
JY	column exclusives	VKVLDFEHFLPM	0.65	P60660		2.29323e+06	0.001	2.17182	94.8557
JY	column exclusives	VVIVQNRKKINST	-0.207692	P32249		4.74433e+06	0.001	2.17316	29.9101
JY	column exclusives	TAIIVPHRAREHHLR	-0.553333	O60512		2.78962e+06	0.001	2.17415	30.4224
JY	column exclusives	YPSLRLIHAVRGYW	-0.0285714	Q92187;Q92186		6.23595e+06	0	2.17591	78.3786
JY	column exclusives	KDIAAHIKKEFD	-0.833333	P63167		7.10094e+06	0.007	2.17603	37.7272
JY	column exclusives	RYNSQLLSFVRDLNQYRAD	-0.973684	P02786		0	0	2.17619	84.6374
JY	column exclusives	IIDDKGILRQITVNDLPV	0.3	Q06830		9.34628e+06	0.008	2.1764	85.9139
JY	column exclusives	EYVLHVYEHLSKPKVT	-0.41875	Q9NQ25		5.61751e+06	0.003	2.17643	47.954
JY	column exclusives	VDRTRIVIVPSLNPDGRERA	-0.495	O75976		9771868	0.001	2.177	48.3995
JY	column exclusives	IDLPGIKGLWPLRSDPN	-0.341176	Q16531		380517	0.002	2.17721	91.4116
JY	column exclusives	FRKFHYLPFLPS	-0.075	P01903		1.56859e+07	0.008	2.17779	80.3613
JY	column exclusives	VGDVLQHARPIRRKDN	-1.13125	Q8NFL0		8.20989e+06	0.003	2.17885	31.7839
JY	column exclusives	IPHAIFSLSNLQELD	0.306667	Q7L1W4		3.69361e+07	0.003	2.18194	92.723
JY	column exclusives	STFTINIALNRVGVDYE	0.2	Q02809		5.34431e+06	0	2.18356	91.4792
JY	column exclusives	RATYALDRQLPVS	-0.384615	Q5SRI9		0	0.002	2.18465	49.6463
JY	column exclusives	EFQVLKSLGKLAMGSDS	0.0352941	P15907		9.50413e+06	0.001	2.18514	81.9368
JY	column exclusives	KSGKPKVTKAKKAAPKK	-1.57059	P16402		1.20327e+06	0.002	2.18592	14.9814
JY	column exclusives	GGESLAVAQNTYAVSWF	0.270588	Q9H3U5		2487437	0.003	2.18904	105.147
JY	column exclusives	IPNLRNVVALDTEVAS	0.41875	P01130		0	0.004	2.18939	78.199
JY	column exclusives	ETRKVKAHSQTHRVDLGTL	-1.01053	P01892		4.30357e+07	0.002	2.19112	32.203
JY	column exclusives	GLGLIIHHRSQKGLL	0.26	P01920		12261345	0.001	2.19183	45.0596
JY	column exclusives	KDIILPFRVIPLVR	0.907143	Q96CW1		2.4981e+07	0	2.19228	78.7758
JY	column exclusives	YQIRIQIQEKLQQLK	-0.9	P04114		3.27661e+06	0	2.19309	64.1402
JY	column exclusives	AFGFQGRLLHLSAGQR	-0.0375	P41273		8.83529e+06	0.001	2.19369	56.1187
JY	column exclusives	GQVNYEEFVQMM	-0.35	P62158		0	0.003	2.19398	98.9941
JY	column exclusives	RETLQQHKLLKVIRKK	-1.18125	P14625		2.50285e+06	0.003	2.19711	30.6556
JY	column exclusives	GPDSLTVHLIHEVTKVL	0.411765	Q14697		1.79747e+06	0	2.19849	93.573
JY	column exclusives	SKSLVPTKKKRRKTTD	-1.83125	P23352		1.23264e+07	0.001	2.19853	16.6862
JY	column exclusives	YPDITRLEDPQVWIDAG	-0.570588	P31641		2514163	0	2.19896	102.146
JY	column exclusives	TPVLDPARRQGYG	-0.938462	Q06643		2.17505e+06	0.003	2.19916	46.4654
JY	column exclusives	MTLGLRFLEDTFGNDGRPR	-0.673684	O00754		2.89146e+06	0	2.20121	89.1027
JY	column exclusives	GEPEFKYIGNMHGN	-1.14286	O75976;P16870		0	0	2.203	50.8575
JY	column exclusives	GEKKKITGIRTTGSTQS	-1.16471	Q8N8Z6		1.59453e+06	0.009	2.2032	23.073
JY	column exclusives	TRFVKWPRYIRLQ	-0.776923	P62424		1.07141e+07	0	2.20355	58.8306
JY	column exclusives	GGTFKLELFLPEEYP	-0.226667	P61088		0	0.002	2.20497	103.455
JY	column exclusives	IDPSSLSFNMWKEIP	-0.226667	Q8WTV0		2.70698e+06	0.002	2.20667	104.042
JY	column exclusives	VQAVSAHRHRARVL	-0.171429	P32248		3.04856e+07	0.003	2.20692	24.638
JY	column exclusives	VKVLDFEHFLPM	0.65	P60660		7.6969e+06	0.005	2.20695	92.4936
JY	column exclusives	VYEGERAMTKDNNLLGKFE	-0.936842	P11142		2.46396e+06	0.003	2.20701	57.4869
JY	column exclusives	AKEQLEIRHRNRMD	-1.86429	Q06481	M13(Oxidation)	0	0.008	2.20887	21.7817
JY	column exclusives	APTQESAVTPGTPD	-0.771429	O14836		10184325	0.004	2.21009	42.9206
JY	column exclusives	DGRQVVDMRTNPGDPR	-1.5875	Q9Y6N7		1.05873e+07	0.001	2.21045	38.7605
JY	column exclusives	LPSQAFEYILYNKGIMGEDT	-0.24	P09668	M16(Oxidation)	3.40387e+06	0.003	2.21285	92.4678
JY	column exclusives	DKLIRLVNAQQAKGSSV	-0.247059	O00754		8.01074e+06	0.004	2.2157	43.9638
JY	column exclusives	TSAPPASAQPPLQLSE	-0.4375	O75175		1.47859e+08	0.007	2.21682	66.2964
JY	column exclusives	KFVSELWKDVDR	-0.791667	P35579		0	0.001	2.21793	58.473
JY	column exclusives	DGKDYISLNEDLRSWTAAD	-0.978947	P30511		0	0.004	2.21794	73.3012
JY	column exclusives	RDYLHYIRKYNRFE	-1.70714	P62280		1.24588e+07	0.001	2.21797	47.0836
JY	column exclusives	SRELDFVSHHVRTKLD	-0.83125	Q02818		1.57955e+07	0	2.21847	43.874
JY	column exclusives	IKRFLAKKQKQNRP	-1.7	Q96EH5;P62891		3.83924e+06	0.001	2.2188	20.6533
JY	column exclusives	WIQAIKSLAEKQN	-0.546154	Q09328		0	0.003	2.21969	54.9025
JY	column exclusives	IPPKEFLFKHPKRTATL	-0.564706	Q12983		1.3412e+07	0.008	2.22047	45.0757
JY	column exclusives	LSDEIKEERKIQKHKT	-1.84375	Q07021		9.17325e+06	0	2.22122	27.2027
JY	column exclusives	LIEKSVRKIVSLLAASEAE	0.473684	Q99538		3.50629e+06	0.001	2.22331	86.0819
JY	column exclusives	EPEEPKIRFVAGIHGNAPVG	-0.39	O75976		2.63745e+07	0.004	2.22508	54.0628
JY	column exclusives	SGSEAQTTKDSTSKSHP	-1.63529	O43493		1.86323e+06	0	2.2253	19.1629
JY	column exclusives	FRKFHYLPFLPST	-0.123077	P01903		5.25726e+06	0.001	2.22578	81.5329
JY	column exclusives	EGGTFKLELFLPEEYP	-0.43125	P61088		0	0.007	2.22743	103.29
JY	column exclusives	ENYITLLERRSEGLL	-0.433333	O75326		14468002	0	2.22821	88.0003
JY	column exclusives	RPGRRLYNVRNPNASHSD	-1.77222	Q709C8		2.2284e+07	0.004	2.22822	28.7417
JY	column exclusives	GEKKKITGIRTTGST	-1.03333	Q8N8Z6		1.20627e+06	0.001	2.22887	22.5959
JY	column exclusives	VVAAVIWRKKSSGGK	0.08	P13747		4.43691e+06	0.001	2.22919	34.3826
JY	column exclusives	EPTPSIASDISLPIAT	0.33125	A0FGR8		4.77719e+06	0.009	2.22967	95.4296
JY	column exclusives	VTKAFSVNIFKVWVQ	0.766667	P11279		0	0.001	2.23042	90.3378
JY	column exclusives	DAHKSEVAHRFKD	-1.49231	P02768		4.65711e+06	0	2.23163	22.3797
JY	column exclusives	DGKDYISLNEDLRSWTAA	-0.838889	P30511		0	0.001	2.23171	73.2171
JY	column exclusives	LKPIQILSNPLST	0.307692	Q9P2C4		4960664	0.005	2.23183	78.324
JY	column exclusives	KAKIHYRKKKQL	-1.825	P40429		3.51968e+06	0.003	2.2327	17.1097
JY	column exclusives	GEIRGASTPFQFRA	-0.442857	Q86VP1		1.47116e+06	0	2.23647	54.1925
JY	column exclusives	ESSILAKLKRKKGPG	-0.913333	O95782		9.50656e+06	0.007	2.2367	34.2673
JY	column exclusives	VVEIRHHHSEHRVHG	-1.07333	Q9H7M9		3.23907e+06	0	2.23672	19.8738
JY	column exclusives	TQFVRFDSDAASPREEPR	-1.28333	P01889;P30460;P30462;Q95365;P30475;P30480;P30486;P30493;P30495;Q29940;Q29836;Q31612;Q31610;Q29718		4.00714e+06	0	2.23728	45.7154
JY	column exclusives	KDLIRKTDRSYKVK	-1.56429	Q92673		6.69743e+06	0.005	2.23793	24.5761
JY	column exclusives	ITFAEKVANAESLNAIGV	0.633333	P02786		0	0.001	2.24052	83.0365
JY	column exclusives	DQVIQLMNAIFSKK	0.0642857	P04844		3.46899e+06	0	2.24176	103.557
JY	column exclusives	EQELHDIHSTRSK	-1.75385	P51674		1.28412e+06	0.001	2.24233	22.7988
JY	column exclusives	LTQGLERIPDQLGYLVL	0.282353	Q0VGL1		1.93078e+06	0.002	2.24249	102.439
JY	column exclusives	GLAALKRQDSARSQ	-0.885714	Q86VY9		3.94986e+06	0.001	2.24327	29.5084
JY	column exclusives	KMRMATPLLMQALPM	0.453333	P04233		6654218	0	2.24471	102.846
JY	column exclusives	VVIVQNRKKINSTT	-0.242857	P32249		1.33844e+07	0.001	2.24588	31.3167
JY	column exclusives	DSRHLNFLTSEQALADFA	-0.283333	P42785		0	0.005	2.24615	90.7755
JY	column exclusives	EGEITTLNHKLQDAS	-0.886667	Q10589		0	0.002	2.2465	44.7074
JY	column exclusives	LPGRPQVKLVGNMHGDE	-0.711765	O75976		1.61575e+07	0.003	2.24675	44.0094
JY	column exclusives	DKTKVQNIHPVESAK	-1.15333	P80303		2.14473e+06	0	2.24755	28.4467
JY	column exclusives	EPAERYIKDRTLPFHSV	-0.911765	O14672		1.95093e+08	0.006	2.25065	50.7895
JY	column exclusives	DHLFRKFHYLPFLPSTED	-0.638889	P01903		5.35183e+06	0	2.25168	87.5298
JY	column exclusives	RIPLHKFTSIRRTMS	-0.513333	P07339		3.08435e+07	0.001	2.25233	38.8761
JY	column exclusives	MGKVKKIDASKSVDE	-0.766667	P30085		1.24774e+06	0	2.25288	28.3071
JY	column exclusives	NNLSFEHDEFLSN	-0.969231	Q86VY9		0	0.003	2.25354	71.6441
JY	column exclusives	KGDIQQARKRAAQETE	-1.8125	Q9UL15		6.72504e+06	0.004	2.25371	28.2421
JY	column exclusives	NGPVGVFEWEAFARGT	-0.1125	P00558		0	0.001	2.25457	91.3353
JY	column exclusives	QPGITFIAAKFDGIL	0.833333	P07339		5786775	0.002	2.2551	103.745
JY	column exclusives	TPVLDPARRQGYG	-0.938462	Q06643		4.16014e+07	0.008	2.25565	40.8413
JY	column exclusives	IRQINQEAAHRRFR	-1.41429	Q96PU5		3.80058e+06	0.003	2.25646	29.5756
JY	column exclusives	GYTDKVVIGMDVAASEFFR	0.3	P06733		0	0.006	2.25721	99.5597
JY	column exclusives	IYNNIKNFVRFQLSTSIA	0.161111	P98194		13965661	0.002	2.25777	85.6831
JY	column exclusives	SDYIKLYVRRVFITD	0	P14625		1.51271e+07	0.001	2.258	71.3548
JY	column exclusives	NPVDWKEKYINRDYSKIFT	-1.27895	O00469		7.31304e+06	0.003	2.25841	66.0085
JY	column exclusives	APVPAFEGRSFLAFPTLRAY	0.345	O00468		2.23158e+06	0	2.2593	104.572
JY	column exclusives	APKTHMTHHAVSDHEATL	-0.716667	P01892;P18462;P30450;P30512;P10314;P30453;P30456;P30457;P01891;P10316;P30459	M6(Oxidation)	4.68506e+06	0.003	2.25977	26.6441
JY	column exclusives	KEEQELHDIHSTRSKER	-2.24706	P51674		2.36945e+06	0	2.25986	22.4398
JY	column exclusives	SDEIKEERKIQKHKT	-2.22	Q07021		10425283	0.001	2.2602	21.7172
JY	column exclusives	IRPLWRHYFQNTQGL	-0.846667	P84077;P61204;P84085		0	0	2.26063	73.5374
JY	column exclusives	STYLYNRQRKIKKY	-1.77143	P05362		9352829	0.002	2.26139	29.5349
JY	column exclusives	APGKVILHGEHAVVHGK	0.0470588	Q03426		3.70399e+06	0.003	2.26158	35.7157
JY	column exclusives	FPIRRLSTPSSVTKP	-0.413333	Q7Z2W4		9.8197e+06	0.009	2.26237	44.8704
JY	column exclusives	EKAKIHYRKKKQL	-1.95385	P40429		1.24202e+07	0.001	2.26308	17.8534
JY	column exclusives	VQLWVSFGRKPMR	-0.246154	Q92673		2.63429e+06	0	2.26372	58.398
JY	column exclusives	YPETLSNKKKIIKVRRD	-1.32353	Q9BT88		7.33786e+06	0.001	2.26466	32.1751
JY	column exclusives	IPHAIFSLSNLQELD	0.306667	Q7L1W4		4.62278e+06	0.002	2.26546	94.6816
JY	column exclusives	GRYALLRKSKERQG	-1.55714	O43286		3.09322e+06	0.001	2.26582	23.9833
JY	column exclusives	SAEVERLRRENQVL	-1	Q10589		2.99789e+07	0.007	2.26782	41.3199
JY	column exclusives	IRNWIRNIEEHASADVE	-0.8	P61006		5.85903e+07	0.001	2.26784	62.2454
JY	column exclusives	KKGGIFSAEFLKVFIPS	0.470588	O60238;Q12983		3.21934e+06	0	2.26787	97.5252
JY	column exclusives	IIVVYEKRKRPDE	-0.984615	Q9Y639		6.57697e+06	0.005	2.26828	34.7495
JY	column exclusives	NSPKLYPEAVLPGFL	0.133333	Q7Z5S9		0	0.007	2.26835	94.7063
JY	column exclusives	KALLKKTKNSEEFAA	-0.786667	P04114		6.77466e+06	0.001	2.26899	31.13
JY	column exclusives	VNHFIAEFKRKHKKDISE	-1.15	P11142		2.41835e+06	0	2.26932	43.4493
JY	column exclusives	AKERLEAKHRERM	-1.97692	P05067		12002018	0.001	2.27015	18.7475
JY	column exclusives	KEEQELHDIHSTRSKER	-2.24706	P51674		2.74091e+06	0	2.27208	22.5439
JY	column exclusives	LPSVKKAPKKRRIS	-1.07857	Q9NV58		1.0156e+07	0.001	2.27293	22.0113
JY	column exclusives	FPEISFQPSSAVVV	0.85	P14543		0	0.005	2.27396	102.838
JY	column exclusives	KLEEQQRRHREHPK	-3.07143	Q02818		8.27972e+06	0.005	2.27456	16.2475
JY	column exclusives	IVAEIIKKVERSREK	-0.553333	P98194		2.17063e+07	0.001	2.27521	44.1507
JY	column exclusives	GDGQVNYEEFVQM	-0.769231	P62158		8.88814e+06	0.009	2.27527	85.6516
JY	column exclusives	DSLYAQGKRRYDRKQ	-2.23333	P83881		2.8139e+07	0.001	2.27627	32.2828
JY	column exclusives	TKKHIHEHAKAKRHN	-2.16667	Q9UPT9		808717	0	2.27675	14.7138
JY	column exclusives	PDDPLVPEIARIYKTDR	-0.876471	P62837;P61077		1.0508e+07	0.001	2.27759	66.8122
JY	column exclusives	TSAPPASAQPPLQLSE	-0.4375	O75175		6.6208e+06	0.001	2.2776	68.1826
JY	column exclusives	LDIKVLQSALAAIR	0.985714	Q12905		1.73693e+06	0	2.27792	95.4478
JY	column exclusives	LAKLSIVPVRRGYWGN	0.03125	P15880		1.27154e+07	0.001	2.27815	56.5488
JY	column exclusives	RKHKKDISENKRAVRR	-2.35	P11142		308909	0	2.27824	16.1598
JY	column exclusives	VKVLLEKATRKRVRDA	-0.56875	Q9HB71		1.40068e+07	0.002	2.27861	30.9252
JY	column exclusives	LRQIRQGNTKQRIDE	-1.78	P15311;P26038;P35241		3.94577e+06	0	2.28145	28.0289
JY	column exclusives	MATPLLMQALPMGALP	1.05625	P04233	M7(Oxidation); M12(Oxidation)	1.32353e+07	0.002	2.28214	103.241
JY	column exclusives	GSHSLKYFHTSVSRP	-0.746667	P13747		0	0.001	2.28261	38.4368
JY	column exclusives	TPAEVGVLVGKDRSSFYVNG	-0.005	P07737		2.46842e+06	0.005	2.28339	73.9669
JY	column exclusives	DDHKIETQRDIHQRA	-2.01333	Q9HB90;Q9NQL2		2.71924e+06	0	2.28446	26.5702
JY	column exclusives	RIKEIQYEIFRSL	-0.415385	Q9P273		6.43687e+06	0	2.28452	65.3037
JY	column exclusives	TPGTILIILTGRHRGK	0.00625	Q02878		10887277	0.001	2.28456	52.1159
JY	column exclusives	KDYIALNEDLRSWTAADK	-0.888889	Q9TNN7		0	0.001	2.28526	71.9123
JY	column exclusives	ESAVLALYKTLHQYTG	-0.00625	Q8IWV8		1.98632e+06	0	2.28645	92.0672
JY	column exclusives	VLDEIKRAVSERQALR	-0.50625	Q9UQ53		0	0.001	2.28648	48.5716
JY	column exclusives	VNHFIAEFKRKHKKDISE	-1.15	P11142		8.38534e+06	0.001	2.28759	44.4885
JY	column exclusives	LTQGLERIPDQLGYLVL	0.282353	Q0VGL1		5.17314e+06	0.001	2.28946	99.7606
JY	column exclusives	KIIKEKQAFERLE	-0.984615	P26639		8828029	0.005	2.29022	37.574
JY	column exclusives	NEGTVFTFKTNRQSPN	-1.3125	P48147		0	0.001	2.29106	44.5166
JY	column exclusives	APVPAFEGRSFLAFP	0.52	O00468		9.3841e+06	0	2.29127	94.9448
JY	column exclusives	YAFIGVKFRNDLFK	0.121429	P32248		0	0	2.2914	74.0627
JY	column exclusives	YEMLKEHERRRYL	-1.86154	Q02818		1.52969e+07	0	2.29242	37.8857
JY	column exclusives	YVRNLFLTGNQLAVLPA	0.647059	Q13641		2.66481e+06	0.002	2.2936	95.4219
JY	column exclusives	KQVIYSVQRHRRTQVQ	-1.26875	Q68DH5		3.21933e+07	0.004	2.29432	26.7765
JY	column exclusives	DDLIKVVEELTRIH	-0.0928571	Q16531		1301318	0	2.29485	102.209
JY	column exclusives	QPGITFIAAKFDGIL	0.833333	P07339		4.07252e+06	0	2.29493	102.85
JY	column exclusives	EVRDFQLRDKYMFATK	-0.96875	Q92673		5.23593e+06	0	2.29556	52.241
JY	column exclusives	APYLKVDTIAADESFSQ	-0.141176	P54762		0	0.001	2.2959	70.8749
JY	column exclusives	GRVIRGQRKGAGSVFR	-0.64375	P62917		2.6358e+07	0.004	2.29601	25.0229
JY	column exclusives	LHNQLVLFHNAIAAYF	0.80625	P53367		2.73986e+06	0	2.29713	96.0093
JY	column exclusives	ATWTIQGAANALSGDVW	0.258824	P02786		0	0	2.29931	108.098
JY	column exclusives	GFPEISFQPSSAVVV	0.766667	P14543		5.52103e+06	0	2.29944	103.796
JY	column exclusives	GDGVTHTVPIYEGY	-0.292857	P60709;P63261		4.74523e+06	0	2.30071	61.6921
JY	column exclusives	FEIITADEVHYF	0.408333	P08567		5086287	0	2.30074	87.6806
JY	column exclusives	AKPKAAKAKKAAAKKK	-1.2625	P16401		1.66487e+06	0	2.30338	14.6675
JY	column exclusives	AEPAKIEAFRASLSK	-0.28	P00558		13417019	0	2.3067	44.6679
JY	column exclusives	DVTEIDILVKNRGV	0.135714	Q9NU53		0	0.001	2.30797	70.1294
JY	column exclusives	KEKAKIHYRKKKQ	-2.54615	P40429		1.10004e+06	0.001	2.30805	15.0605
JY	column exclusives	GSLELMVHRRLLK	0.0384615	O00754		5.39653e+07	0.001	2.30925	45.0766
JY	column exclusives	VRIPLHKFTSIRRTM	-0.18	P07339		7776407	0.007	2.30945	43
JY	column exclusives	LPGFYRKTKLVGFQDME	-0.464706	Q9NS68		42455796	0.007	2.30983	60.5615
JY	column exclusives	KPIYINVIRDPIER	-0.407143	Q7LGA3		1.63967e+07	0.001	2.31046	54.2909
JY	column exclusives	STFTINIALNRVGVD	0.546667	Q02809		7.52699e+06	0.003	2.31082	91.5233
JY	column exclusives	SSHKTFRIKRFLAKK	-0.96	P62891		3.66283e+08	0.002	2.31095	28.2305
JY	column exclusives	DVEMHTSRDHSSQSE	-1.74667	O60238		1.03014e+06	0.001	2.31154	24.9651
JY	column exclusives	VEKIGGWLRKNVLV	0.264286	P08962		1.14821e+07	0.002	2.31206	58.4696
JY	column exclusives	SPQRVQGTPELSQPN	-1.43333	O00587		6.40545e+07	0.007	2.31289	34.8713
JY	column exclusives	WGTLAAFGDLNSDKQ	-0.473333	Q8TB96		0	0.002	2.313	82.9317
JY	column exclusives	QGKIVTVNSILGII	1.21429	Q9Y394		3.84329e+06	0.002	2.31328	94.9971
JY	column exclusives	KGILQYDMWNVTPT	-0.4	P23921		7.40431e+06	0.007	2.31375	82.9912
JY	column exclusives	QELITVIKAPTSFGYDKP	-0.211111	P15260		0	0.003	2.314	84.3468
JY	column exclusives	LVDRTRIVIVPSLNPDGRER	-0.395	O75976		20474271	0.001	2.31492	51.3428
JY	column exclusives	SGQSFFVRNKKVRR	-1.16429	P20273		7.67516e+06	0.001	2.31576	28.116
JY	column exclusives	GGHDWLADVYDVNIL	0.14	P38571		2.39546e+06	0	2.31655	107.04
JY	column exclusives	GAPVPAFEGRSFLAFPTL	0.583333	O00468		0	0.001	2.31782	103.145
JY	column exclusives	EDHLFRKFHYLPFLPSTEDV	-0.54	P01903		1.18662e+06	0	2.31848	90.1751
JY	column exclusives	SDVGEYRAVTELGRPD	-0.8875	P04229;P13760;Q30167;Q29974;Q30154		971864	0	2.31944	52.3288
JY	column exclusives	EERKIQKHKTLPKMSGG	-1.61765	Q07021		2.89648e+06	0.002	2.32178	24.3396
JY	column exclusives	DDGKIVIFQSKPEIQ	-0.506667	Q9BXS4		0	0.008	2.32339	60.4275
JY	column exclusives	TDWTIFPLDTEDAVRS	-0.425	P16278		0	0	2.32362	94.293
JY	column exclusives	FGGEPLSYTRFSLARQVDGDN	-0.652381	P02786		0	0.001	2.32446	69.9031
JY	column exclusives	MTLGLRFLEDTFGNDGRPR	-0.673684	O00754		8890146	0.001	2.32459	83.1823
JY	column exclusives	KKYVIYIERVQREK	-1.17143	Q9UNX3;P61254		2.47299e+07	0	2.32522	37.4409
JY	column exclusives	IDDKGILRQITVNDLP	-0.20625	Q06830		2.52305e+07	0.001	2.32584	78.7253
JY	column exclusives	PEDKGYVLHMITTAAEWS	-0.333333	Q6UX65		0	0.003	2.32696	86.492
JY	column exclusives	KSDYIKLYVRRVF	-0.323077	P14625		0	0.008	2.32824	53.9928
JY	column exclusives	NNLLTEKQKLRVKKIH	-1.11875	P09486		2.76949e+06	0.001	2.3304	35.0588
JY	column exclusives	IILPIHSLRNVRAIDYDPL	0.389474	O75581		17142211	0.007	2.33137	77.6051
JY	column exclusives	YVRNLFLTGNQLAVLPA	0.647059	Q13641		3.02651e+06	0.001	2.33161	94.7902
JY	column exclusives	EEQELHDIHSTRSKERL	-1.79412	P51674		2.51829e+06	0.005	2.33264	33.3603
JY	column exclusives	SGLYSLSSVVTVPSSSL	0.847059	P01857;P01860;P01861		6.96252e+06	0	2.3328	101.044
JY	column exclusives	KALLNVVDNARSFIYV	0.63125	Q8IV08		5.79389e+06	0.001	2.33301	86.3661
JY	column exclusives	REKELEARVRKPAEAER	-1.85294	O75955		4.34436e+06	0.001	2.33308	28.6239
JY	column exclusives	EEDVKIYLDENYERINVPVP	-0.84	Q9NQX7		0	0.001	2.3338	86.286
JY	column exclusives	RRRLLVPVNDADSADIS	-0.388235	Q9UBN6		19683070	0.004	2.33511	45.0587
JY	column exclusives	QSELAAHQKKILHVD	-0.606667	P25786		8.61917e+06	0.001	2.33549	36.3174
JY	column exclusives	LPIGATVNMDGAALFQ	0.8	Q15758		2.55963e+06	0.006	2.33577	100.696
JY	column exclusives	EIREELASQRIEGAE	-0.986667	Q3KR16		1.11143e+07	0.005	2.33632	44.0533
JY	column exclusives	DSKRAFELQKSAFSEEVN	-1.02778	Q14254		8.64348e+06	0.007	2.33922	49.9723
JY	column exclusives	KTHMTHHAVSDHEAT	-1.12667	P01892;P18462;P30450;P30512;P16189;P10314;P16190;P30453;P30456;P30457;P01891;P10316;P30459		2.03851e+06	0.001	2.33973	18.651
JY	column exclusives	TQYAFVGDYSGQIT	-0.2	Q8IWB7		0	0.002	2.33987	76.6686
JY	column exclusives	DREKIAVIGHSFGGATVIQ	0.184211	Q13093		0	0.008	2.34059	62.97
JY	column exclusives	IPHGLIMDRTERLA	-0.114286	P00492		6.77199e+06	0.001	2.34121	48.0874
JY	column exclusives	LEVLNVLRNPLSRVDG	0.125	Q8N386		4.99489e+06	0.001	2.34126	79.7008
JY	column exclusives	INVEQAFQTIARNALKQ	-0.288235	P51149		1.94914e+06	0.001	2.34208	95.4615
JY	column exclusives	GNPKVKAHGKKVL	-0.823077	P68871;P02042;P02100;P69891;P69892		5.31038e+06	0.001	2.34226	19.2505
JY	column exclusives	SSHKTFRIKRFLAKKQK	-1.28235	P62891		1.75243e+07	0.002	2.3425	35.3778
JY	column exclusives	KESVITHFKEEIGRL	-0.54	Q86VP1		0	0.006	2.34703	67.8522
JY	column exclusives	GDTPLHIAIRGRSRKL	-0.6	Q9ULH0		13984536	0.007	2.34779	39.8817
JY	column exclusives	ELEALFTKELEKVYDPK	-0.741176	Q02818;P80303		8.72357e+06	0.001	2.34858	85.4371
JY	column exclusives	ARRKLIYEKAKHYH	-1.52143	P18124		2.55915e+06	0.002	2.34931	23.253
JY	column exclusives	EQAEIDQLFDALSSDK	-0.71875	Q6P9B6		0	0	2.34992	97.6713
JY	column exclusives	ISEEVNIAGDSLGL	0.442857	Q96PU5		7.6497e+06	0.002	2.35001	87.0984
JY	column exclusives	DVIITALDNVEAR	0.430769	A0AVT1		0	0	2.35099	79.4243
JY	column exclusives	NPGTYTVQIRARERVY	-0.95625	P26951		37361652	0.003	2.35186	43.7743
JY	column exclusives	DKKANIRNMSVIAHVDHGK	-0.784211	P13639	M9(Oxidation)	5.42811e+06	0	2.35217	31.3576
JY	column exclusives	NVKVLDFEHFLPM	0.330769	P60660		6.91368e+06	0.002	2.35304	94.2412
JY	column exclusives	SADISTLLDASATL	0.75	Q9UBN6		0	0	2.35395	102.74
JY	column exclusives	APVPAFEGRSFLAFP	0.52	O00468		2.61648e+06	0.005	2.35499	95.4492
JY	column exclusives	AERKLEEQQRRHREHP	-2.83125	Q02818		8.2708e+07	0.001	2.35532	19.4644
JY	column exclusives	IPISDLILKRRLIHG	0.466667	Q96SL1		2.52975e+06	0.007	2.35557	59.0572
JY	column exclusives	TPALAYLASAPPPL	0.671429	Q8IV08		5.0933e+06	0.003	2.35614	99.347
JY	column exclusives	KEVFQASANALSTLL	0.473333	Q5S007		0	0.006	2.35633	74.0978
JY	column exclusives	KQKYDYFRKKLKKP	-2.32143	Q96PU5		3.44559e+07	0.001	2.35933	31.9831
JY	column exclusives	IDGPLSWYSDPGLAG	-0.0866667	P41273		8.76964e+06	0.004	2.35949	100.403
JY	column exclusives	DADADLEERLKNLRRD	-1.68125	O43633		1.85858e+07	0.001	2.35978	53.5194
JY	column exclusives	ISSLLSRHKHLAKDHSPD	-0.888889	O75787		8.11461e+06	0.001	2.3605	31.4591
JY	column exclusives	AGYIEDLKKFLKPYTL	-0.21875	P54709		2.80571e+06	0	2.36064	95.7912
JY	column exclusives	SHKTFRIKRFLAK	-0.746154	P62891		3.11483e+07	0.002	2.36185	32.5091
JY	column exclusives	YINIIRDPVNRFL	0.146154	Q9Y2C2		2.1987e+07	0.002	2.36357	76.1904
JY	column exclusives	GLAALKRQDSARSQQ	-1.06	Q86VY9		9.19724e+06	0.001	2.36465	29.3826
JY	column exclusives	YPWKKEFRSIKTYTGP	-1.35625	Q9UM82		7.11294e+06	0.001	2.36469	55.9101
JY	column exclusives	HKKDISENKRAVRR	-2.08571	P11142		5.89486e+06	0	2.36501	16.4561
JY	column exclusives	RSQHTTEVVGGAPQHE	-1.20625	P13612		9.10427e+06	0.001	2.36584	27.4331
JY	column exclusives	KGTLIRIFDTSSGHL	0.0333333	Q5MNZ6		1.16726e+07	0.003	2.36613	60.3039
JY	column exclusives	EFPEPIKLDKNDRAKASAE	-1.3	P51149		1.71651e+07	0.001	2.36793	43.2261
JY	column exclusives	FHNGNLIPTHTQPSYRFK	-1.02778	P12318;P31994;P31995		19842648	0.001	2.36798	44.7912
JY	column exclusives	IYNNIKNFVRFQLSTSIA	0.161111	P98194		5.73566e+06	0.004	2.36843	83.2437
JY	column exclusives	KSTIYRHYTKNSKQ	-1.96429	O00308		2.0634e+06	0.002	2.3688	19.4252
JY	column exclusives	FYLLYYTEFTPTEKDE	-0.76875	P61769		895759	0	2.3713	97.6083
JY	column exclusives	KGVHSHKKKKIRTSPT	-1.66875	P62750		3.14544e+06	0.001	2.37355	16.057
JY	column exclusives	ISVGKANKRLRYVD	-0.557143	P11717		9.82893e+06	0.004	2.37399	36.6296
JY	column exclusives	VSQDIQEMKDESARM	-1.11333	Q8TDB8;P11169	M8(Oxidation); M15(Oxidation)	1.61795e+06	0.001	2.37416	31.5253
JY	column exclusives	LQDVFLLPDPSGQWR	-0.36	O75326		0	0.001	2.37674	94.9615
JY	column exclusives	TDHLVKTHTRVSVQRT	-0.84375	P15880		2.38524e+06	0	2.37738	28.26
JY	column exclusives	TRKVKAHSQTHRV	-1.43846	P01892		1.31385e+07	0	2.37925	16.0754
JY	column exclusives	GSSLKILSKGKRGGHSS	-0.758824	P61073		7.49761e+06	0	2.37936	25.8245
JY	column exclusives	GEKTIIQNPTDQQKKDHE	-2.07222	Q9UQ80		1.25245e+06	0.001	2.37945	32.2011
JY	column exclusives	RGKEITGVKRQSKSEHET	-1.83333	P40818		1.33733e+07	0	2.37952	18.3872
JY	column exclusives	EDYYVHLIADNLPV	0.0642857	Q92544		4.40343e+06	0.002	2.37971	96.5783
JY	column exclusives	GLVIQQVFDNGSIY	0.507143	Q8NHW5;P05388		0	0.002	2.38018	101.221
JY	column exclusives	EWSPILSFQTPPSAPKDV	-0.427778	Q6UWB1		0	0	2.38038	90.3169
JY	column exclusives	FPLVTVQKKGKELFIQQE	-0.322222	Q9UIQ6		0	0.004	2.38042	60.1051
JY	column exclusives	SQKDLLEQKRGRVDN	-1.81333	P01912;P79483		2.87701e+06	0	2.38072	29.8278
JY	column exclusives	IPIVIIFKAMGVESDQE	0.717647	Q9NW08	M10(Oxidation)	0	0.001	2.38188	64.4483
JY	column exclusives	GVGIFMHRRSKKVQ	-0.535714	P04440		6.13928e+07	0.001	2.3826	30.5487
JY	column exclusives	LDKLDVKGKRVVMRVDFN	-0.333333	P00558		0	0	2.384	45.9755
JY	column exclusives	GFGYKNSKFHRVIKDF	-0.7625	P23284		6.78739e+06	0.001	2.38411	42.7298
JY	column exclusives	RDDVALKNFAKYFLHQSHEE	-1.04	P02794		1.66568e+07	0.002	2.38416	66.1947
JY	column exclusives	DELILIKNTKAR	-0.425	P17987		1.07918e+06	0	2.38455	43.6915
JY	column exclusives	RGDTVLLKGKKRRE	-1.56429	P55072		4.94454e+06	0	2.38488	19.6972
JY	column exclusives	SPLLYTLIEKTMQ	0.138462	P02786		0	0	2.38692	105.754
JY	column exclusives	DDNTYSRELFEEMR	-1.73571	O94766	M13(Oxidation)	1.35762e+06	0	2.38955	53.102
JY	column exclusives	LNFIRGVVDSEDLPL	0.386667	Q58FG1;P07900;P08238		2.79795e+06	0	2.3904	96.8621
JY	column exclusives	TQFVRFDSDAASQRM	-0.666667	P01892;P04439;P13746;P30447;P05534;P18462;P30450;P30512;P16188;P16189;P10314;P16190;P30453;P30456;P30457;P01891;P10316;P30459	M15(Oxidation)	5.11337e+06	0	2.39176	46.5701
JY	column exclusives	PKPPKPVSKMRMATPLLMQAL	-0.204762	P04233	M12(Oxidation); M18(Oxidation)	0	0.004	2.39213	81.3171
JY	column exclusives	MPIIAYLISKGQSVN	0.626667	Q8IUH4		0	0.001	2.39324	96.9743
JY	column exclusives	SQLLSFVRDLNQYRADI	-0.276471	P02786		3.58462e+06	0	2.3944	98.2317
JY	column exclusives	LLTFSVDDSQSFQ	0.0230769	P51151		14470843	0.001	2.39599	86.5439
JY	column exclusives	KRMFVFKITTTKQQDHFF	-0.566667	P08567	M3(Oxidation)	9.79974e+06	0	2.3964	59.7876
JY	column exclusives	LESIISIIHSSLAEP	0.826667	P49327		4.20354e+06	0.001	2.39675	105.179
JY	column exclusives	ELHDIHSTRSKERLN	-1.56667	P51674		6.83662e+06	0.001	2.39809	25.9277
JY	column exclusives	IVVGTVFIIQGLRSVGAS	1.51111	P01906		4972875	0	2.39842	101.849
JY	column exclusives	APKTHMTHHAVSDHEA	-1	P01892;P18462;P30450;P30512;P10314;P30453;P30456;P30457;P01891;P10316;P30459		3.46622e+06	0	2.40173	21.999
JY	column exclusives	IDMELVKRKRIEAIRGQ	-0.617647	P01137		5.33029e+07	0.001	2.40192	42.1821
JY	column exclusives	GSIVIVRAGKITFAEKVA	0.9	P02786		1.46845e+07	0.001	2.40229	58.3577
JY	column exclusives	HKQVIYSVQRHRRT	-1.47857	Q68DH5		5.68416e+06	0	2.40329	21.1442
JY	column exclusives	NVPTIDIHMNQIGFE	-0.0666667	Q02809		1.54016e+07	0	2.40343	84.6328
JY	column exclusives	DTSFRWVESLKGIL	0.00714286	P49327		2.32728e+06	0.005	2.40503	100.416
JY	column exclusives	GDNFYVIDQGETDVY	-0.626667	P10644		2.22043e+06	0.003	2.40511	85.2791
JY	column exclusives	RPKMSLAQKKDRVAQK	-1.5	P46777		1.18932e+06	0.001	2.40622	22.2443
JY	column exclusives	APWNSLSLAQRRGFTKT	-0.694118	P01033		2.62087e+07	0.002	2.40772	51.5997
JY	column exclusives	DAGTLNHGSKPLPPNPE	-1.2	Q13153		0	0.008	2.4096	70.1368
JY	column exclusives	NFEKTLQIIHVSEADSGNYQ	-0.7	Q92823		0	0	2.40989	67.8353
JY	column exclusives	GDHMVMLSVIPGEA	0.635714	Q96J42		14194955	0.002	2.4103	77.5616
JY	column exclusives	EDYYVHLIADNLPV	0.0642857	Q92544		0	0.002	2.41052	100.527
JY	column exclusives	SGQSFFVRNKKVRRAP	-1.00625	P20273		3.39585e+07	0.006	2.41187	31.2133
JY	column exclusives	RHGLYEKKKTSRKQ	-2.44286	P62847		2.07851e+06	0	2.41212	15.87
JY	column exclusives	FPENLRHLKNTMETIDW	-0.952941	P04233		3.22372e+07	0.001	2.41299	70.6541
JY	column exclusives	GVVRGASIPFQFR	0.353846	Q13137		6.69839e+06	0.005	2.41424	58.807
JY	column exclusives	GQAFIQKTQLIAHR	-0.285714	Q52M93		3.63194e+07	0.005	2.41466	47.4798
JY	column exclusives	WDDRWINDVEDSYG	-1.50714	P05023		1.58001e+06	0	2.41495	90.7446
JY	column exclusives	GAPPGGPLVLSTFPSTPLV	0.642105	A6NNL0;B1AL46		0	0.007	2.41789	101.909
JY	column exclusives	TPVLDPARRQGYG	-0.938462	Q06643		6.16759e+07	0.006	2.41854	40.417
JY	column exclusives	LQPKLKSFHHSRRDQGVS	-1.30556	Q92537		1.01497e+07	0	2.41908	29.3681
JY	column exclusives	EDLKVHFLTDPENEMKEK	-1.4	P21580		1.05884e+07	0.001	2.41915	52.5418
JY	column exclusives	KEKKVNIDFEPFKPIN	-1.09375	P62495		0	0.003	2.42079	51.6742
JY	column exclusives	APDFVFYAPRLRIN	0.0857143	P15311;P26038;P35241		8.6243e+06	0.007	2.42132	78.3964
JY	column exclusives	KAAFHKSIRSKYKPTPIP	-0.905556	Q14126		1.00086e+07	0.001	2.42189	34.6109
JY	column exclusives	VPGGEMFSHLRRIGR	-0.44	P17612;P22694		3.32355e+07	0.001	2.42234	48.1665
JY	column exclusives	GLVIQQVFDNGSIYNP	0.125	Q8NHW5;P05388		2.64597e+06	0	2.42402	102.184
JY	column exclusives	NSPKLYPEAVLPGFL	0.133333	Q7Z5S9		0	0.001	2.42404	94.2381
JY	column exclusives	TRNENKLLPKHPHLVRQK	-1.63333	Q14126		6.29376e+06	0	2.42409	30.5533
JY	column exclusives	ISTQLKILSTVKATML	0.83125	P18206		4.94764e+06	0.001	2.42638	83.5925
JY	column exclusives	FNMILATRSFPQLR	0.164286	P20073		1.36935e+07	0.001	2.427	75.5167
JY	column exclusives	INRQINLELYASY	-0.269231	P02794;Q8N4E7		5350371	0	2.42704	80.8828
JY	column exclusives	GFVKIRWARWSKL	-0.207692	P41440		2.09131e+07	0.008	2.42821	56.405
JY	column exclusives	LVRIGKHSRTRYE	-1.13846	P00734		8.49503e+06	0.001	2.42884	24.6902
JY	column exclusives	FPEISFQPSSAVVV	0.85	P14543		1.14913e+07	0.001	2.42959	100.355
JY	column exclusives	NPDLQAIRIASVNPILD	0.170588	P35408		2.62382e+06	0.001	2.42967	86.7462
JY	column exclusives	WDDRWINDVEDSYG	-1.50714	P05023		5.30674e+06	0.001	2.4301	90.3064
JY	column exclusives	QPGITFIAAKFDGILG	0.75625	P07339		3824815	0.001	2.43143	105.718
JY	column exclusives	EDNPFSWKNFVDTVRDTT	-1.15556	Q9Y666		3.15568e+06	0	2.43149	95.8296
JY	column exclusives	IGMDYIHELFSKDPT	-0.326667	O43286		0	0.001	2.43173	83.8392
JY	column exclusives	GLVIQQVFDNGSIYN	0.24	Q8NHW5;P05388		2.33681e+06	0	2.4323	97.975
JY	column exclusives	IPFEISKWQKVNLIL	0.433333	O00462		1.07785e+07	0	2.4334	90.809
JY	column exclusives	GQLDLIVDTMGQEA	0.0714286	Q9HB40		1.49611e+06	0.003	2.4345	96.8514
JY	column exclusives	IEQELTAAKKHGTKN	-1.25333	Q9H444		4.52684e+06	0.001	2.43462	24.5274
JY	column exclusives	TKTTVELLPVNGEFSLDD	-0.205556	P05067		0	0.007	2.43482	86.3036
JY	column exclusives	VKIITILVTATASSVG	1.59375	Q15758		3.97102e+06	0	2.43749	100.613
JY	column exclusives	EPEEPKIRFVAGIHGNAPV	-0.389474	O75976		74810760	0.002	2.43753	53.7126
JY	column exclusives	KIRPLWRHYFQNTQ	-1.42857	P84077;P61204;P84085		15824722	0.001	2.43774	45.6169
JY	column exclusives	DRQHTLKHFEHVRMVDPK	-1.43333	P05067		87905342	0	2.438	38.2598
JY	column exclusives	ELREVTKNKEKLRKN	-2.06667	Q9Y487		2.71079e+06	0.001	2.43805	22.9375
JY	column exclusives	KEVLWKKQKDKVAE	-1.45714	P19256		1.0518e+07	0	2.43847	27.9227
JY	column exclusives	GLKILRVINEPTAAAMAYG	0.531579	P48723		7973540	0.002	2.44016	75.1453
JY	column exclusives	TGSVIYEAQDVYSGDI	-0.03125	P17050		4870602	0	2.44175	83.4253
JY	column exclusives	SGEIAIDDIRIST	0.161538	O60462		32269904	0	2.44259	72.2701
JY	column exclusives	VPKLMLHGTVFARMAPD	0.4	Q9H7F0		13947453	0	2.44285	65.4891
JY	column exclusives	LGHDIRISASLAELKEI	0.258824	Q09328		1.65307e+07	0	2.44352	70.4304
JY	column exclusives	EPGIHSLKHNKRVL	-0.871429	Q9Y4L1		1.25174e+07	0.004	2.44368	31.4393
JY	column exclusives	AHSGKIKIYFDSDAKIE	-0.517647	Q8IZK6		0	0	2.44396	49.2919
JY	column exclusives	SSDLISIHSLADVEVV	0.88125	O60449		2.93515e+06	0.002	2.4445	92.8271
JY	column exclusives	SGVLLLDNYTDRI	0.146154	Q07343		1.11439e+08	0.004	2.44512	59.8577
JY	column exclusives	SGEIKIAYTYSVS	0.115385	Q99805		2.64031e+07	0.006	2.44522	61.1061
JY	column exclusives	KDKQIKQTEDSLASER	-1.8375	Q86UP2		1.05159e+06	0	2.44545	32.9033
JY	column exclusives	RKNVLVVAAAALGIA	1.42667	P08962		4.66863e+06	0.001	2.4461	100.587
JY	column exclusives	DRTRIVIVPSLNPD	-0.214286	O75976		1.92958e+07	0.004	2.45044	62.9866
JY	column exclusives	GGESLAVAQNTYAVSWF	0.270588	Q9H3U5		0	0.001	2.45057	104.877
JY	column exclusives	RSHRIATETDQIGSEII	-0.576471	Q9UEU0		9285275	0.007	2.45085	46.9973
JY	column exclusives	IKKAVAVRKHLERN	-0.757143	P62277		5.5389e+06	0	2.45169	21.4026
JY	column exclusives	VGRIVFVSSQAGQL	0.828571	Q06136		9.45176e+06	0.002	2.45329	64.1735
JY	column exclusives	VHNTRIHLMPSMNPDGYEK	-0.994737	O75976		22835380	0.002	2.45376	45.9956
JY	column exclusives	KGVEITGFPEAQALG	0.0666667	P22102		0	0.004	2.45489	70.8932
JY	column exclusives	ELRGLRTIVTTLQDSIR	-0.158824	P07996		0	0.001	2.45497	98.9231
JY	column exclusives	GGQDRIRPLWKHYFQNTQ	-1.54444	P18085		1.22406e+07	0.004	2.45555	59.0998
JY	column exclusives	ELEGKLRVFENIVAVLNKE	-0.0315789	Q13077		1.38294e+06	0.009	2.45565	98.1631
JY	column exclusives	FILYAVRKSIYRYD	0.0357143	Q92673		1.41047e+07	0.004	2.45598	60.2886
JY	column exclusives	MPDDSYMVDYFKSISQ	-0.575	O15118		0	0	2.45721	95.1573
JY	column exclusives	NEFILYAVRKSIYR	-0.121429	Q92673		10953296	0	2.45737	65.7778
JY	column exclusives	LRSILGTLTVEQIYQ	0.38	Q14254		1.84169e+06	0.001	2.45742	91.5906
JY	column exclusives	ATQEVVRDLVRQGRLE	-0.63125	O00754		19854038	0.004	2.45791	52.6799
JY	column exclusives	IDMELVKRKRIEAIRGQ	-0.617647	P01137		4.31076e+07	0.001	2.46031	42.5052
JY	column exclusives	DSEVLMMIKTQSSLVPA	0.411765	O60888		3.49923e+06	0.004	2.46069	92.5862
JY	column exclusives	SLELMVHRRLLKDD	-0.435714	O00754		2.25207e+07	0.007	2.46075	46.294
JY	column exclusives	KAAKPKTAKPKAAKP	-1.32667	P10412		875619	0	2.46146	15.8444
JY	column exclusives	LDFEQEMATAASSSSLE	-0.217647	P60709;P63261;Q6S8J3		3.21365e+06	0	2.46234	94.9187
JY	column exclusives	KGDKADKASASAPAPASATE	-0.815	Q9NQX7		1.6761e+06	0	2.46381	28.409
JY	column exclusives	GSHSMRYFFTSVSRPGR	-0.741176	P30443;P01892;P04439;P10314;P30455;P30459;Q09160		2.58674e+07	0.001	2.46524	44.2516
JY	column exclusives	SHGSAQVKGHGKKVADAL	-0.572222	P69905		3.86018e+07	0.005	2.46524	30.7128
JY	column exclusives	GSVFRAHVKHRK	-0.95	P62917		1.52971e+06	0	2.46542	18.6903
JY	column exclusives	LPSVDGQKRYTFRVRSR	-1.14706	P31785		2.36146e+07	0	2.4656	39.8501
JY	column exclusives	EIEKFDKSKLKKTET	-1.64	O14604;P62328		1.16629e+07	0	2.46579	33.0476
JY	column exclusives	IHLGHLRLQRTLHSIDLE	-0.166667	O15440		2.47152e+07	0.008	2.46639	53.6377
JY	column exclusives	DAADIRFVYTPAM	0.284615	P01033		0	0.001	2.46713	81.284
JY	column exclusives	IRNLIKELRNVEGVEEV	-0.3	Q9Y6M5		3.14219e+07	0	2.46734	64.5525
JY	column exclusives	IPQNFIADYFETS	-0.153846	P10147;P16619		3.2898e+06	0.001	2.4675	103.213
JY	column exclusives	KPTLVILRINRAAR	0.0857143	O15143		7.53596e+07	0.006	2.46829	41.9364
JY	column exclusives	EERTFRNWMNSLGVNPR	-1.33529	P13796		1.12848e+07	0.003	2.46834	65.4964
JY	column exclusives	KPIRTTSKHQHPVD	-1.6	O15440		3.61811e+06	0.002	2.469	17.5472
JY	column exclusives	EGIDFYTSITRARFE	-0.466667	P34931;P08107;P11142		4.09614e+07	0	2.47	76.927
JY	column exclusives	LGEKKKITGIRTTGSTQ	-0.894118	Q8N8Z6		6.67112e+06	0	2.47013	29.3545
JY	column exclusives	KFKFPGRQKIHISKKWGFTKF	-0.914286	Q96L21;P27635		9987219	0.002	2.47325	47.71
JY	column exclusives	TFTINIALNNVGED	0.164286	O00469		4384007	0.001	2.47352	92.9081
JY	column exclusives	RATYALDRQLPVS	-0.384615	Q5SRI9		12613617	0.007	2.47769	47.5261
JY	column exclusives	VNWMVRLPVSEGVFV	0.953333	O00754		0	0.002	2.47811	105.098
JY	column exclusives	KAGYTDKVVIGMDVAASE	0.138889	P06733	M12(Oxidation)	0	0	2.47853	48.0387
JY	column exclusives	IPHGLIMDRTERLA	-0.114286	P00492		1.35103e+07	0.004	2.47879	47.2991
JY	column exclusives	IDFYTSITRARFEELN	-0.39375	P11142		8.54122e+06	0.001	2.48093	81.4712
JY	column exclusives	NIIHGSDSVKSAEKE	-0.853333	O60361;P22392		0	0.006	2.48124	33.7171
JY	column exclusives	RKKYVIYIERVQREK	-1.39333	Q9UNX3;P61254		3.279e+06	0	2.48238	42.2559
JY	column exclusives	TVGELRSLRTLNISGN	-0.2	Q6UWE0		12203732	0.005	2.48252	57.5326
JY	column exclusives	VEVDLESIRRINKAKN	-0.75625	Q86SF2		1.10885e+07	0.001	2.48259	44.2928
JY	column exclusives	GALRGLETFSQLVY	0.364286	P07686		0	0.001	2.4844	88.7196
JY	column exclusives	EIILEIKKAFEES	-0.0538462	P42892		1.35861e+07	0.001	2.48494	75.5448
JY	column exclusives	RVHIQSSQTVESSG	-0.685714	P43121		2.21166e+06	0	2.48556	31.6686
JY	column exclusives	YAGYIEDLKKFLKPYTL	-0.282353	P54709		0	0	2.48558	98.8034
JY	column exclusives	TRNTKGGDAPAAGEDA	-1.2125	P62851		1.99113e+06	0.002	2.48559	22.1722
JY	column exclusives	YEEGISILESSSAFPDN	-0.388235	Q12933		1.32231e+07	0	2.48562	93.6066
JY	column exclusives	KPKTNMKHMAGAAAAGAVV	0.0789474	P04156	M9(Oxidation)	3.6741e+06	0.003	2.48629	30.942
JY	column exclusives	SPTSKLVSRSTLRRQGKE	-1.28333	P24723		9.10851e+06	0.001	2.48726	30.5772
JY	column exclusives	VQRLTYRRRLSYNTASNKT	-1.32105	P49207		5.0805e+06	0	2.48758	39.5641
JY	column exclusives	EIRHHHSEHRVHG	-1.88462	Q9H7M9		3.33342e+06	0	2.48889	16.1201
JY	column exclusives	KVNIIPIIAKADTISK	0.53125	Q92599		5.50036e+07	0.007	2.48905	87.9556
JY	column exclusives	LPIGATVNMDGAALFQ	0.8	Q15758	M9(Oxidation)	1.35933e+07	0.001	2.48908	93.0972
JY	column exclusives	IKTYSWDNAQVILVG	0.3	P20337;Q96E17;O95716		7.78647e+06	0.001	2.49057	80.7532
JY	column exclusives	AVFPSIVGRPRHQGVMVG	0.383333	P62736;P60709;P68032;P63261;P63267;P68133	M16(Oxidation)	1.66404e+07	0	2.49124	49.8385
JY	column exclusives	GPPRVKAVKSSEHIN	-0.866667	P35613		7.80346e+06	0.001	2.49223	28.8842
JY	column exclusives	ERLELLIDKTENLVDS	-0.4375	P51809		4315546	0	2.49396	85.0181
JY	column exclusives	LRSLKMQRNGISKL	-0.571429	O94898		6.81016e+06	0.002	2.49445	38.6209
JY	column exclusives	GFVKIRWARWSKL	-0.207692	P41440		9.63394e+06	0.005	2.49522	58.1109
JY	column exclusives	TDVYLLPSLNPDGFE	-0.133333	O75976		5.77315e+06	0.001	2.49735	107.27
JY	column exclusives	EQIEEMFDSLSYF	-0.353846	Q9UIQ6	M6(Oxidation)	4.55905e+06	0	2.49759	101.825
JY	column exclusives	SRNITYLPAGQSV	-0.215385	P35232		2.79132e+06	0.001	2.49775	53.9981
JY	column exclusives	KPTLVILRINRAAR	0.0857143	O15143		111535794	0.004	2.49785	41.5472
JY	column exclusives	GDRIVNTPFQVL	0.15	Q92544		2.14733e+07	0.002	2.49982	76.1427
JY	column exclusives	AKYFIRDEFLRISTA	-0.0466667	Q5JWF2;P63092		63423396	0.002	2.49987	65.6519
JY	column exclusives	EPGIHSLKHNKRV	-1.23077	Q9Y4L1		1.1554e+07	0	2.50005	23.6865
JY	column exclusives	AKYFIRDEFLRISTA	-0.0466667	Q5JWF2;P63092		7.79424e+07	0.002	2.50083	64.3938
JY	column exclusives	SHSMRYFYTAVSRPGRG	-0.829412	P04222;Q9TNN7;P30505;P30508;Q07000;Q29960;Q95604	M4(Oxidation)	2.40932e+08	0.005	2.50098	40.2393
JY	column exclusives	VENQFREFKLSKVWRDQ	-1.27647	P02786		1.02562e+07	0.001	2.50163	58.6065
JY	column exclusives	DPTLDHHWHLWKKTYGKQYKE	-1.87619	P25774		1.23112e+07	0	2.50185	49.0744
JY	column exclusives	VSAKPKVHNRQPRIN	-1.32	O00308		4.77881e+06	0.001	2.50204	22.7268
JY	column exclusives	GAPPGGPLVLSTFPSTPLV	0.642105	A6NNL0;B1AL46		2.06413e+06	0.003	2.50211	100.117
JY	column exclusives	EVPRRVINAINVNHEFDLL	-0.0526316	Q09327		1.35608e+07	0	2.50217	74.7226
JY	column exclusives	VPVNKLAAAVSNFGYDLY	0.477778	P36955		1684207	0	2.50226	98.1854
JY	column exclusives	EEKKKLIRDFDEKQQE	-2.3125	Q9UEU0		1.27989e+07	0.008	2.50229	34.362
JY	column exclusives	IPHGLIMDRTERLARD	-0.6	P00492		1.21331e+07	0.005	2.50369	43.574
JY	column exclusives	VRALIEWIRRNKFV	0.0357143	O75976		1.23589e+07	0	2.50444	64.6646
JY	column exclusives	VEVDLESIRRINKAKN	-0.75625	Q86SF2		1.5159e+07	0.005	2.50495	43.945
JY	column exclusives	RTRIVIVPSLNPDG	0.00714286	O75976		4.21314e+07	0.002	2.50769	55.6418
JY	column exclusives	FDVEMHTSRDHSSQSEE	-1.58235	O60238		0	0.001	2.50805	38.6411
JY	column exclusives	KKKILWQLGTLIGAPV	0.45	Q6ZMZ0		8.7626e+06	0.002	2.50858	75.6786
JY	column exclusives	HSQKLRLEPVKVQHSG	-1.05	P20273		1.39373e+07	0	2.51063	35.1203
JY	column exclusives	GNDIELVSNSAALI	0.6	P32969		0	0.004	2.5113	91.3682
JY	column exclusives	VAPFMANIPLLLYPQ	1.02	P07602		0	0	2.51358	107.713
JY	column exclusives	ERQAVDQIKSQEQLA	-1.17333	P15311		0	0.009	2.51381	41.4519
JY	column exclusives	NPAVVFVTRKNR	-0.416667	P13501		1.20606e+07	0.002	2.51443	38.2698
JY	column exclusives	FPEISFQPSSAVVV	0.85	P14543		0	0.001	2.515	101.004
JY	column exclusives	FPSIVGRPRHQGV	-0.369231	P62736;P60709;P68032;P63261;P63267;P68133		136431627	0.006	2.51562	40.5725
JY	column exclusives	GKDSLYAQGRRRYDRKQ	-2.25882	Q969Q0		9.66439e+06	0	2.51654	27.9138
JY	column exclusives	DGLALALEPALASPA	0.853333	Q9Y5Z0		0	0.006	2.51682	101.822
JY	column exclusives	EIRHHHSEHRVHGA	-1.62143	Q9H7M9		1.76743e+06	0	2.51747	16.4853
JY	column exclusives	LKALLNVVDNARSFIYV	0.817647	Q8IV08		8.31999e+06	0	2.51764	95.7913
JY	column exclusives	RKVKAHSQTHRVDLGTL	-0.882353	P01892		1.13836e+07	0.001	2.51854	30.2164
JY	column exclusives	VLHALVMISDNSAENIA	0.794118	Q9Y5S1		2.22747e+07	0.001	2.51885	75.2758
JY	column exclusives	EPRYIAVEYVDDTQFL	-0.35	P30511		1.42394e+06	0	2.5191	93.7391
JY	column exclusives	EGIDFYTSITRARFE	-0.466667	P34931;P08107;P11142		1.85841e+07	0	2.51915	77.9676
JY	column exclusives	SGLESIISIIHSSLAEPR	0.372222	P49327		992922	0.001	2.51931	105.757
JY	column exclusives	EGIDFYTSITRARFE	-0.466667	P34931;P08107;P11142		57342929	0	2.52183	77.3987
JY	column exclusives	TLLLNNEGSLLAYSG	0.393333	Q9Y2Q5		4.55211e+06	0.008	2.52371	92.6015
JY	column exclusives	HEEEIVHHKKEIE	-1.66923	Q9UII2		2.50559e+06	0	2.52396	23.4322
JY	column exclusives	GLKILRVINEPTAAAMAYG	0.531579	P48723		9375562	0.003	2.52844	74.3957
JY	column exclusives	VSAKPKVHNRQPRIN	-1.32	O00308		6.16497e+06	0.001	2.52897	22.3556
JY	column exclusives	EDFLDARFKTMKKD	-1.27143	Q9UIQ6		1.3248e+07	0.001	2.53047	45.3143
JY	column exclusives	DVTEIDILVKNRGVL	0.38	Q9NU53		2.75267e+06	0	2.53157	84.2555
JY	column exclusives	IRPLWRHYFQNTQ	-1.23846	P84077;P61204;P84085		6.6502e+06	0.002	2.53165	49.8817
JY	column exclusives	RSGEIAIDDIRISTDVPL	0.0277778	O60462		2.28146e+07	0.001	2.53329	82.03
JY	column exclusives	SSHKTFRIKRFLAKKQ	-1.11875	P62891		4.03888e+08	0.001	2.5339	29.0529
JY	column exclusives	VGEFRAVTELGRPAA	0.0866667	P04440		1.1463e+07	0.002	2.53524	52.0216
JY	column exclusives	RETRVQIQESVRGKD	-1.59333	O60256		2.71185e+06	0	2.53555	30.9391
JY	column exclusives	DSFKLQTKEFQVLKSLGKL	-0.384211	P15907		0	0	2.53564	79.628
JY	column exclusives	SPLKFLEKVDDVRQHVQ	-0.729412	Q8IWR1		1.29998e+07	0.002	2.53594	57.8857
JY	column exclusives	DFYPAQIKVRWFRNDQEETT	-1.325	P01920		0	0	2.53629	75.7619
JY	column exclusives	GRLLRGYDQSAYD	-1.1	P30501;Q29963;P10321;P30508;P30510;Q29960		41782636	0.001	2.53653	42.9933
JY	column exclusives	SPKLYPEAVLPGFL	0.392857	Q7Z5S9		3.72259e+06	0.001	2.53688	94.6817
JY	column exclusives	FQTLVMLETVPRSGEVYT	0.205556	P04229;P01912;P13760;P13761;Q30134;Q9TQE0;P20039;Q95IE3;Q5Y7A7;Q9GIY3;P01911;Q29974;P79483;P13762;Q30154		1.09208e+07	0.001	2.53755	85.996
JY	column exclusives	VPENVLSFDDLTADA	0.12	P49591		0	0.004	2.53773	96.117
JY	column exclusives	GPHSAVARISRAQYN	-0.666667	O75558		4.59542e+06	0.009	2.53777	35.0381
JY	column exclusives	MPVPDYTSIHIVQSPQGLI	0.268421	P10912		3.79197e+06	0	2.5385	94.9326
JY	column exclusives	AADALIAISNYRLHI	0.766667	Q9NYA4		7407914	0.001	2.53863	80.819
JY	column exclusives	KKANIRNMSVIAHVDHGKS	-0.642105	P13639		0	0	2.53876	34.8493
JY	column exclusives	SPAKDSLSFEDFLDL	-0.206667	Q99828		3.47395e+06	0	2.53921	105.56
JY	column exclusives	DVFIIDDADEIPA	0.384615	Q09327		6.94571e+06	0.005	2.54023	100.988
JY	column exclusives	AIDLINIESFSSRVV	0.86	O00567		0	0	2.54035	99.9045
JY	column exclusives	LEPMEIRTFLASVQWKE	-0.211765	O00754		2.67072e+06	0	2.54081	98.5197
JY	column exclusives	RPSQVVAETRKRKGL	-1.18667	P13639		8.028e+06	0	2.54173	29.6242
JY	column exclusives	VVEIRHHHSEHRVHG	-1.07333	Q9H7M9		5.32058e+06	0.001	2.54186	19.5258
JY	column exclusives	GPGAPADVQYDLYLNVA	0.0470588	P26951		3.39269e+06	0	2.54243	93.6016
JY	column exclusives	NSQESVTEQDSKDSTY	-1.88125	P01834		0	0	2.54414	38.4492
JY	column exclusives	KIIKEKQAFERLE	-0.984615	P26639		10223552	0.001	2.5449	38.0466
JY	column exclusives	DSGIRVIPDTLTDMVN	0.025	Q16739		0	0.002	2.54518	88.6815
JY	column exclusives	KKKIAKRSKIKSFVK	-1.04	P61353		4.57809e+06	0	2.54671	19.3795
JY	column exclusives	DEDNNLLTEKQKLRVKKIHEN	-1.68571	P09486		0	0.001	2.54708	38.9889
JY	column exclusives	GSVFRAHVKHRKGAA	-0.546667	P62917		1.2896e+07	0	2.54929	20.2314
JY	column exclusives	KLHSISSIDVNGGNRKTILE	-0.405	P01130		0	0	2.54969	44.33
JY	column exclusives	ESVLKILVNQLSVD	0.642857	P14923		0	0	2.54972	100.957
JY	column exclusives	KALLNVVDNARSFIYV	0.63125	Q8IV08		5.53058e+06	0.002	2.55156	82.4554
JY	column exclusives	TVIIKYLESLVQTQQ	0.24	O60749		0	0.001	2.5523	106.14
JY	column exclusives	MRRLLNIVSVTGRL	0.521429	Q9ULH0		0	0.001	2.55337	61.4088
JY	column exclusives	LQDVFLLPDPSGQWR	-0.36	O75326		0	0.002	2.55357	92.4162
JY	column exclusives	EERTFRNWMNSLGVNPR	-1.33529	P13796		9.2938e+06	0	2.55427	64.2958
JY	column exclusives	VLWRTGIQTDSVLSARLQ	0.127778	Q86XX4		138604478	0.005	2.55497	59.2817
JY	column exclusives	SPGPGIKEESVPLSIL	0.11875	P36956		2.19211e+07	0.005	2.55563	78.8696
JY	column exclusives	RTPGNRIVYLYTKKVGK	-0.817647	P49207		6.11274e+06	0	2.55663	41.347
JY	column exclusives	KVHGSLARAGKVRGQTPK	-0.883333	P62861		5.67621e+06	0.003	2.55686	21.5658
JY	column exclusives	LIEKSVRKIVSLLAASEA	0.694444	Q99538		1.72996e+07	0.001	2.56016	75.9865
JY	column exclusives	YPDPVRVVSIGVPVSELL	0.75	P49588		0	0.002	2.56039	104.122
JY	column exclusives	SPIAMFLTIRGVDRID	0.53125	Q9Y6Y8		3.39632e+06	0	2.56096	87.9901
JY	column exclusives	KVNIDFEPFKPINTS	-0.513333	P62495		8248514	0	2.56251	70.3635
JY	column exclusives	GVSLKTLHPDLGTDKD	-0.65625	P00338		1.09837e+06	0	2.56359	47.6693
JY	column exclusives	KISYLTFLPSADEIYD	0.01875	P01906		6.64471e+06	0	2.5653	98.8193
JY	column exclusives	VPPRPRHVFNMLKKYVRAEQ	-0.91	P05067		43187584	0.003	2.56544	47.9719
JY	column exclusives	DSILVEINKRVKRDL	-0.44	O15031		5.79771e+06	0	2.56565	71.0192
JY	column exclusives	AKPKAAKAKKAAAKKK	-1.2625	P16401		2.00276e+06	0	2.56744	14.6076
JY	column exclusives	IPNLRNVVALDTEVAS	0.41875	P01130		0	0	2.5679	78.8334
JY	column exclusives	RPLPVSRLVSLIGSKT	0.29375	P25786		27294883	0.001	2.56802	66.2025
JY	column exclusives	IDPIWNIATNKL	0.125	Q93050		2.02712e+06	0	2.56816	86.5256
JY	column exclusives	KTDRFVMKKLNDRVMRVE	-0.938889	P02786		2.51138e+08	0	2.56873	41.0392
JY	column exclusives	MAEIEKFDKSKLKKTETQEKN	-1.68095	O14604;P62328		4.70779e+06	0	2.56934	36.547
JY	column exclusives	HRNELKYFKDQMSPEPI	-1.48824	Q9UN19		8.15097e+06	0.003	2.57011	48.973
JY	column exclusives	AGYIEDLKKFLKPYTL	-0.21875	P54709		0	0.001	2.57023	89.2493
JY	column exclusives	LVKGFYPSDIAVEWE	0.126667	P01857;P01860;P01861		3.47393e+06	0.001	2.57033	88.6399
JY	column exclusives	KTIDMELVKRKRIEAIR	-0.658824	P01137		1.29286e+07	0.001	2.57048	40.2028
JY	column exclusives	LPSQAFEYILYNKGIMGEDTY	-0.290476	P09668		1.3876e+06	0	2.57134	103.328
JY	column exclusives	VVPGTLLLFRKRWQN	-0.06	P11912		1.64003e+07	0.001	2.57224	63.2303
JY	column exclusives	DGLALALEPALASPA	0.853333	Q9Y5Z0		1.52143e+07	0.001	2.57352	102.183
JY	column exclusives	ISFPLVLDDVNPSARF	0.50625	Q16832		2.24814e+06	0	2.57387	102.949
JY	column exclusives	LKFVMLHNLEHSMG	0.264286	P25774		1.39328e+07	0.001	2.57417	59.9296
JY	column exclusives	NLDVFQYELYNPM	-0.4	Q14697	M13(Oxidation)	0	0	2.57475	101.8
JY	column exclusives	VGRALYAQARAKGKTAG	-0.382353	P19823		3.56057e+06	0.001	2.5759	30.2037
JY	column exclusives	YGIFYATSFLDLYRNPK	-0.194118	Q92673		1.56641e+06	0	2.57591	96.4633
JY	column exclusives	LIEILASRTNEQMHQ	-0.426667	P08133		1.32304e+07	0	2.57626	53.218
JY	column exclusives	AQVQIRILDVNDNIPVV	0.517647	Q14126		1.04924e+07	0	2.57626	91.6453
JY	column exclusives	IHPTIISESFQKAL	0.278571	P50991		8.63857e+06	0.001	2.5764	64.4731
JY	column exclusives	GDRIVNTPFQVL	0.15	Q92544		2.26473e+07	0.002	2.57822	76.6955
JY	column exclusives	EGEDLIRFFNSLNEAT	-0.49375	P43007		0	0	2.57864	106.758
JY	column exclusives	KYIYAKDRTDRIR	-1.6	Q99613;B5ME19		1.02987e+07	0.002	2.5796	27.9152
JY	column exclusives	RSHRIATETDQIGSEII	-0.576471	Q9UEU0		1.25029e+07	0.004	2.58091	49.4229
JY	column exclusives	GSSLKILSKGKRGGH	-0.753333	P61073		2.45285e+06	0	2.58094	23.1876
JY	column exclusives	DVIITALDNVEARR	0.0785714	A0AVT1		5.8514e+06	0	2.58243	70.8444
JY	column exclusives	GEVQFLGRYALLRKS	-0.173333	O43286		5705719	0.007	2.58297	57.0936
JY	column exclusives	YPFKPPKITFKTKIYHPNID	-0.855	P68036		4.24299e+07	0.002	2.58619	63.5156
JY	column exclusives	FGNVVATLDPRAARH	-0.1	Q9NXS2		4.65799e+06	0.001	2.58748	48.7553
JY	column exclusives	GDGILIVVNTVGAA	1.43571	Q9BRV3		0	0	2.58782	93.9634
JY	column exclusives	EDGRTLSDYNIQK	-1.6	P62987;P62979;P0CG47;P0CG48		1.00682e+06	0	2.58825	42.7983
JY	column exclusives	FHYLTFVPSAEDFYD	-0.08	P20036		0	0.001	2.58829	97.0284
JY	column exclusives	LNFIRGVVDSEDLPL	0.386667	Q58FG1;P07900;P08238		3.86233e+06	0.002	2.58842	92.4773
JY	column exclusives	SFPLVLDDVNPSARF	0.24	Q16832		2.20894e+06	0	2.58862	93.383
JY	column exclusives	QGIFSSRTFHRAASS	-0.42	O15127		2.19362e+07	0.001	2.58906	39.7749
JY	column exclusives	INAVAFFPNGYAFTT	0.72	P62879		0	0	2.58918	106.126
JY	column exclusives	GVVRGASIPFQFR	0.353846	Q13137		1.53925e+07	0.002	2.58937	58.1734
JY	column exclusives	GHDVTFYKTWYRSSRG	-1.24375	Q9H7M9		3.32692e+06	0	2.58942	46.1587
JY	column exclusives	SGEIAIDDIRIST	0.161538	O60462		0	0.001	2.58977	71.7651
JY	column exclusives	GEKKKITGIRTTGST	-1.03333	Q8N8Z6		1.88287e+06	0.003	2.59095	22.4107
JY	column exclusives	ISGSIHYSRVPRFY	-0.228571	P16278		7319610	0.004	2.59096	48.8915
JY	column exclusives	SHGSAQVKGHGKKVADAL	-0.572222	P69905		2.18798e+07	0.001	2.59353	33.1266
JY	column exclusives	DDTQFVRFDSDAASQRM	-1	P01892;P04439;P13746;P30447;P05534;P18462;P30450;P30512;P16188;P16189;P10314;P16190;P30453;P30456;P30457;P01891;P10316;P30459	M17(Oxidation)	1.66675e+06	0	2.59451	53.7405
JY	column exclusives	GKDYISLNEDLRSWTAA	-0.682353	P30511		0	0.001	2.59587	73.7109
JY	column exclusives	GPAGHFASVYNPLAWTV	0.352941	Q9Y2E5		0	0.002	2.59622	95.2684
JY	column exclusives	SKEIKTVESITDIR	-0.578571	P11279		0	0	2.59646	45.8835
JY	column exclusives	KDRKKILERKAKSRQVG	-1.78824	Q9UNX3		1.96184e+07	0.001	2.59797	20.559
JY	column exclusives	TPLKPVKKKKHRFG	-1.47857	Q86TL2		3.40616e+06	0.001	2.59831	19.4222
JY	column exclusives	TDDDIVFEDFARLR	-0.521429	P32121		4.19227e+06	0	2.5985	83.5791
JY	column exclusives	WKFTLQDSRTNTAYVG	-0.7375	Q96CS7		5.6604e+06	0.007	2.59949	61.8323
JY	column exclusives	QAQIEVVPSASALII	1.16	P30050		0	0.003	2.59998	99.8182
JY	column exclusives	VRTKLDELKRQEVSR	-1.38667	Q02818		4.35827e+06	0	2.60041	34.6907
JY	column exclusives	SGKPKVTKAKKAAPKKK	-1.57059	P16402		1.22136e+06	0.001	2.60089	15.0737
JY	column exclusives	AHPPELLFSASLPALG	0.61875	O00754		21178955	0	2.60117	96.9578
JY	column exclusives	AADKFKEINNAHAI	-0.428571	Q9H3Z4		963836	0	2.60164	40.5444
JY	column exclusives	EFLLHMLKNAESNAEL	-0.11875	P18621		3.54443e+06	0.001	2.60184	89.6885
JY	column exclusives	ATQEVVRDLVRQGRLE	-0.63125	O00754		4.45945e+07	0.002	2.60239	51.4841
JY	column exclusives	IDLPGIKGLWPLRSDPN	-0.341176	Q16531		5.84364e+06	0	2.60281	91.4731
JY	column exclusives	GLVIQQVFDNGSIYN	0.24	Q8NHW5;P05388		1.23662e+06	0	2.60285	98.3575
JY	column exclusives	NTWIQAISSAISSDK	-0.14	Q01082		1.7417e+06	0	2.604	104.113
JY	column exclusives	APVPAFEGRSFLAFPTLRAY	0.345	O00468		2.38426e+06	0	2.60467	95.6633
JY	column exclusives	TLRQIRQGNTKQRIDE	-1.7125	P15311;P26038;P35241		3.03377e+06	0.001	2.6056	30.9831
JY	column exclusives	RASWRIISSIEQKE	-0.814286	P62258		4.23181e+07	0.002	2.60611	49.4645
JY	column exclusives	SAKPKVHNRQPRIN	-1.71429	O00308		2.42897e+06	0	2.6081	20.1447
JY	column exclusives	VPEDQAAVALERTFVGAGL	0.452632	O00468		0	0	2.60865	101.978
JY	column exclusives	LRSWTAADMAAQTT	-0.171429	P01892;P01891;P10316	M9(Oxidation)	0	0.001	2.60919	45.1098
JY	column exclusives	AHPPELLFSASLPALG	0.61875	O00754		8.6284e+06	0	2.60927	103.536
JY	column exclusives	GAKRVIISAPSADAPMFV	0.677778	P04406		7.79424e+07	0.008	2.6098	64.5761
JY	column exclusives	NHKLQDASAEVERLR	-1.26667	Q10589		9.44707e+06	0	2.61039	41.0781
JY	column exclusives	SVSLALHLQPLRSAA	0.64	P41273		8.94075e+06	0.001	2.61123	63.3394
JY	column exclusives	KANIRNMSVIAHVDH	-0.213333	P13639	M7(Oxidation)	2.65424e+06	0	2.61208	32.7049
JY	column exclusives	HNGNLIPTHTQPSYR	-1.34667	P12318;P31994;P31995		1.60318e+07	0.001	2.61211	39.1114
JY	column exclusives	QKSTIYRHYTKNSKQIQ	-1.76471	O00308		8.16826e+06	0.005	2.6139	25.7716
JY	column exclusives	VEPFWPGLFAKALAN	0.493333	P05386		0	0	2.61391	105.84
JY	column exclusives	TPDIEIWKRIGKDPA	-0.846667	Q9P273		10194736	0.001	2.61482	59.3592
JY	column exclusives	IAEFKRKHKKDISEN	-1.63333	P11142		1.50097e+07	0.002	2.6164	22.4243
JY	column exclusives	KQVIYSVQRHRRTQ	-1.5	Q68DH5		1.5585e+07	0.001	2.61641	23.1244
JY	column exclusives	GPPRVKAVKSSEHIN	-0.866667	P35613		7401757	0.002	2.61697	27.3049
JY	column exclusives	RISVGKANKRLRYVDQV	-0.682353	P11717		24380995	0.001	2.617	39.5145
JY	column exclusives	RKGAGSVFRAHVKHRKG	-1.10588	P62917		6.49496e+06	0	2.61713	19.4661
JY	column exclusives	GDRKIKVSNTLESRLDL	-0.788235	P36543		0	0.003	2.61721	47.2819
JY	column exclusives	YPFKPPKITFKTKIYHPNID	-0.855	P68036		4.21112e+07	0.003	2.61746	78.7899
JY	column exclusives	RGTIEILSDVQLI	0.646154	Q8NHW5;P05388		0	0.002	2.61755	92.7099
JY	column exclusives	GLYDVVSVLRIARTPSVN	0.505556	O75144		3.77453e+06	0	2.61763	90.703
JY	column exclusives	ELRGLRTIVTTLQDSIR	-0.158824	P07996		6.06162e+06	0	2.61817	89.9433
JY	column exclusives	KGQLRIHRDGIYMVHIQ	-0.5	P32970		1.71856e+07	0.001	2.61832	43.8744
JY	column exclusives	EDLNFVTDTAKALADVA	0.188235	Q92542		2.00869e+06	0	2.61927	105.943
JY	column exclusives	GILFVQYFHRVPFHR	0.193333	O00182		3.13008e+06	0	2.61936	74.7123
JY	column exclusives	AQVQIRILDVNDNIPVV	0.517647	Q14126		4.92207e+06	0	2.61943	100.524
JY	column exclusives	KEVFQASANALSTLL	0.473333	Q5S007		0	0.009	2.61982	65.6287
JY	column exclusives	GPGAPADVQYDLYLNVA	0.0470588	P26951		5.9871e+06	0	2.62052	96.7217
JY	column exclusives	KEKDIQEESTFSSRK	-1.96667	P42704		2.21367e+06	0.002	2.62101	29.0513
JY	column exclusives	IEKSVRKIVSLLAA	0.8	Q99538		1.61271e+07	0.004	2.62102	59.1285
JY	column exclusives	MKGLAFIQDPDGYWIE	-0.2	Q04760		6.02653e+06	0	2.62176	97.851
JY	column exclusives	IPIKSWFSDPSDTAL	-0.0466667	O95476		4.64072e+06	0	2.62233	88.7112
JY	column exclusives	ITFAEKVANAESLNAIG	0.423529	P02786		0	0.001	2.62274	73.738
JY	column exclusives	YQIRIQIQEKLQQLK	-0.9	P04114		7.49776e+06	0	2.62367	76.1705
JY	column exclusives	IYNNIKNFVRFQLSTS	-0.2125	P98194		31268421	0	2.62467	73.7713
JY	column exclusives	DFYPAQIKVRWFRNDQEET	-1.35789	P01920;P05538		3.03164e+07	0	2.62505	70.3841
JY	column exclusives	SSLFIIASKTFTTQE	0.32	P06744		0	0.001	2.62521	82.3735
JY	column exclusives	RKEKAKIHYRKKKQL	-2.25333	P40429		8.56433e+06	0	2.6263	17.2483
JY	column exclusives	GKPELRKKVHPAVVIR	-0.51875	P62829		1.75628e+07	0	2.62676	30.5916
JY	column exclusives	GDTPLHIAIRGRSRKL	-0.6	Q9ULH0		2.13957e+07	0.003	2.62962	38.5129
JY	column exclusives	TDAPKTHMTHHAVSDHEATL	-0.855	P01892;P18462;P30450;P30512;P10314;P30453;P30456;P30457;P01891;P10316;P30459		3.51551e+06	0	2.6297	33.5671
JY	column exclusives	EVGVLVGKDRSSFYVN	0.05	P07737		31506080	0.004	2.63037	55.8248
JY	column exclusives	LPGQLKPFETLLS	0.153846	P09211		4.99983e+07	0.001	2.63047	86.3174
JY	column exclusives	LIEKSVRKIVSLLAASE	0.629412	Q99538		8.85508e+06	0	2.63058	84.3512
JY	column exclusives	ADPPKTHVTHHPISDHEATL	-0.94	P01889;P30460;P30461;P30462;P30464;P30466;P03989;P18463;Q95365;P30475;Q04826;P30479;P30480;P30483;P30484;P30485;P30486;P30487;P30488;P30492;P30493;P30495;P18465;Q29940;Q29836;Q31612;Q31610;Q29718		6.57878e+06	0.001	2.6314	35.1318
JY	column exclusives	VNWMVRLPVSEGVFVV	1.15625	O00754	M4(Oxidation)	6.46601e+06	0.007	2.63182	105.248
JY	column exclusives	KETVWRLEEFGRFASF	-0.5	P01903		13061965	0.001	2.6327	78.5255
JY	column exclusives	RGIRYRTIDEHDA	-1.44615	Q8N131		1.06881e+07	0.005	2.6333	33.8349
JY	column exclusives	ISDILFTTALPTRIA	1	P32249		1437119	0	2.63347	94.6988
JY	column exclusives	VSQDIQEMKDESAR	-1.32857	Q8TDB8;P11169	M8(Oxidation)	3.19515e+06	0	2.63404	30.0781
JY	column exclusives	SPSEIVKQITSISIEP	0.04375	P60866		6.93866e+06	0.002	2.63425	89.9817
JY	column exclusives	LPFSRSYYWIGIRKIG	-0.01875	P14151		0	0.002	2.63438	69.9622
JY	column exclusives	GTALRILSNGMSVPI	0.786667	Q08ET2		1.23427e+07	0.004	2.63497	81.8206
JY	column exclusives	IFAQIEVNEKKIRQKAQ	-0.770588	Q9UL01		0	0.001	2.63535	43.335
JY	column exclusives	LNHKLQDASAEVERLR	-0.95	Q10589		8438131	0.001	2.63574	42.535
JY	column exclusives	ELDTIEVFPTKSARGN	-0.59375	Q96GS6		1.8674e+06	0	2.63583	56.1451
JY	column exclusives	KFANIVPFDSWDQLMR	-0.24375	O00220		1.15848e+08	0	2.6359	91.5884
JY	column exclusives	DIRNLIKELRNVEGVEEV	-0.477778	Q9Y6M5		0	0.001	2.63719	90.0386
JY	column exclusives	KGDDVKFEEFVAYLIDPH	-0.427778	Q9NPF2		3.65137e+06	0	2.63799	103.533
JY	column exclusives	DDEANHLLLQNNLPAVRWV	-0.394737	P48643		2.39758e+06	0	2.6387	99.3515
JY	column exclusives	FKDLLLHEPYVDLVNL	0.3875	O76061		5.93453e+06	0.001	2.63934	96.8947
JY	column exclusives	LNVMRIINEPTAAAIAYG	0.644444	P11021		0	0.001	2.64163	88.2702
JY	column exclusives	DENAIYFLGNSLGLQPK	-0.317647	Q16719		0	0	2.64238	100.618
JY	column exclusives	VSLLYDLENLPASKDSIVH	0.184211	O15144		2.38256e+06	0	2.64303	90.2646
JY	column exclusives	PKLLGIETPLPKKE	-0.621429	P05362		9.04241e+08	0	2.64488	55.1144
JY	column exclusives	DPIRLFGLIRAKREP	-0.453333	Q6PIZ9		27416029	0	2.64517	59.584
JY	column exclusives	SATRLLAQTTLRNVLG	0.23125	P27105		0	0.001	2.64528	68.6911
JY	column exclusives	DAPMFVMGVNHEKYD	-0.506667	P04406	M4(Oxidation); M7(Oxidation)	4.11116e+06	0	2.6454	47.8877
JY	column exclusives	PPKPVSKMRMATPLLMQ	-0.258824	P04233		21264344	0.004	2.64743	51.0801
JY	column exclusives	VKVLDFEHFLPM	0.65	P60660		3.20317e+06	0	2.64748	95.6744
JY	column exclusives	TDWTIFPLDTEDAVRSHL	-0.344444	P16278		6.92365e+06	0	2.64774	96.7779
JY	column exclusives	LEGKLRVFENIVAVL	0.92	Q13077		0	0.001	2.64963	100.438
JY	column exclusives	RIKLYSESLARYGKSP	-0.8375	P31150;P50395		7.0282e+06	0.002	2.65185	44.0745
JY	column exclusives	VNHFIAEFKRKHK	-1.03846	P11142		8.87473e+06	0.001	2.6533	29.6948
JY	column exclusives	TSDDEVFKYLAKAYASN	-0.617647	O75976		14090273	0.002	2.6544	79.163
JY	column exclusives	KGSYYDSFKLQTKEFQVLK	-0.921053	P15907		2.94614e+06	0.009	2.65463	64.6735
JY	column exclusives	SKKTVFVMTDKYAKTEN	-0.905882	Q9NYK1	M8(Oxidation)	4.79909e+06	0.007	2.65505	35.0624
JY	column exclusives	VKVGVNGFGRIGRLVT	0.575	P04406		1.12512e+07	0.002	2.656	56.6623
JY	column exclusives	AELEGKLRVFENIVAVLNKE	0.06	Q13077		1.35997e+06	0	2.65653	98.6727
JY	column exclusives	GSSRVLITTDLLARGIDV	0.6	P60842;Q14240		2.3011e+06	0.003	2.65733	84.4447
JY	column exclusives	KSPAKPKAVKPKAAKPK	-1.35882	P16401		1.60494e+06	0.002	2.65744	17.4838
JY	column exclusives	HSHHLQISRATLRKGAG	-0.788235	Q9NZ08		6.83267e+06	0.001	2.65825	27.5583
JY	column exclusives	YEKQIKHFGMLRRWDDSQ	-1.55	Q16543		1.14021e+07	0.001	2.6592	44.1136
JY	column exclusives	LPYHSQKLRLEPVKVQHSGAY	-0.733333	P20273		0	0.005	2.66041	42.9554
JY	column exclusives	AGKYFLWVVKFNSLN	0.346667	P62993		2.31221e+06	0.002	2.66165	92.8359
JY	column exclusives	IPSMVSFTDNDVYV	0.435714	P48723		7.31425e+06	0.003	2.66179	97.3801
JY	column exclusives	INAVAFFPNGYAFTT	0.72	P62879		0	0.001	2.66301	105.267
JY	column exclusives	GLAALKRQDSARSQQ	-1.06	Q86VY9		1.007e+07	0	2.6635	30.7631
JY	column exclusives	LPHSGDIIATVFAPL	1.02667	Q9UBH6		24020758	0.001	2.66568	99.0519
JY	column exclusives	DKGYVLHMITTAAE	0.0571429	Q6UX65		0	0.002	2.66617	65.3127
JY	column exclusives	AEPAKIEAFRASLSK	-0.28	P00558		2.29432e+07	0.001	2.66713	45.1849
JY	column exclusives	IILPIHSLRNVRAIDYDPL	0.389474	O75581		4.95821e+07	0.001	2.66765	78.0908
JY	column exclusives	RISILLRDLPTLKAAVI	1	Q3ZCQ3		4.25698e+06	0	2.6691	92.8187
JY	column exclusives	LPREDHLFRKFHYLPFLPS	-0.505263	P01903		0	0.006	2.67015	73.716
JY	column exclusives	AADALIAISNYRLHI	0.766667	Q9NYA4		1.95829e+07	0.001	2.67056	81.5554
JY	column exclusives	GRYALLRKSKERQG	-1.55714	O43286		4.08497e+06	0.001	2.67063	23.0035
JY	column exclusives	RDIDTLRDPGSQL	-1.10769	P11717		1.50979e+07	0.001	2.67138	48.932
JY	column exclusives	KQVIYSVQRHRRT	-1.34615	Q68DH5		1.15863e+07	0	2.67201	22.3556
JY	column exclusives	ANVIRYFPTQALNF	0.221429	P12235;P05141;P12236;Q9H0C2		7.3125e+06	0.006	2.67265	87.6447
JY	column exclusives	ITKRKWEAVHAAEQRR	-1.40625	P30443;P30455		2.86706e+06	0	2.67285	27.685
JY	column exclusives	EPQEVLHIGSAHNRSA	-0.775	O00151		4.11987e+06	0	2.67329	40.0574
JY	column exclusives	VQAVSAHRHRARVL	-0.171429	P32248		2.20774e+07	0.003	2.67412	25.1708
JY	column exclusives	RGDTVLLKGKKRREAV	-0.99375	P55072		7.16413e+06	0.001	2.6748	24.3416
JY	column exclusives	GFPEISFQPSSAVVV	0.766667	P14543		3596045	0.006	2.67486	104.666
JY	column exclusives	LEPMEIRTFLASVQWKE	-0.211765	O00754		1.32646e+07	0	2.67512	95.5029
JY	column exclusives	KMLEELRLERKKLIE	-0.873333	Q8NB25		1.00241e+07	0.008	2.67549	47.2695
JY	column exclusives	IPRGQASSAVRDS	-0.623077	P20930		4.11905e+06	0	2.67679	31.5282
JY	column exclusives	NALQLQNLATLAAAAA	0.81875	O95319		0	0.001	2.67837	103.865
JY	column exclusives	LAGKILVDVSNPTEQEHL	-0.111111	Q658P3		3.90363e+06	0	2.67882	62.873
JY	column exclusives	KTYDLRLLSSLTGSWSL	-0.00588235	P11717		5.47857e+06	0.001	2.67896	102.481
JY	column exclusives	GVLNSLANVLSQHL	0.692857	P28068		1.28423e+06	0	2.67907	107.206
JY	column exclusives	TPLKPVKKKKHR	-1.925	Q86TL2		1.20184e+06	0	2.67941	15.5602
JY	column exclusives	GETRKVKAHSQTHRVDLGT	-1.23158	P01892		1.64654e+07	0.001	2.6811	28.3743
JY	column exclusives	LPSFPLVPESSSAASSG	0.276471	Q9H8Y8		0	0	2.6815	87.41
JY	column exclusives	IDILTAIRNATGPRP	-0.00666667	O00429		3.71982e+07	0	2.68244	81.8763
JY	column exclusives	DEPSVKTMSSIFASSL	0.1125	Q9HBR0		1.7861e+06	0.001	2.68273	94.1842
JY	column exclusives	YEDIVTLRTGEVKWS	-0.466667	P40259		8.18259e+06	0.005	2.68362	66.2959
JY	column exclusives	INYYQVADFKDALARVY	-0.0823529	O00584		3.67319e+06	0	2.68378	90.9822
JY	column exclusives	IPPELRILLDPGALPA	0.59375	Q03167		5.83605e+06	0.001	2.68404	107.502
JY	column exclusives	GFPEISFQPSSAVVV	0.766667	P14543		0	0.001	2.68469	102.058
JY	column exclusives	VEYITRYIASLKQR	-0.371429	O14818		0	0.001	2.68584	59.3161
JY	column exclusives	IIRDLQDAVTELSKEFQ	-0.323529	Q9BQS8		1.11018e+07	0	2.68588	98.7611
JY	column exclusives	GGHDWLADVYDVNIL	0.14	P38571		4.18661e+06	0	2.6861	107.485
JY	column exclusives	NRPKMSLAQKKDRVAQ	-1.475	P46777		4.73267e+06	0	2.69067	25.2574
JY	column exclusives	GALRGLETFSQLVW	0.392857	P06865		7.12815e+06	0	2.69078	106.953
JY	column exclusives	TFKSILFVPTSAPRGL	0.54375	P14625		1.69793e+07	0	2.69362	76.1097
JY	column exclusives	GLAALKRQDSARSQQ	-1.06	Q86VY9		5.74485e+06	0	2.69363	29.9467
JY	column exclusives	EEEIVHHKKEIER	-1.76923	Q9UII2		4.85173e+06	0	2.69368	23.5688
JY	column exclusives	FDVEMHTSRDHSSQSEE	-1.58235	O60238	M5(Oxidation)	4.12992e+06	0	2.69389	34.4548
JY	column exclusives	TDKELIATVRRPAEA	-0.566667	Q14254		4.03541e+06	0.005	2.69424	40.8182
JY	column exclusives	RNPVINIASMLGSTDIPD	0.0444444	P13798		3.85562e+06	0	2.69557	105.273
JY	column exclusives	SIFFAINQYHQLKDIT	0.05	Q8IZK6		10533468	0	2.69567	82.1052
JY	column exclusives	KAKSIVFHRKKNLQ	-1	P62826		5.19067e+06	0	2.6957	21.8125
JY	column exclusives	KTELRKTSDALSKAQ	-1.23333	Q9UHQ4		5.62754e+06	0	2.69578	29.9817
JY	column exclusives	DRTKTPIIATLASGAVAAV	0.705263	P30825		5.85996e+06	0.006	2.69669	80.6749
JY	column exclusives	NNLSFEHDEFLSN	-0.969231	Q86VY9		2.40487e+06	0	2.698	65.587
JY	column exclusives	KEVLWKKQKDKVAE	-1.45714	P19256		1.3996e+07	0.001	2.6982	27.0972
JY	column exclusives	VAEIIKKVERSREK	-0.914286	P98194		6.1637e+06	0.004	2.6984	34.6623
JY	column exclusives	SPGERFTDSQFLVL	-0.135714	Q8TB61		15567178	0.001	2.6992	82.3088
JY	column exclusives	GVKFRNDLFKLFKD	-0.492857	P32248		5430589	0	2.70016	72.8875
JY	column exclusives	IPNLRNVVALDTEVAS	0.41875	P01130		0	0	2.70052	79.5351
JY	column exclusives	ELEALFTKELEKVYDPK	-0.741176	Q02818;P80303		3.70739e+07	0	2.70189	81.0873
JY	column exclusives	EAQVKIWRRSYDVPPPP	-1.06471	P18669;Q8N0Y7		2.75509e+07	0.002	2.70265	52.1239
JY	column exclusives	TQGLERIPDQLGYLV	-0.186667	Q0VGL1		1.32236e+07	0.002	2.70404	85.593
JY	column exclusives	DDHKIETQRDIHQRA	-2.01333	Q9HB90;Q9NQL2		4.133e+06	0.001	2.70405	26.2123
JY	column exclusives	FPHEQKIKLYQDQLQKWIR	-1.30526	O14657		0	0	2.70428	70.4341
JY	column exclusives	KKYEKERYEKVIK	-2.18462	O15439		1.70473e+06	0.001	2.70461	22.9017
JY	column exclusives	IPSFIVRLDSQKHID	-0.0666667	P46781		1.94991e+07	0.002	2.70465	58.9044
JY	column exclusives	GKALLKKTKNSEEF	-1.12857	P04114		3.59268e+06	0	2.70526	28.8591
JY	column exclusives	KDGAGFLINLIDSPGHVDFS	0.135	P13639		4.22224e+06	0	2.7058	96.5492
JY	column exclusives	ASPLLYTLIEKTMQNVK	0.0235294	P02786		6.80405e+06	0	2.70584	103.712
JY	column exclusives	TSAPPASAQPPLQLSE	-0.4375	O75175		1.60257e+07	0.002	2.70608	64.1969
JY	column exclusives	VAWKLSGFPKNRVIGSG	0.0117647	Q6ZMR3;P00338		1.31269e+07	0.001	2.70645	55.3378
JY	column exclusives	YERLLKMQNQRGGR	-1.71429	P02792		8.5115e+06	0.001	2.70954	33.2802
JY	column exclusives	DGGPIEAVSTIETVP	0.166667	Q9H0H5		1.24547e+07	0.001	2.71089	89.421
JY	column exclusives	HSHHLQISRATLRKGAG	-0.788235	Q9NZ08		2.50169e+06	0.001	2.71089	28.4601
JY	column exclusives	GDTVLLKGKKRREAV	-0.76	P55072		8.28031e+06	0	2.71173	26.4645
JY	column exclusives	KKYVIYIERVQREK	-1.17143	Q9UNX3;P61254		1.73209e+07	0	2.71181	38.8249
JY	column exclusives	YPPFFADQPIQIYE	-0.357143	P17612;P22694		2.23463e+06	0	2.71554	107.211
JY	column exclusives	NIAILNNNLNTLI	0.653846	P20036		5.59552e+06	0.001	2.71624	104.856
JY	column exclusives	YGQIGMIQALGGF	0.723077	P05023;P50993;P13637	M6(Oxidation)	4.73976e+06	0	2.71628	95.2965
JY	column exclusives	KKVHPAVVIRQRKSYRRKDG	-1.45	P62829		1.29043e+07	0.001	2.71637	21.0014
JY	column exclusives	EVHVRPKKLAVEPK	-0.814286	P13598		3.56652e+06	0.001	2.71717	29.7247
JY	column exclusives	LIKIAAIDNGLAFPF	1.28	Q8TCG2		0	0.002	2.71765	106.036
JY	column exclusives	HQNTFLHDSFQNVAAV	-0.25	Q93091		11116500	0.001	2.71774	62.2315
JY	column exclusives	AQVQIRILDVNDNIPVV	0.517647	Q14126		4.32981e+06	0	2.71818	94.9626
JY	column exclusives	LTGIAYSLFAGQP	0.753846	Q9Y6M7		2.01608e+07	0.001	2.71868	96.2105
JY	column exclusives	RGSSLKILSKGKRGGHS	-0.976471	P61073		7.75603e+06	0	2.7196	21.5062
JY	column exclusives	LSEGFSHSRWLRKVKHG	-0.952941	Q13501		1.25295e+07	0.002	2.71998	37.632
JY	column exclusives	HPPELLFSASLPAL	0.607143	O00754		9510659	0.001	2.72084	97.1571
JY	column exclusives	LRVAGIHKKVARTIG	0.22	P26373		1.64482e+07	0	2.72306	37.1226
JY	column exclusives	VADVSIEDSVISLS	0.964286	P00441		7.61848e+06	0.001	2.72413	90.3843
JY	column exclusives	GRLLRGYDQSAYD	-1.1	P30501;Q29963;P10321;P30508;P30510;Q29960		5.14807e+07	0.002	2.72471	42.7976
JY	column exclusives	GVEFDFIPDVKGAVL	0.766667	Q9Y617		0	0	2.72498	101.007
JY	column exclusives	SDWGALATISTLEAVR	0.36875	O75629		1.30139e+07	0.001	2.72519	103.407
JY	column exclusives	VLNEIVSILQPTQVP	0.7	O14763		0	0.001	2.72534	106.25
JY	column exclusives	FDGFRADYLKNYEFPH	-1.0125	Q9Y6X5		4.04524e+06	0	2.72661	82.575
JY	column exclusives	IPIITSAKTLELAKV	0.92	O75121;P55082		6.35271e+06	0.003	2.72678	69.5871
JY	column exclusives	LPGFYRKTKLVGFQDME	-0.464706	Q9NS68		2.76395e+07	0.006	2.72716	61.4774
JY	column exclusives	DIYSTVIDIHTLRIKE	0.025	Q86VY9		0	0.001	2.7272	75.531
JY	column exclusives	NRPKMSLAQKKDRVAQ	-1.475	P46777		3.57612e+06	0	2.72721	25.9268
JY	column exclusives	VKVLDFEHFLPM	0.65	P60660		2.11759e+07	0.001	2.72735	90.9329
JY	column exclusives	KEIARAVVEKRLA	-0.130769	O60888		6.74687e+06	0.001	2.72779	35.0978
JY	column exclusives	VKVLDFEHFLPM	0.65	P60660		1.07066e+07	0.004	2.7279	90.5638
JY	column exclusives	GNYFLWTEKFPSLNK	-0.72	O75791		8.58819e+06	0	2.72824	80.3294
JY	column exclusives	IISIHPKIQEHQPRSG	-0.78125	Q13530		6.47867e+06	0.001	2.72854	37.6163
JY	column exclusives	TKYQIRIQIQEKLQQ	-1.2	P04114		4.56163e+06	0	2.72925	54.0916
JY	column exclusives	GKNIKIISKIENHEGVRR	-0.961111	P14618		8.14566e+06	0.001	2.72968	35.4859
JY	column exclusives	LTELQLRARQLLDQVE	-0.35625	Q7Z7H5		14553602	0.001	2.73046	78.7972
JY	column exclusives	DPELDYTLMRVCKQMIK	-0.429412	Q92896		2.85085e+06	0.001	2.73063	92.3487
JY	column exclusives	LPLVVSFIASSSAN	1.32857	Q9UHA4		3.30829e+06	0.001	2.73102	106.337
JY	column exclusives	APVAGQLHSVAFLALA	1.38125	Q9HAB3		0	0.001	2.7311	85.7685
JY	column exclusives	TQRKLEAARAAEQL	-0.914286	P10321		5.81178e+06	0.004	2.73123	37.6283
JY	column exclusives	SLELMVHRRLLKDD	-0.435714	O00754		0	0.001	2.73149	45.3805
JY	column exclusives	KGDGILIVVNTVGAALQ	0.970588	Q9BRV3		2.6508e+06	0	2.73166	104.827
JY	column exclusives	VAPSFMHSVFSPILL	1.4	Q8N370		0	0.004	2.73261	104.693
JY	column exclusives	IKTLKVGYTEKQRRD	-1.45333	P29320;P54756;Q15375		2534474	0.001	2.7327	29.6614
JY	column exclusives	MRLFIHNHEQHHKAQVE	-1.15882	Q02809		0	0.001	2.73283	31.0944
JY	column exclusives	ATQEVVRDLVRQGRLE	-0.63125	O00754		3.58727e+07	0.001	2.73305	52.1324
JY	column exclusives	LTGIAYSLFAGQP	0.753846	Q9Y6M7		3.59512e+07	0	2.73481	96.3835
JY	column exclusives	EGKLRVFENIVAVL	0.714286	Q13077		9.45976e+06	0.003	2.73693	87.9345
JY	column exclusives	ISSLVAFENLKANVTD	0.41875	Q460N5		0	0.001	2.73703	78.3341
JY	column exclusives	PPKTHVTHHPLSDHEAT	-1.27059	P10321;P01889;P30460;P30461;P30462;P30464;P30466;P03989;P18463;Q95365;P30475;Q04826;P30479;P30480;P30483;P30484;P30485;P30486;P30487;P30488;P30492;P30493;P30495;P18465;Q29940;Q29836;Q31612;Q31610;Q29718;P13747		1.87902e+06	0	2.73894	23.6352
JY	column exclusives	GEEIDAMDVQQLSQI	-0.333333	P98194		0	0.001	2.73906	91.3885
JY	column exclusives	RQHTLKHFEHVRMVDPK	-1.31176	P05067		8.14017e+07	0	2.74033	32.6937
JY	column exclusives	YPRISVNNVLPVFDNL	0.23125	P07339		5.24253e+06	0	2.7408	107.117
JY	column exclusives	DEVTIVNILTNRSNAQR	-0.541176	P07355		3.19724e+06	0	2.74152	74.6802
JY	column exclusives	FPKEALAHEKFTKELK	-0.925	Q8IY22		0	0.001	2.74172	40.7818
JY	column exclusives	KSFGELVHKPLLVDLTV	0.535294	O95819		3.12292e+07	0.006	2.74175	103.607
JY	column exclusives	YPDPVRVVSIGVPVSELL	0.75	P49588		2.64701e+06	0	2.7423	107.304
JY	column exclusives	DLVTGMLTIKGRLD	0.314286	Q9UN70		1.36586e+07	0.001	2.74457	80.3632
JY	column exclusives	EDLKLHLQSTDYGNF	-0.906667	P61421		1.19639e+07	0.002	2.74559	65.691
JY	column exclusives	IIDDKGILRQITVNDLPV	0.3	Q06830		8.61364e+06	0.001	2.74574	87.2835
JY	column exclusives	VSPYLRGQSKLIFKPDLT	-0.2	O60513		0	0.001	2.74594	61.0255
JY	column exclusives	LRSILGTLTVEQIYQ	0.38	Q14254		2026592	0	2.74687	92.3065
JY	column exclusives	RIPLHKFTSIRRTM	-0.492857	P07339		67133460	0	2.74823	39.1166
JY	column exclusives	IRNLIKELRNVEGVE	-0.386667	Q9Y6M5		2.27037e+07	0	2.74843	57.4547
JY	column exclusives	INAVAFFPNGYAFTT	0.72	P62879		4.13708e+06	0	2.74873	107.112
JY	column exclusives	QPGITFIAAKFDGILG	0.75625	P07339		0	0	2.74979	100.459
JY	column exclusives	LDLLHSTAFEEL	0.383333	Q9NYK1		5.32135e+06	0.001	2.75049	90.7125
JY	column exclusives	LETKYRWTEYGLTF	-0.785714	P21796		1.19647e+07	0.002	2.75072	76.5965
JY	column exclusives	RISVGKANKRLRYVDQ	-0.9875	P11717		2.05482e+07	0	2.75119	34.8802
JY	column exclusives	GAGSVFRAHVKHRKGAA	-0.4	P62917		4.73132e+06	0.001	2.75225	22.943
JY	column exclusives	EDLLRAARTLAGAVS	0.326667	Q9Y4G6		32743124	0.003	2.75254	34.2631
JY	column exclusives	EDVKIVILPDYLEIA	0.7	P45974		2.33048e+06	0.003	2.75333	107.502
JY	column exclusives	VQRLTYRRRLSYNTASNKT	-1.32105	P49207		627166780	0.001	2.75355	36.5289
JY	column exclusives	IDFYTSITRARFEELN	-0.39375	P11142		3.00895e+07	0.001	2.75488	79.0815
JY	column exclusives	DGVEVHNAKTKPRE	-1.57143	P01857;P01859;P01860;P01861		2.10975e+06	0	2.75541	21.4432
JY	column exclusives	IELFVNRLDSVESVLP	0.6	Q99805		2.38086e+06	0.001	2.75568	102.679
JY	column exclusives	GEEIDAMDVQQLSQIV	-0.05	P98194		0	0	2.75701	104.766
JY	column exclusives	DPNAFLFDHLLTLKPV	0.33125	Q7L2H7		3.10979e+06	0	2.75787	105.84
JY	column exclusives	GPAGHFASVYNPLAWTV	0.352941	Q9Y2E5		2.51166e+06	0	2.75801	98.133
JY	column exclusives	MPAFIFEHIIKRMA	0.7	O00560		1.43456e+07	0	2.75811	88.3819
JY	column exclusives	SDRSIYILDDPLSAL	0.126667	O15440		1.75601e+06	0	2.75953	102.678
JY	column exclusives	IDLGIKYDPSIGIYG	0.313333	P62913		0	0	2.76022	90.2648
JY	column exclusives	TFTINIALNNVGED	0.164286	O00469		3.99103e+06	0	2.76097	92.3916
JY	column exclusives	LEEELEADHTPHYPEQET	-1.71667	P28908		0	0	2.76136	49.2567
JY	column exclusives	AKERLEAKHRERMSQV	-1.6125	P05067		1.68906e+07	0	2.76178	23.5245
JY	column exclusives	TRIYITDGNMQLT	-0.315385	O00754	M10(Oxidation)	0	0	2.76198	51.5325
JY	column exclusives	VTKAFSVNIFKVWVQ	0.766667	P11279		0	0	2.76256	91.5389
JY	column exclusives	GPDSLTVHLIHEVTKVL	0.411765	Q14697		0	0	2.76306	92.1289
JY	column exclusives	GLVVVGLADLLSKHDS	0.81875	Q8N357		5732306	0.001	2.76335	100.753
JY	column exclusives	FDGDEIFHVDMAKKE	-0.726667	P01903		0	0.001	2.76344	58.5291
JY	column exclusives	IYNNIKNFVRFQLSTSIA	0.161111	P98194		21014610	0.001	2.76345	82.033
JY	column exclusives	GKQLEDGRTLSDYNIQKE	-1.57222	P62987;P62979;P0CG47;P0CG48		9.30989e+06	0	2.76346	42.8187
JY	column exclusives	FAEKVANAESLNAIGVLI	0.883333	P02786		0	0	2.76459	91.9149
JY	column exclusives	IKGVISIPRLQAEAR	0.16	P04114		6.46544e+06	0.001	2.7653	52.2436
JY	column exclusives	EQPVFLMTTAAQAIS	0.553333	Q9Y519		18963882	0	2.76566	96.8937
JY	column exclusives	LRNVVALDTEVASNRIYW	0.0888889	P01130		7229162	0.001	2.76643	80.0345
JY	column exclusives	FTTSLTNFQKVQRQAAE	-0.682353	O15400		0	0	2.76663	51.8366
JY	column exclusives	RKNVLVVAAAALGIA	1.42667	P08962		3.59711e+06	0	2.76681	91.497
JY	column exclusives	SIFFAINQYHQLKDIT	0.05	Q8IZK6		0	0.003	2.76702	82.818
JY	column exclusives	SDWGALATISTLEAVRGRP	-0.0315789	O75629		1.10917e+07	0	2.76728	88.6155
JY	column exclusives	EEEIVHHKKEIER	-1.76923	Q9UII2		4.43936e+06	0	2.7674	25.2801
JY	column exclusives	EDYYVHLIADNLPV	0.0642857	Q92544		6.86319e+06	0.001	2.76828	96.811
JY	column exclusives	ITRFTEEAFAAL	0.533333	Q9Y6M7		3.43126e+07	0.002	2.76855	76.9834
JY	column exclusives	KFFLYVLESLPSPT	0.5	P19256		1.61827e+07	0	2.76874	103.962
JY	column exclusives	DGVEVHNAKTKPRE	-1.57143	P01857;P01859;P01860;P01861		1.78628e+06	0	2.7699	21.4832
JY	column exclusives	LPVTPPRLVAPRFLEVETS	0.210526	P32942		1.14917e+07	0.001	2.77075	80.9114
JY	column exclusives	DPSSLSFNMWKEIP	-0.564286	Q8WTV0		0	0	2.77085	99.9448
JY	column exclusives	QKIKLQIWDTAGQERFR	-1.11176	P61106		0	0.003	2.77137	51.7979
JY	column exclusives	LANIAILNNNLNTLI	0.94	P20036		0	0.002	2.77175	107.814
JY	column exclusives	SPIQYEFSLTRETKKH	-1.3	P04216		1.63641e+07	0	2.77257	44.5804
JY	column exclusives	TPTLLAWKQLASTI	0.478571	Q86V15		0	0.008	2.7729	73.564
JY	column exclusives	LDHHWHLWKKTYGKQ	-1.66	P25774		2.5466e+06	0	2.77392	44.544
JY	column exclusives	DVSWFAVHSFGLDKA	0.293333	Q9P2B2		5.66767e+06	0	2.77397	87.475
JY	column exclusives	GLVIQQVFDNGSIYNP	0.125	Q8NHW5;P05388		1.42237e+07	0	2.77423	99.2843
JY	column exclusives	DGKRLHFSRWAETN	-1.5	O60449		8.83267e+06	0.008	2.77455	39.8145
JY	column exclusives	GFPEISFQPSSAVVVT	0.675	P14543		4.5451e+06	0.001	2.77534	100.817
JY	column exclusives	DHLVKTHTRVSVQR	-0.864286	P15880		2.92078e+06	0	2.7757	27.1479
JY	column exclusives	HKLQDASAEVERLR	-1.10714	Q10589		2.08938e+07	0.001	2.77589	39.8473
JY	column exclusives	DAKVLEYLNDLKQYWK	-0.95625	Q9UNW1		2.60859e+06	0	2.77625	96.8745
JY	column exclusives	FPEPVTVSWNSGALT	0.153333	P01857;P01859;P01860;P01861		0	0.001	2.77626	93.4974
JY	column exclusives	IHSNIYWTDSVLGTVSV	0.517647	P01130		6.01413e+06	0	2.7775	99.3433
JY	column exclusives	RRKLIYEKAKHYHKE	-2.03333	P18124		1.6175e+07	0	2.77794	21.1489
JY	column exclusives	KHPVIGVHVRRTDK	-0.878571	Q9BYC5		2.88698e+06	0	2.77855	23.3012
JY	column exclusives	LPHSGDIIATVFAPL	1.02667	Q9UBH6		5.22657e+06	0	2.77883	103.303
JY	column exclusives	DRKKILERKAKSRQVG	-1.65625	Q9UNX3;P61254		4.53643e+07	0	2.77973	21.9811
JY	column exclusives	NNLLTEKQKLRVKKIHEN	-1.38333	P09486		0	0.001	2.77998	35.377
JY	column exclusives	PKPPKPVSKMRMATPLLMQAL	-0.204762	P04233		35048998335	0	2.78044	60.7619
JY	column exclusives	GRLQIRALATPGHTQ	-0.486667	Q8N490		1.30607e+07	0	2.78076	41.1127
JY	column exclusives	SPRRIRAEGVPASAYR	-0.86875	Q8IUW3		6.8255e+06	0.001	2.78125	34.757
JY	column exclusives	RVLKKIDDLIGDLVQ	0.14	Q9Y6X5		15454950	0	2.78126	87.2702
JY	column exclusives	NKILIFGLFEETA	0.653846	P05023;P13637		0	0.002	2.78218	101.945
JY	column exclusives	EDFLDARFKTMKKD	-1.27143	Q9UIQ6		9.39289e+06	0	2.7831	45.6679
JY	column exclusives	ATVGSLLGEKAQIAAAKE	0.261111	Q9P2D3		0	0.004	2.78317	74.0218
JY	column exclusives	FNVRIATTALAIY	1.11538	Q13571		1.6048e+07	0	2.78453	90.2667
JY	column exclusives	ENERFFGDSAASMAIK	-0.4375	Q9Y4L1	M13(Oxidation)	1.76649e+06	0	2.785	50.2729
JY	column exclusives	LPHSGDIIATVFAPL	1.02667	Q9UBH6		2.93305e+06	0	2.78661	105.473
JY	column exclusives	LPVKKFESEILEAISQN	-0.182353	Q08211		0	0.001	2.78665	89.9676
JY	column exclusives	ISEEVNIAGDSLGL	0.442857	Q96PU5		0	0.001	2.78672	87.3096
JY	column exclusives	KTYDLRLLSSLTGSW	-0.206667	P11717		1.62873e+06	0	2.78798	94.3614
JY	column exclusives	HSQKLRLEPVKVQHSGA	-0.882353	P20273		0	0.001	2.78801	32.6419
JY	column exclusives	IGKVVQVYRKKYVIYIE	0.164706	Q9UNX3;P61254		2.9171e+07	0.001	2.78809	52.285
JY	column exclusives	GYYKVLGKGKLPKQP	-0.953333	P46776		8.09026e+06	0.004	2.7883	39.5544
JY	column exclusives	KQKYDYFRKKLKKPA	-2.04667	Q96PU5		6.94386e+06	0.001	2.78994	31.807
JY	column exclusives	LKPEFVDIINAKQ	-0.138462	P60174		0	0	2.79161	63.1762
JY	column exclusives	EHVIIQAEFYLNPDQSG	-0.394118	P01903		5094938	0	2.79167	84.1149
JY	column exclusives	GDRIVNTPFQVLMNS	-0.04	Q92544		0	0.001	2.79207	85.9864
JY	column exclusives	GPDSLTVHLIHEVTKVL	0.411765	Q14697		1.08627e+07	0	2.79231	88.618
JY	column exclusives	LQDVFLLPDPSGQWRDT	-0.564706	O75326		1.94674e+06	0	2.79275	95.7098
JY	column exclusives	AGNKLAMQEFMILPVG	0.60625	P06733;P13929;P09104		3.92182e+06	0	2.79341	98.0614
JY	column exclusives	DPNAFLFDHLLTLKPV	0.33125	Q7L2H7		1.55736e+06	0	2.79385	105.133
JY	column exclusives	SEEVMSLMSSLRVP	0.25	P25774		1.24725e+06	0	2.79386	95.0808
JY	column exclusives	EEPAEVTATVLASRDDHG	-0.655556	P32942		0	0.001	2.79426	53.7226
JY	column exclusives	IVAEIIKKVERSRE	-0.314286	P98194		6.03343e+06	0.007	2.79478	48.0185
JY	column exclusives	FAEKVANAESLNAIGVLI	0.883333	P02786		8.1442e+06	0	2.7949	97.4074
JY	column exclusives	EPEEPKIRFVAGIHGNAPV	-0.389474	O75976		6.12662e+07	0	2.79561	55.1507
JY	column exclusives	HFGTLTGLQSLISAV	0.946667	O75387		6904829	0	2.79626	104.389
JY	column exclusives	LIEKSVRKIVSLLAASEAE	0.473684	Q99538		3.94582e+06	0.001	2.79656	87.543
JY	column exclusives	QRRFNLQKNFVGKVA	-0.773333	O43405		1.386e+07	0.001	2.79812	41.7502
JY	column exclusives	SSGLYSLSSVVTVPSSSL	0.755556	P01857;P01860;P01861		2.25749e+06	0	2.7986	101.066
JY	column exclusives	VENQFREFKLSKVWRDQ	-1.27647	P02786		0	0.001	2.7991	55.2517
JY	column exclusives	GPIEAVSTIETVP	0.492308	Q9H0H5		1.41232e+07	0.002	2.79959	78.1963
JY	column exclusives	KTEFLSFMNTELAAFTK	0.0176471	P31949		3.52517e+06	0	2.8004	100.933
JY	column exclusives	LVKGFYPSDIAVEWE	0.126667	P01857;P01860;P01861		1.77067e+06	0	2.80079	90.3782
JY	column exclusives	EGILIVWDPSVYHSD	0.113333	P15907		2.23847e+06	0	2.80149	96.5783
JY	column exclusives	VAQFMWIIRKRIQLPS	0.3	P60520		0	0.001	2.80165	82.2556
JY	column exclusives	YYNTYQVVQFNRLPL	-0.393333	Q9UHA4		5621811	0	2.80194	91.3481
JY	column exclusives	SNVIVALARDSLALARPK	0.466667	Q92673		6.48475e+06	0	2.80298	95.9571
JY	column exclusives	LNLAFIANLFNRYPALHKP	0.215789	P13796		2.82131e+06	0	2.80388	100.612
JY	column exclusives	LPPRHLHVVHTGKTS	-0.52	Q92673		16026160	0	2.80703	26.9204
JY	column exclusives	YWDGETRKVKAHSQTHRVDLG	-1.35238	P01892		1.34625e+07	0	2.8075	37.8549
JY	column exclusives	DTQLQIISTLESTD	-0.328571	Q8IY22		0	0	2.80787	97.8051
JY	column exclusives	DREDLVYQAKLAEQAER	-1.26471	P62258		8.78847e+06	0	2.81026	50.9134
JY	column exclusives	FTTSLTNFQKVQRQAAE	-0.682353	O15400		8.32103e+06	0.002	2.81027	51.382
JY	column exclusives	LEPMEIRTFLASVQWKE	-0.211765	O00754		0	0	2.8106	98.4407
JY	column exclusives	EDDVVGIEKMSSAAGVY	0.0588235	O15403		5427501	0	2.81079	73.7375
JY	column exclusives	VQRLTYRRRLSYNTASNK	-1.35556	P49207		1.23045e+08	0.001	2.81112	33.8691
JY	column exclusives	VEPEILPDGDHDLK	-0.85	P04075;P09972		1.48449e+07	0.002	2.81135	49.6524
JY	column exclusives	AVFPSIVGRPRHQGVMVG	0.383333	P62736;P60709;P68032;P63261;P63267;P68133	M16(Oxidation)	2.03987e+07	0.001	2.81228	48.1083
JY	column exclusives	LATRLVGSGFKVVVG	1.19333	Q658P3		1.46386e+07	0	2.8124	60.9791
JY	column exclusives	IGDVSILVNNAGVV	1.37857	Q8NBQ5		12142545	0.001	2.81314	89.6426
JY	column exclusives	DFIVPLTDLRIPS	0.569231	P04114		93964581	0	2.81444	107.749
JY	column exclusives	KAAKPKAAKPKAAKP	-1.16	P16401		2.51451e+06	0	2.8146	15.8972
JY	column exclusives	LPELYELVNNYQPE	-0.8	Q9BTY2		1.91918e+06	0	2.81467	101.136
JY	column exclusives	WDKPRIIRFHDIISDAE	-0.635294	P13674		13424574	0.004	2.81539	61.434
JY	column exclusives	AAYDIEVNTRRAQADL	-0.55	O75955		10753364	0.003	2.81607	53.041
JY	column exclusives	RHNLIINIMSAEDFPLP	0.111765	O43556		3.93402e+06	0	2.81687	101.065
JY	column exclusives	GDGILIVVNTVGAA	1.43571	Q9BRV3		6.85252e+06	0	2.81689	92.9607
JY	column exclusives	KYLYEIARRHPYFY	-0.964286	P02768		13986875	0.003	2.81713	52.6896
JY	column exclusives	YPIPIALKKKGIAWW	0.166667	Q9NV96		1.34095e+07	0.001	2.81777	74.5845
JY	column exclusives	AGKDALKSSQTIKSREEG	-1.23333	P16471		1.1779e+06	0	2.81809	28.3041
JY	column exclusives	RPDDVFIIDDADEIP	-0.426667	Q09327		4.49646e+06	0.006	2.81854	87.1193
JY	column exclusives	NSQLLSFVRDLNQYRADI	-0.455556	P02786		5.4888e+06	0	2.81858	94.9001
JY	column exclusives	IHSNIYWTDSVLGTVSV	0.517647	P01130		1.31066e+07	0	2.8199	94.6235
JY	column exclusives	LPIGATVNMDGAALFQ	0.8	Q15758;P43007		0	0	2.82111	101.08
JY	column exclusives	QYAYDGKDYIALKEDLR	-1.08235	P01892;P30447;P05534;P10316		0	0	2.82132	57.6096
JY	column exclusives	QDAAIVGYKDSPSVWA	-0.11875	P07737		2.57442e+06	0	2.82176	69.9202
JY	column exclusives	PSQAFEYILYNKGIM	-0.0333333	P09668		0	0	2.8236	91.0583
JY	column exclusives	RGTIEILSDVQLI	0.646154	Q8NHW5;P05388		7.80841e+06	0	2.82365	94.3933
JY	column exclusives	ETKKFRFEEPVVLPDLD	-0.711765	P46531		1.23557e+07	0.002	2.82382	70.9672
JY	column exclusives	KKIFEYETQRRR	-2.20833	P50402		7.05441e+06	0	2.82396	27.8163
JY	column exclusives	RAARLDILDTAGQEEFG	-0.452941	P62070		39119687	0.001	2.82439	64.1494
JY	column exclusives	NPAVVFVTRKNR	-0.416667	P13501		1.5884e+07	0.001	2.82693	37.527
JY	column exclusives	EEDIEIIPIQEEEEEE	-1.38125	P11836		9.75241e+06	0	2.82796	87.0504
JY	column exclusives	SDRSIYILDDPLSALDA	0.0117647	O15440		4.06487e+06	0	2.82831	104.489
JY	column exclusives	EFGRFASFEAQGALANIA	0.311111	P01903		1.94473e+06	0.001	2.82928	92.0786
JY	column exclusives	DSILVEINKRVKRDL	-0.44	O15031		6.35147e+06	0.001	2.8297	72.9026
JY	column exclusives	VGAFRSDSAVLLR	0.607692	P13612		7.97873e+06	0.001	2.82984	51.0898
JY	column exclusives	VIKVIDHRQFGRKP	-0.628571	Q9NZM1		12319191	0.001	2.82987	34.6096
JY	column exclusives	VPGTLLLFRKRWQNEK	-0.78125	P11912		3.55236e+07	0.002	2.83168	51.9965
JY	column exclusives	LNTIQSDKFLNLLL	0.492857	Q96JW4		2.12031e+06	0.001	2.83251	103.279
JY	column exclusives	DGLKKFYITKFKGFD	-0.58	O00116		4.52635e+06	0.007	2.8328	58.1515
JY	column exclusives	IEVDQIYHLASPASPPNYM	-0.194737	Q8NBZ7		1.39078e+07	0	2.83373	87.9124
JY	column exclusives	KTVESITDIRAD	-0.508333	P11279		2.6631e+06	0.003	2.83487	42.9857
JY	column exclusives	EDYYVHLIADNLPV	0.0642857	Q92544		4.36924e+06	0.003	2.83527	99.1622
JY	column exclusives	AGFLINLIDSPGHVDF	0.70625	P13639		0	0.001	2.83541	107.039
JY	column exclusives	FNVRIATTALAIY	1.11538	Q13571		37114808	0.001	2.83567	87.0009
JY	column exclusives	AGKILKDQDTLSQHGIHD	-0.866667	Q9UMX0		2.29997e+06	0	2.8359	40.5031
JY	column exclusives	AKIEGNLIFDPNNYLPKESM	-0.57	P04114		5.04072e+06	0	2.83614	87.1342
JY	column exclusives	IPQNFIADYFETS	-0.153846	P10147;P16619		9.35279e+06	0.003	2.8376	101.877
JY	column exclusives	DGDGQVNYEEFVQM	-0.964286	P62158		9.96663e+06	0.001	2.83813	91.9299
JY	column exclusives	IDPSSLSFNMWKEIP	-0.226667	Q8WTV0		5.16438e+06	0	2.84017	104.903
JY	column exclusives	NPNTVIILIGNKADLEA	0.282353	P61106		7.28868e+06	0.001	2.84079	82.1163
JY	column exclusives	VADVSIEDSVISLS	0.964286	P00441		8.64409e+06	0.001	2.8431	89.8468
JY	column exclusives	GPGGALVFLDNEAGLVHG	0.494444	Q86VR8		0	0	2.84363	89.1845
JY	column exclusives	RAARLDILDTAGQEEFG	-0.452941	P62070		4.34067e+07	0	2.84393	64.8224
JY	column exclusives	APKTHMTHHAVSDHEA	-1	P01892;P18462;P30450;P30512;P10314;P30453;P30456;P30457;P01891;P10316;P30459	M6(Oxidation)	3.2528e+06	0	2.84395	17.5786
JY	column exclusives	DIHAITAANNLVAAAI	1.11875	P11586		2.36471e+06	0.006	2.84444	90.333
JY	column exclusives	TDVITIETADHAR	-0.269231	Q14764		796165	0	2.84496	45.1468
JY	column exclusives	FNVRIATTALAIY	1.11538	Q13571		152129685	0	2.84561	85.841
JY	column exclusives	LPTIYVVTPTYARLV	0.94	O94766		0	0.002	2.84697	91.5549
JY	column exclusives	EVEPSDTIENVKAKIQD	-0.952941	P62987;P62979;P0CG47;P0CG48		9.16648e+06	0	2.84716	57.1508
JY	column exclusives	EGGTFKLELFLPEEYP	-0.43125	P61088		7.20366e+06	0	2.84868	106.537
JY	column exclusives	DSGIRVIPDTLTDMVN	0.025	Q16739		7.79564e+06	0	2.84982	89.4375
JY	column exclusives	FRIKVVKHPIFERRGDDL	-0.566667	Q9UBS4		3.27653e+07	0.001	2.85194	42.9846
JY	column exclusives	VIKVIDHRQFGRKP	-0.628571	Q9NZM1		7.28642e+06	0.001	2.8522	35.368
JY	column exclusives	DWTIFPLDTEDAVR	-0.378571	P16278		0	0	2.85283	100.077
JY	column exclusives	WGALRGLETFSQL	0.1	P06865;P07686		4.56604e+06	0	2.8532	102.974
JY	column exclusives	YTDKVVIGMDVAASE	0.333333	P06733	M9(Oxidation)	2.60333e+06	0	2.85337	52.9462
JY	column exclusives	EEDIEIIPIQEEEEEE	-1.38125	P11836		6.29676e+06	0	2.85348	86.8945
JY	column exclusives	GGKSIYGEKFEDE	-1.36923	P62937		2.52076e+06	0	2.85386	41.1881
JY	column exclusives	IKEVITFREKNRGSK	-1.14	Q01518		2.10292e+07	0.001	2.85623	30.3585
JY	column exclusives	VKQKIHPTSVISGYR	-0.48	P17987		8792941	0.001	2.85638	38.1132
JY	column exclusives	GPDSLTVHLIHEVTKVL	0.411765	Q14697		0	0	2.85665	107.332
JY	column exclusives	HFIAEFKRKHKKD	-1.66154	P11142		1.05178e+07	0	2.85733	22.5638
JY	column exclusives	NEFILYAVRKSIYR	-0.121429	Q92673		1.3015e+07	0.001	2.85818	64.6849
JY	column exclusives	INVEQAFQTIARNALKQ	-0.288235	P51149		4.68361e+06	0	2.8584	92.7786
JY	column exclusives	IDILTAIRNATGPRP	-0.00666667	O00429		64697889	0	2.85847	81.1034
JY	column exclusives	IKKAVAVRKHLERN	-0.757143	P62277		6.62499e+06	0.001	2.85949	21.2247
JY	column exclusives	ATWTIQGAANALSGDVWD	0.05	P02786		3.90579e+07	0	2.85986	107.783
JY	column exclusives	TEGQELITVIKAPTSFGYD	-0.152632	P15260		1.86118e+06	0	2.86008	90.3411
JY	column exclusives	YPLKKLDLVAIPDFEAGAM	0.368421	Q9UIQ6		0	0	2.86057	95.2799
JY	column exclusives	GEPLGRVSFELFADKVPK	-0.233333	P62937		0	0	2.86084	76.018
JY	column exclusives	VQRLTYRRRLSYNTASNKT	-1.32105	P49207		8.00679e+06	0	2.86113	38.0648
JY	column exclusives	FPEISFQPSSAVVV	0.85	P14543		1.19848e+07	0.001	2.86212	100.485
JY	column exclusives	FNVRIATTALAIY	1.11538	Q13571		4.94002e+07	0	2.86216	89.0709
JY	column exclusives	FPHEQKIKLYQDQLQKWIR	-1.30526	O14657		31138928	0	2.86289	62.8935
JY	column exclusives	NEFILYAVRKSIYRYD	-0.40625	Q92673		1.9314e+07	0	2.86371	73.5646
JY	column exclusives	GDRTVMGRIATLASGLE	0.141176	P05023;P50993;P13637		26036520	0.001	2.86457	77.2002
JY	column exclusives	LHSISSIDVNGGNRKT	-0.5625	P01130		6.76803e+06	0	2.86567	38.195
JY	column exclusives	IISIHPKIQEHQPRSG	-0.78125	Q13530		6023647	0.001	2.86587	37.339
JY	column exclusives	DDEVRAIRRSFIDGSGSQ	-0.911111	O75581		9627905	0.002	2.86682	51.2609
JY	column exclusives	KVVIGMDVAASE	0.875	P06733;P13929	M6(Oxidation)	1.62556e+06	0	2.86701	43.8365
JY	column exclusives	KIKLQIWDTAGQERF	-0.726667	P61026;P61106;Q92930		2.36793e+07	0	2.86712	60.6828
JY	column exclusives	AHSGKIKIYFDSDAKIE	-0.517647	Q8IZK6		0	0	2.86716	43.8491
JY	column exclusives	SNMQLVSITDPYQQAF	-0.23125	O60449		4.29699e+06	0	2.86753	95.9503
JY	column exclusives	APPKILVERYLIEIAK	0.31875	P53990		10870955	0	2.86895	74.1829
JY	column exclusives	SPDPSIYAYDNFGVLG	-0.1	P27797		0	0.001	2.86985	99.3754
JY	column exclusives	KKANIRNMSVIAHVDHGKS	-0.642105	P13639	M8(Oxidation)	3.03252e+06	0	2.87171	25.1242
JY	column exclusives	GFPEISFQPSSAVVV	0.766667	P14543		1.87519e+07	0	2.87251	105.255
JY	column exclusives	SRGTIEILSDVQLIK	0.246667	Q8NHW5;P05388		3.5153e+07	0.001	2.87279	73.3678
JY	column exclusives	YPPGTQVVYAANGQAYAVP	-0.0473684	Q96CS7		5.51775e+06	0	2.87425	80.6675
JY	column exclusives	KTTIRLMNSQLVTTEK	-0.5125	P15907		1.61432e+07	0.001	2.87442	44.1159
JY	column exclusives	IPQNFIADYFETS	-0.153846	P10147;P16619		0	0.001	2.8745	102.263
JY	column exclusives	KKSFKLSGFSFKKN	-0.971429	P29966		4.21865e+06	0	2.87472	43.6895
JY	column exclusives	DPNAFLFDHLLTLKPV	0.33125	Q7L2H7		0	0	2.87476	102.671
JY	column exclusives	ESVLKILVNQLSVD	0.642857	P14923		2967412	0	2.87512	104.665
JY	column exclusives	GDGVTHTVPIYEGY	-0.292857	P60709;P63261		11120954	0	2.8756	59.8604
JY	column exclusives	LEKVKHLENQIAKSPA	-0.7125	Q8TDY2		3.3718e+06	0	2.87609	38.8571
JY	column exclusives	FDEAIAELDTLNEESY	-0.55	P31946		0	0	2.87686	95.7471
JY	column exclusives	IEEIVLVDDASERDF	-0.0333333	Q10472		0	0	2.8771	83.0815
JY	column exclusives	EPYTLGLFDTAGQEDYD	-0.894118	P60953		2.10109e+06	0	2.87784	100.366
JY	column exclusives	RTPGNRIVYLYTKKVGK	-0.817647	P49207		3.60514e+06	0	2.87989	45.789
JY	column exclusives	LENGTYIKDDTIFIK	-0.32	Q13114		513062420	0.002	2.88341	59.8974
JY	column exclusives	EIAALVIDNGSGM	0.8	P63261		1.16689e+07	0	2.88356	82.749
JY	column exclusives	EEDIEIIPIQEEEEEE	-1.38125	P11836		1.16597e+07	0	2.88508	87.1896
JY	column exclusives	AGPIRAFVVPHSHMDV	0.4125	Q9Y2E5		1.32217e+07	0.007	2.88515	51.9848
JY	column exclusives	LEDGRTLSDYNIQKE	-1.36667	P62987;P62979;P0CG47;P0CG48		3.02333e+06	0	2.8853	51.5015
JY	column exclusives	QLPQIVVVGTQSSGKS	0.0625	O00429		5.75457e+06	0	2.88585	60.5214
JY	column exclusives	AQVQIRILDVNDNIPVV	0.517647	Q14126		0	0	2.88598	92.7844
JY	column exclusives	DAHKSEVAHRFKDLG	-1.06667	P02768		1.48376e+07	0	2.88624	33.6381
JY	column exclusives	EGKLRVFENIVAVLN	0.433333	Q13077		6.29076e+06	0.001	2.88696	89.0689
JY	column exclusives	GSEAQTTKDSTSKSHPE	-1.79412	O43493		1.73503e+06	0	2.88844	19.7549
JY	column exclusives	STKEFVRHHKEKIK	-1.67857	Q9ULG6		4.03348e+06	0	2.88881	19.9625
JY	column exclusives	LDPDLHLTKSQASWFG	-0.425	Q9UGQ3		0	0.002	2.88892	71.7027
JY	column exclusives	GKVDIVAINDPFIDLNY	0.329412	P04406		0	0	2.89037	102.098
JY	column exclusives	MKGLAFIQDPDGYWIE	-0.2	Q04760		0	0.001	2.89132	94.9116
JY	column exclusives	GSDKEAILDIITSRSNRQRQE	-1.25238	P08133		14855037	0.001	2.89309	52.1157
JY	column exclusives	AGPAGEMVPTFFGSLTQ	0.323529	Q9NS68		0	0	2.89415	105.199
JY	column exclusives	YPDPLIKVNDTIQID	-0.34	P62701		1.20689e+07	0	2.89429	88.2573
JY	column exclusives	LEGKLRVFENIVAVLNKE	0.161111	Q13077		2.58801e+06	0	2.89514	93.2139
JY	column exclusives	HVIIQAEFYLNPDQSG	-0.2	P01903		0	0	2.89591	86.0879
JY	column exclusives	SPDPSIYAYDNFGVL	-0.08	P27797		3.67218e+06	0	2.89621	103.859
JY	column exclusives	KQVIYSVQRHRRTQ	-1.5	Q68DH5		2.27916e+07	0.001	2.8963	22.7547
JY	column exclusives	VDEDGVVRGASIPFQFRPE	-0.357895	Q13137		0	0.002	2.89674	72.8833
JY	column exclusives	EKLLMAVENAQGFEGV	0.13125	Q96PU5		8.90242e+06	0	2.89691	80.6067
JY	column exclusives	LEDGRTLSDYNIQ	-1.00769	P62987;P62979;P0CG47;P0CG48		1.40864e+07	0	2.89692	53.1944
JY	column exclusives	YPDPVRVVSIGVPVSEL	0.570588	P49588		1.15546e+07	0	2.89731	95.6959
JY	column exclusives	KLIARHKQEVRR	-1.43333	Q9UPN4		5.70222e+06	0.001	2.89899	18.228
JY	column exclusives	IKTYSWDNAQVLLVG	0.253333	P20336		1.62952e+07	0.001	2.89966	81.3
JY	column exclusives	RISILLRDLPTLKAAVI	1	Q3ZCQ3		4.07832e+06	0	2.89987	91.7439
JY	column exclusives	IAEFKRKHKKDISEN	-1.63333	P11142		1.17695e+07	0.001	2.90154	23.1992
JY	column exclusives	DIELVSNSAALIQ	0.676923	P32969		0	0.002	2.90154	89.7503
JY	column exclusives	KIIQPDKNNYAAMV	-0.428571	Q96D96		17774882	0.002	2.90192	48.6537
JY	column exclusives	IKEVITFREKNRGSK	-1.14	Q01518		1.77222e+07	0	2.90428	30.9183
JY	column exclusives	FYVPGVAPINFHQND	-0.12	Q92544		8758801	0	2.90448	80.5951
JY	column exclusives	SPDPSIYAYDNFGVLG	-0.1	P27797		2.82464e+06	0	2.90473	101.388
JY	column exclusives	KGQTLVVQFTVKHEQN	-0.69375	P27797		4.30661e+06	0.001	2.9054	43.9462
JY	column exclusives	EEVQIDILDTAGQEDY	-0.725	P11233;P11234		16540155	0	2.90581	92.0828
JY	column exclusives	QPGITFIAAKFDGILG	0.75625	P07339		3.68008e+06	0	2.90607	102.296
JY	column exclusives	KFHYLTFVPSAEDFYD	-0.31875	P20036		0	0.001	2.90667	83.9143
JY	column exclusives	QVELALWDTAGQEDYD	-0.775	P61586;P62745;P08134		3.46026e+06	0.001	2.90726	93.8436
JY	column exclusives	ITASQPTSTIILHSHHL	0.217647	Q9NZ08		0	0.004	2.90744	47.0114
JY	column exclusives	EEFLRFDSDVGEY	-0.838462	P79483		5.84918e+06	0	2.90778	78.0645
JY	column exclusives	ASPLLYTLIEKTM	0.546154	P02786	M13(Oxidation)	1.77516e+06	0	2.90778	100.631
JY	column exclusives	GLGLIIHHRSQKG	-0.284615	P01920		7.38882e+07	0.001	2.90785	31.8535
JY	column exclusives	AGSVFRAHVKHRK	-0.738462	P62917		3.3677e+06	0.001	2.90846	19.3215
JY	column exclusives	KESVITHFKEEIGRL	-0.54	Q86VP1		3.28918e+06	0	2.90859	63.5475
JY	column exclusives	FDQKIVEWDSRKSKY	-1.5	P09326		0	0	2.90863	44.2105
JY	column exclusives	AHPPELLFSASLPALG	0.61875	O00754		11997021	0	2.91051	97.8795
JY	column exclusives	KAGFAGDDAPRAVFPS	-0.2	P62736;P60709;P68032;P63261;P63267;P68133;Q6S8J3;A5A3E0;P0CG38;P0CG39		36727328	0.001	2.91097	50.852
JY	column exclusives	LTQGLERIPDQLGYLVL	0.282353	Q0VGL1		2.46306e+06	0	2.91131	103.093
JY	column exclusives	IQPIFAVTSAALPV	1.51429	P26010		16989369	0.001	2.91132	107.548
JY	column exclusives	EPQHLLVMKGAPERILDR	-0.55	P05023		18844273	0.001	2.91136	50.0833
JY	column exclusives	SPKLYPEAVLPGFL	0.392857	Q7Z5S9		4.87195e+06	0	2.91174	97.7318
JY	column exclusives	KQKYDYFRKKLKKP	-2.32143	Q96PU5		4.36987e+07	0.002	2.91175	31.2553
JY	column exclusives	DGRLLRGHDQYAYDGK	-1.53125	P01889		1.57052e+07	0	2.91194	38.4885
JY	column exclusives	DRFQMRIHKRLIDLHSPS	-0.9	P60866		4.85871e+06	0.003	2.91209	43.8079
JY	column exclusives	RIPLHKFTSIRRTM	-0.492857	P07339		6.03401e+07	0	2.91218	39.7676
JY	column exclusives	DIGLAAWGRKALDIAE	0.2	P23526		3.35593e+06	0	2.91222	90.2482
JY	column exclusives	KIPFEISKWQKVNL	-0.407143	O00462		0	0	2.91367	65.2437
JY	column exclusives	TFQTLVMLETVPRSGEVY	0.205556	P04229;P01912;P13760;P13761;Q30134;Q9TQE0;P20039;Q95IE3;Q5Y7A7;Q9GIY3;P01911;Q29974;P79483;P13762;Q30154		4.38911e+06	0	2.91423	96.3881
JY	column exclusives	KGIDSDASYPYK	-1.225	P25774		2.27678e+06	0	2.9147	40.1442
JY	column exclusives	VAPFMANIPLLLYPQ	1.02	P07602		39855322	0.003	2.91601	107.737
JY	column exclusives	KGGVVGIKVDKGVVP	0.473333	P04075		0	0	2.9161	46.3725
JY	column exclusives	VTNKFDTQLFHTIGVEFL	0.294444	P51151		2.82957e+06	0	2.9162	100.135
JY	column exclusives	IQRTPKIQVYSRHPAENG	-1.19444	P61769		1.05823e+07	0	2.91684	36.6359
JY	column exclusives	DRNAVIVALSSKSWDVE	-0.0705882	P61086		2.09204e+06	0	2.91737	81.0452
JY	column exclusives	KQKVARYFPTERGQP	-1.60667	Q9H3S7		0	0.005	2.91815	35.996
JY	column exclusives	VDVLINFASLRSAYD	0.6	P53396		0	0	2.92118	93.3619
JY	column exclusives	SHSLKYFHTSVSRPGRGEPR	-1.285	P13747		1.38529e+07	0	2.92132	35.2957
JY	column exclusives	GGLANIAILNNNLNT	0.333333	P20036		0	0.001	2.92154	87.6454
JY	column exclusives	LAKLSIVPVRRGYWGN	0.03125	P15880		1.16191e+07	0.001	2.92196	55.7278
JY	column exclusives	KEVISRFDTPLETKGRF	-0.788235	O00754		0	0.001	2.92198	47.7965
JY	column exclusives	NSGKVDIVAINDPFIDLN	0.144444	P04406		3.85287e+06	0	2.92266	94.1171
JY	column exclusives	RDRPFERTITMHKDSTGHVG	-1.31	O00560		45422589	0	2.92384	35.792
JY	column exclusives	FQTLVMLETVPRSGEVYT	0.205556	P04229;P01912;P13760;P13761;Q30134;Q9TQE0;P20039;Q95IE3;Q5Y7A7;Q9GIY3;P01911;Q29974;P79483;P13762;Q30154		0	0	2.92389	87.0901
JY	column exclusives	DNLPQFRIDADSGAIT	-0.39375	Q9NYQ7		6.88247e+06	0.002	2.92469	76.2228
JY	column exclusives	INAICFFPNGNAFAT	0.806667	P62873		0	0.001	2.92503	105.818
JY	column exclusives	IDLGIKYDPSIGIYG	0.313333	P62913		13323918	0	2.9251	90.76
JY	column exclusives	GRVIRGQRKGAGSVFR	-0.64375	P62917		88762885	0	2.92705	33.8602
JY	column exclusives	VEPEILPDGDHDLKR	-1.09333	P04075;P09972		0	0	2.92819	45.7273
JY	column exclusives	AQGALANIAVDKANLEIMT	0.484211	P01903		1.03169e+07	0.001	2.92984	80.7777
JY	column exclusives	LPVKKFESEILEAISQN	-0.182353	Q08211		0	0	2.93003	92.9054
JY	column exclusives	INVPLRMIDSVESRDMF	0.0941176	Q9NYA4		13146591	0	2.93015	86.0786
JY	column exclusives	TDHLVKTHTRVSVQRTQAP	-0.884211	P15880		5.55404e+06	0	2.93104	33.4612
JY	column exclusives	DRDDVALKNFAKYFLHQSHEE	-1.15714	P02794		1.81324e+07	0	2.93251	75.949
JY	column exclusives	DDWSQLSIFRASKYSGSQM	-0.747368	Q92673		1.60331e+07	0	2.9329	81.443
JY	column exclusives	KETVWRLEEFGRFASF	-0.5	P01903		1.98916e+07	0.001	2.93488	79.4133
JY	column exclusives	GNAILVRDRIHKFHR	-0.64	P19021		24667283	0.001	2.93506	35.5047
JY	column exclusives	DNIKNWIRNIEEHASSDVE	-1.18947	Q92930		1.20978e+07	0	2.93541	84.9911
JY	column exclusives	KTITLEVEPSDTIENVK	-0.505882	P62987;P62979;P0CG47;P0CG48		975267766	0	2.93542	56.7178
JY	column exclusives	SPRRIRAEGVPASAYR	-0.86875	Q8IUW3		1.06653e+07	0	2.93565	34.0541
JY	column exclusives	NPAVVFVTRKNR	-0.416667	P13501		17685929	0.001	2.93709	37.0197
JY	column exclusives	ERYLIEIAKNYNVPYEPD	-0.983333	P53990		4.71349e+06	0.007	2.93768	75.7343
JY	column exclusives	LPTIYVVTPTYARLV	0.94	O94766		6.80198e+06	0	2.9378	94.5888
JY	column exclusives	KFHYLPFLPSTEDV	-0.192857	P01903		1.02138e+07	0	2.93983	81.6859
JY	column exclusives	IDILTAIRNATGPRP	-0.00666667	O00429		3.02412e+07	0.001	2.93995	80.8524
JY	column exclusives	NPKTFFILHDINSDGVLD	-0.0944444	Q02818		8.70219e+06	0.001	2.94052	80.843
JY	column exclusives	GALRGLETFSQLVW	0.392857	P06865		4.41855e+06	0	2.9406	105.81
JY	column exclusives	SDQTFHLMSNLAGDVIT	0.129412	Q9H6L5		11538019	0	2.9406	89.4469
JY	column exclusives	SKPSVIFLTKRGRQV	-0.34	P16619		1.53965e+08	0	2.94072	39.657
JY	column exclusives	LDKFLSHVISALVSEY	0.69375	P09105		1.29106e+07	0.006	2.94176	85.1152
JY	column exclusives	PSQAFEYILYNKGIM	-0.0333333	P09668		1.79305e+06	0	2.94203	92.107
JY	column exclusives	GSYYDSFKLQTKEFQVLKSLG	-0.52381	P15907		1.45196e+06	0	2.94219	86.1684
JY	column exclusives	HKLQDASAEVERLR	-1.10714	Q10589		4.01598e+07	0	2.94244	40.5049
JY	column exclusives	DNIRIETVLPAEFF	0.257143	Q8TEM1		0	0	2.9434	105.44
JY	column exclusives	NVPTIDIHMNQIGFEREWH	-0.689474	Q02809		1.57403e+07	0	2.94429	74.381
JY	column exclusives	DLLQRLDALVAEEH	-0.157143	Q9UKK9		0	0	2.94434	97.6598
JY	column exclusives	KEQEIERLNKLLRQHG	-1.59375	Q96D96		4.24303e+07	0.005	2.9445	44.9764
JY	column exclusives	RKQYIQYEAFKDML	-1.00714	Q9UBH6		50394213	0	2.94488	61.5596
JY	column exclusives	KFHYLPFLPSTEDVYD	-0.46875	P01903		3.24051e+06	0	2.9477	80.6686
JY	column exclusives	LQQLQHSTNQLAKE	-1.17143	Q86Y82		1.26123e+07	0	2.94926	38.7835
JY	column exclusives	RVIISAPSADAPMFV	0.98	P04406		1.30411e+07	0.001	2.94975	77.3734
JY	column exclusives	FRKFHYLPFLPST	-0.123077	P01903		4.7623e+07	0	2.95102	69.3965
JY	column exclusives	NVPTIDIHMNQIGFER	-0.34375	Q02809		4.76449e+07	0	2.95112	71.0532
JY	column exclusives	MGEIASFDKAKLKKTET	-0.711765	P63313		1.45046e+07	0.001	2.95131	40.235
JY	column exclusives	VPIGYKGSTFHRVIKDF	-0.0705882	O43447		19466728	0.001	2.95155	48.5335
JY	column exclusives	NVLRIINEPTAAAIAYGL	0.75	P34931;P08107;P54652;P17066;P11142		1.21054e+07	0	2.95163	99.5215
JY	column exclusives	DWTIFPLDTEDAVR	-0.378571	P16278		3.76989e+06	0	2.95222	101.932
JY	column exclusives	KEQEIERLNKLLRQH	-1.67333	Q96D96		1.67456e+07	0.001	2.95433	44.2981
JY	column exclusives	VDYFLNVATAQGRYY	-0.0933333	O00754		5.7905e+06	0	2.95447	81.3103
JY	column exclusives	LDHHWHLWKKTYGKQY	-1.6375	P25774		1.99756e+07	0	2.95474	50.3388
JY	column exclusives	IPPKEFLFKHPKRTATL	-0.564706	Q12983		31751820	0	2.95548	41.8707
JY	column exclusives	AIFLFVDKTVPQSSLT	0.775	P60520		5.81132e+06	0.001	2.95627	86.6018
JY	column exclusives	GYVLHMITTAAEWSM	0.56	Q6UX65		6.13821e+06	0	2.9565	107.294
JY	column exclusives	VPSDRYKVEGFPTIYFAPS	-0.273684	P13667		0	0.004	2.95652	79.0597
JY	column exclusives	WKPTLVILRINRAAR	0.02	O15143		45818142	0.002	2.9581	53.33
JY	column exclusives	EPPPRPDLDPELYLSVHDPA	-0.975	O15533		9.16065e+06	0	2.95925	84.1633
JY	column exclusives	LPKEINLVDDYFEL	-0.1	P21580		4.87988e+06	0	2.95932	102.169
JY	column exclusives	GNAILVRDRIHKFHR	-0.64	P19021		1.6029e+07	0	2.96103	36.285
JY	column exclusives	GVIAAAAVLSASL	2.11538	Q9NPF0		4083675	0	2.96117	101.006
JY	column exclusives	LAFIANLFNRYPA	0.669231	P13796		2.73351e+06	0	2.96164	106.018
JY	column exclusives	KGTLIRIFDTSSGHL	0.0333333	Q5MNZ6		7.22531e+06	0.001	2.96241	57.385
JY	column exclusives	GNLIPTHTQPSYR	-1.03846	P12318;P31994;P31995		2.70344e+06	0	2.96382	47.3863
JY	column exclusives	SPTSKLVSRSTLRRQGKE	-1.28333	P24723		1.48262e+07	0.002	2.96475	29.8994
JY	column exclusives	LPKEINLVDDYFELVQ	-0.04375	P21580		6.77443e+06	0	2.96516	104.752
JY	column exclusives	IVAEIIKKVERSREK	-0.553333	P98194		24591502	0.001	2.96536	42.8222
JY	column exclusives	SDRSIYILDDPLSALDA	0.0117647	O15440		7.43332e+06	0	2.96608	103.582
JY	column exclusives	NVDDITLVPGTLGRIR	0.10625	Q13822		1.82677e+07	0	2.96791	70.3197
JY	column exclusives	FHVDMAKKETVWRLEE	-0.775	P01903		8.92461e+06	0.004	2.96821	53.4646
JY	column exclusives	AKYFIRDEFLRIS	-0.138462	Q5JWF2;P63092		1.19577e+07	0	2.96847	62.1424
JY	column exclusives	DRNFYITIDHNLIIK	-0.2	O95185		5597692	0	2.96928	70.1992
JY	column exclusives	KQVIYSVQRHRRT	-1.34615	Q68DH5		1.43334e+07	0.001	2.96999	22.1507
JY	column exclusives	TDAPKTHMTHHAVSDHEATL	-0.855	P01892;P18462;P30450;P30512;P10314;P30453;P30456;P30457;P01891;P10316;P30459		4.84966e+06	0	2.97006	34.397
JY	column exclusives	SDQTFHLMSNLAGDVIT	0.129412	Q9H6L5		9645339	0.001	2.97008	88.5006
JY	column exclusives	DENAIYFLGNSLGLQPK	-0.317647	Q16719		0	0	2.97024	98.4756
JY	column exclusives	KIISKIENHEGVRR	-1	P14618		27616316	0.001	2.9711	36.7592
JY	column exclusives	KKILWQLGTLVGAPV	0.72	Q9NV58		1.51323e+07	0.003	2.97154	81.8229
JY	column exclusives	LPHSGDIIATVFAPL	1.02667	Q9UBH6		7.6634e+06	0	2.97187	103.984
JY	column exclusives	RGSSLKILSKGKRGGHS	-0.976471	P61073		1.02631e+07	0	2.97197	21.1661
JY	column exclusives	RDRPFERTITMHKDSTGHVG	-1.31	O00560		0	0.001	2.974	37.7361
JY	column exclusives	QDVIITALDNVEARRY	-0.23125	A0AVT1		0	0.004	2.97441	80.392
JY	column exclusives	LEGKLRVFENIVAVLNKE	0.161111	Q13077		0	0	2.97442	107.242
JY	column exclusives	DAAIYLVTSLASKAQ	0.6	P55060		1.81574e+06	0	2.97458	92.0754
JY	column exclusives	VAQFMWIIRKRIQLPS	0.3	P60520		1.001e+07	0	2.97568	83.9141
JY	column exclusives	KSFGELVHKPLLVDLTV	0.535294	O95819		4.52415e+07	0.003	2.9758	104.222
JY	column exclusives	LAPYIIDLPSWTQFRQD	-0.247059	Q86UW9		1.50638e+06	0	2.97599	107.178
JY	column exclusives	VSPYLRGQSKLIFKPDL	-0.170588	O60513		5.55289e+06	0.001	2.97614	61.2035
JY	column exclusives	GRGEPRFISVGYVDDTQF	-0.561111	P01889;P30460;P30462;P18463;Q95365;P30475;P30480;P30486;Q29836;Q31610;Q29718;P30499;Q29963;P10321;Q29865;P13747		3.55966e+07	0.001	2.97617	69.411
JY	column exclusives	EEEIVHHKKEIER	-1.76923	Q9UII2		3.46455e+06	0	2.97676	24.0082
JY	column exclusives	LPVIETQAGDVSAYIP	0.49375	P25705		0	0	2.97728	96.752
JY	column exclusives	ELEGKLRVFENIVAVLNKE	-0.0315789	Q13077		4.03818e+06	0	2.97805	96.564
JY	column exclusives	IDPSSLSFNMWKEIP	-0.226667	Q8WTV0		0	0.001	2.97848	101.713
JY	column exclusives	VDYKIFLHTNSKAFT	-0.106667	Q9Y5W9		1.7631e+07	0.002	2.98106	59.6778
JY	column exclusives	LPIGATVNMDGAAIFQ	0.84375	P43007;Q15758	M9(Oxidation)	3.77514e+06	0	2.98184	91.9355
JY	column exclusives	IPELNKVARAAAEVAGQF	0.227778	P02786		8.1189e+06	0	2.98185	89.2454
JY	column exclusives	APVPAFEGRSFLAFPTLRAY	0.345	O00468		1.85691e+07	0	2.98276	91.6851
JY	column exclusives	FRKFHYLPFLPSTEDVYD	-0.511111	P01903		9504752	0.001	2.98442	78.0969
JY	column exclusives	IDDKGILRQITLNDLPVG	0.00555556	Q13162		9.84605e+06	0.001	2.98461	86.9621
JY	column exclusives	VSFELLVKRQIKRLE	-0.0666667	O00429		1.07133e+07	0	2.98531	64.4274
JY	column exclusives	KGDGILIVVNTVGAAL	1.25	Q9BRV3		7.50199e+06	0	2.98831	101.906
JY	column exclusives	QTPDFIVPLTDLRIP	0.16	P04114		0	0	2.98833	106.668
JY	column exclusives	EVQFLGRYKLLRYSKE	-0.79375	Q9UBX8		2.59791e+07	0.002	2.98833	52.7812
JY	column exclusives	TRIVIVPSLNPDGRERAQ	-0.533333	O75976		1.58454e+07	0	2.98884	50.2606
JY	column exclusives	FGEVIVDGDVVHGFY	0.713333	P98194		0	0.001	2.98892	87.7786
JY	column exclusives	EGKLRVFENIVAVL	0.714286	Q13077		23225356	0.001	2.98898	88.7925
JY	column exclusives	DGVREVFEMATRAALQA	1.04492e-16	P61586		0	0	2.99002	99.7943
JY	column exclusives	DGSHYWSKNWAKAAAFV	-0.523529	Q16555;O14531		0	0.001	2.99039	71.2818
JY	column exclusives	APGAESAVASFVTQLAAAE	0.673684	Q92542		0	0	2.99121	107.688
JY	column exclusives	GFYPSDIAVEWESN	-0.464286	P01857		1.6597e+06	0	2.99145	97.1589
JY	column exclusives	RLIALDAAEEFFK	0.323077	Q8N565		4.38214e+06	0.001	2.99174	87.3966
JY	column exclusives	APWNSLSLAQRRGFTKT	-0.694118	P01033		2.24162e+07	0.006	2.99257	50.7146
JY	column exclusives	ETVWRLEEFGRFA	-0.469231	P01903		3.87081e+07	0	2.9939	89.8837
JY	column exclusives	DIGLAAWGRKALDIA	0.446667	P23526		8.52468e+06	0	2.99391	96.0248
JY	column exclusives	DTPDIRRFDPIPAQYV	-0.75	O60462		3.92315e+07	0	2.99448	81.499
JY	column exclusives	TDLLQIDPNFGSKEDFD	-0.835294	P08195		0	0	2.99533	88.9279
JY	column exclusives	RSIYILDDPLSALD	0.192857	O15440		1.39551e+07	0.001	2.99553	95.3927
JY	column exclusives	ASGEIKIAYTYSVSFE	0.1625	Q99805		5.87745e+06	0	2.99588	107.466
JY	column exclusives	SHGSAQVKGHGKKVADAL	-0.572222	P69905		2.22661e+07	0	2.99697	31.5354
JY	column exclusives	EADDIVNWLKKRTGP	-1.04	P07237		6475108	0	2.99737	66.0074
JY	column exclusives	FGGIDILVNNASAIS	1	Q6YN16		7.10532e+06	0.008	2.99761	98.1739
JY	column exclusives	GSFTVRADHGEPIGRG	-0.6625	P08238		3.066e+06	0.001	2.99786	38.7769
JY	column exclusives	GRLQIRALATPGHTQ	-0.486667	Q8N490		1.7591e+07	0	2.99835	40.7354
JY	column exclusives	LPAEPKELISMIQVVKQKLP	0.06	P08575		7.09506e+06	0	2.99838	97.1004
JY	column exclusives	LTGIAYSLFAGQP	0.753846	Q9Y6M7		13875607	0.001	2.99879	97.0083
JY	column exclusives	DVGQTVDDPYATFVK	-0.36	P23528		4.6427e+06	0	2.99887	71.8344
JY	column exclusives	IAEFKRKHKKDISE	-1.5	P11142		3.28997e+07	0	2.99922	22.6387
JY	column exclusives	VPNLHKVIVVWNNIGEKAPDE	-0.242857	Q9UBQ6		7696980	0	2.99944	70.7839
JY	column exclusives	KPGSETIIPDPAGKL	-0.486667	Q13162		19590017	0	2.99963	53.669
JY	column exclusives	SADISTLLDASATL	0.75	Q9UBN6		0	0	2.99972	104.612
JY	column exclusives	NVERLSELVQAVSDPSSPQYG	-0.552381	O14773		0	0	3.00069	88.5013
JY	column exclusives	WGALRGLETFSQLV	0.392857	P06865		1.02313e+07	0.001	3.00184	99.2381
JY	column exclusives	RIKVVKHPIFERRGDD	-1.05	Q9UBS4		1.85349e+07	0	3.00326	33.2371
JY	column exclusives	PSFIVRLDSQKHIDFSL	0.0176471	P46781		2.6382e+07	0	3.00429	75.6079
JY	column exclusives	QVQIRILDVNDNIPVVE	0.205882	Q14126		3.79753e+06	0	3.00482	87.7979
JY	column exclusives	EDNGIIKAFRNIPGITL	0.0529412	P36578		6.91542e+06	0.009	3.00493	92.3839
JY	column exclusives	SQLLSFVRDLNQYRADI	-0.276471	P02786		2.21461e+07	0	3.00526	92.6871
JY	column exclusives	GAPVPAFEGRSFLAFPTL	0.583333	O00468		2396340	0	3.00574	105.823
JY	column exclusives	IPPELRILLDPGALPA	0.59375	Q03167		0	0	3.00577	105.614
JY	column exclusives	GKLRVFENIVAVL	1.03846	Q13077		7.88316e+06	0.005	3.00586	89.6582
JY	column exclusives	WGALRGLETFSQLV	0.392857	P06865		0	0.001	3.00869	101.347
JY	column exclusives	KKYVIYIERVQREK	-1.17143	Q9UNX3;P61254		27668297	0	3.00905	37.7565
JY	column exclusives	RLIALDAAEEFF	0.675	Q8N565		3.22533e+06	0	3.00906	101.865
JY	column exclusives	SVNNVLPVFDNLMQ	0.357143	P07339		5.59285e+06	0	3.01055	107.409
JY	column exclusives	AGNKLAMQEFMILPVG	0.60625	P06733;P13929;P09104		11791834	0	3.0136	95.6603
JY	column exclusives	IGKVVQVYRKKYVIYIE	0.164706	Q9UNX3;P61254		2.7396e+07	0.001	3.01433	52.6967
JY	column exclusives	LGHDIRISASLAELKEI	0.258824	Q09328		0	0	3.01481	76.567
JY	column exclusives	RNENKLLPKHPHLVRQK	-1.68824	Q14126		8.58724e+07	0.001	3.01571	28.9249
JY	column exclusives	VVEIRHHHSEHRVHGA	-0.89375	Q9H7M9		4325639	0	3.01574	20.0211
JY	column exclusives	RPSQVVAETRKRKGL	-1.18667	P13639		1.19791e+07	0	3.0166	26.3725
JY	column exclusives	LSVLNYFQNSHSVL	0.371429	O15118		1.07715e+06	0	3.01675	91.9906
JY	column exclusives	LVKGFYPSDIAVEWE	0.126667	P01857;P01860;P01861		6.16998e+06	0	3.01752	87.8929
JY	column exclusives	GDHMVMLSVIPGEA	0.635714	Q96J42		20169816	0.003	3.01884	78.0012
JY	column exclusives	KKRFSFKKSFKLSGFSFK	-0.761111	P29966		4.61269e+06	0	3.01976	60.02
JY	column exclusives	SGEIKIAYTYSVS	0.115385	Q99805		74612015	0.001	3.0213	59.8055
JY	column exclusives	YPRISVNNVLPVFDNL	0.23125	P07339		9.19178e+06	0.001	3.02134	101.382
JY	column exclusives	KITFAEKVANAESLNAIGV	0.394737	P02786		1.17332e+07	0.001	3.02137	70.5302
JY	column exclusives	QLEDGRTLSDYNIQKES	-1.45882	P62987;P62979;P0CG47;P0CG48		0	0	3.02147	48.5825
JY	column exclusives	IELFVNRLDSVESVLP	0.6	Q99805		1.81213e+06	0	3.02209	103.407
JY	column exclusives	VAQFMWIIRKRIQLPS	0.3	P60520		3.00425e+07	0	3.02217	77.0789
JY	column exclusives	FTDAIKLNPRLAIL	0.65	P50502;Q8NFI4;Q8IZP2		8.7547e+06	0	3.02239	77.6251
JY	column exclusives	KEAVWFLSNITAG	0.4	O00629;O00505		1.01564e+07	0	3.02244	87.0707
JY	column exclusives	VKLTVHGFVNPTSFVYG	0.570588	P13612		3.52888e+07	0	3.02251	80.2077
JY	column exclusives	EKGYIDLSKRRVSPEE	-1.45	P05198		2.22353e+07	0.002	3.02259	40.0398
JY	column exclusives	MAEIEKFDKSKLKKTETQEKN	-1.68095	O14604;P62328		0	0.001	3.02265	37.0111
JY	column exclusives	KDLLPEDFVVYTYN	-0.285714	Q13443		0	0	3.02367	90.2759
JY	column exclusives	DQVDIYEFLPSKRKTD	-1.18125	P15907		0	0	3.02445	65.0799
JY	column exclusives	LPIGATVNMDGAAIFQ	0.84375	P43007;Q15758	M9(Oxidation)	1.16535e+07	0	3.02507	91.5995
JY	column exclusives	NLQQLQHSTNQLAKET	-1.2875	Q86Y82		3.79553e+07	0.001	3.02519	46.1304
JY	column exclusives	LDFEQEMATAASSSSLE	-0.217647	P60709;P63261;Q6S8J3		2.83054e+06	0	3.02555	94.7396
JY	column exclusives	PSFIVRLDSQKHIDFSL	0.0176471	P46781		32349762	0.001	3.02561	73.5773
JY	column exclusives	VFEVHVRPKKLAVEPK	-0.275	P13598		3.56817e+07	0.001	3.02768	39.5945
JY	column exclusives	RPYGLVSIDTVTVLDA	0.59375	Q9HBE5		9.1595e+06	0.001	3.02854	88.1599
JY	column exclusives	QPGITFIAAKFDGIL	0.833333	P07339		0	0	3.02912	101.053
JY	column exclusives	GALRGLETFSQLV	0.492308	P06865;P07686		3.52055e+06	0	3.02915	92.1903
JY	column exclusives	RVTLKQYPRKNLFLVE	-0.51875	O60667		1.9666e+07	0.004	3.02916	47.8955
JY	column exclusives	LPIGATVNMDGAALFQ	0.8	Q15758;P43007		0	0	3.02972	104.413
JY	column exclusives	DPQRFPHGIRQLANYVHSKG	-1.115	P06280		1.43249e+07	0	3.03023	49.8501
JY	column exclusives	GKDYISLNEDLRSWTAA	-0.682353	P30511		12230316	0.005	3.03106	69.1576
JY	column exclusives	QPGITFIAAKFDGILG	0.75625	P07339		5.48342e+06	0	3.03163	103.029
JY	column exclusives	SEYRVKIHFKVNRDIVS	-0.529412	P52566		16227336	0.001	3.0318	45.3049
JY	column exclusives	VKVLDFEHFLPM	0.65	P60660		1.01211e+07	0	3.03277	93.9907
JY	column exclusives	IGNIISDAMKKVG	0.384615	P10809		6.73786e+06	0	3.03288	61.1924
JY	column exclusives	AGYIEDLKKFLKPYTL	-0.21875	P54709		3100589	0	3.03309	93.0468
JY	column exclusives	IVIVRAGKITFAEKV	1.04	P02786		41598943	0	3.03339	54.6474
JY	column exclusives	PPELRILLDPGALPAL	0.55	Q03167		1.04492e+07	0.002	3.03341	107.533
JY	column exclusives	AHSGKIKIYFDSDAKIE	-0.517647	Q8IZK6		4.19089e+06	0	3.03456	48.4485
JY	column exclusives	GALRGLETFSQLV	0.492308	P06865;P07686		1.32218e+07	0.001	3.0346	85.6531
JY	column exclusives	VDDGLISLQVKQKGADFL	0.111111	P14618		10705835	0.001	3.0349	86.3548
JY	column exclusives	KESVITHFKEEIGRL	-0.54	Q86VP1		0	0	3.0364	59.9006
JY	column exclusives	EIILEIKKAFEES	-0.0538462	P42892		19778837	0	3.03671	76.1927
JY	column exclusives	TFKSILFVPTSAPRGL	0.54375	P14625		1.13113e+07	0.001	3.03671	75.6425
JY	column exclusives	RKKYVIYIERVQREKAN	-1.32941	Q9UNX3;P61254		18124205	0.001	3.03742	37.2119
JY	column exclusives	INAICFFPNGNAFAT	0.806667	P62873		5.87674e+06	0	3.0378	107.57
JY	column exclusives	FNVRIATTALAIY	1.11538	Q13571		56962952	0.001	3.03799	85.5691
JY	column exclusives	TQFVRFDSDAASQRME	-0.84375	P01892;P04439;P13746;P30447;P05534;P18462;P30450;P30512;P16188;P16189;P10314;P16190;P30453;P30456;P30457;P01891;P10316;P30459	M15(Oxidation)	2.02173e+06	0	3.03824	46.3822
JY	column exclusives	GNKIDLENRQVATKR	-1.40667	P51149		4.16451e+06	0	3.03883	32.7218
JY	column exclusives	RTGRLRGTKTVQEKEN	-1.8875	P62917		5.90086e+06	0	3.039	19.8325
JY	column exclusives	IRKAFITSTRQVVRDMK	-0.388235	O43752		8125105	0.001	3.04082	39.4061
JY	column exclusives	AKALADVATVLGRA	0.857143	Q92542		1.47689e+07	0.001	3.04352	60.6853
JY	column exclusives	GIVPLRYVKFQNVN	0.107143	O43396		27343845	0.001	3.04677	62.5437
JY	column exclusives	LYAFIGVKFRNDL	0.507692	P32248		1.66773e+07	0	3.048	74.7874
JY	column exclusives	KSTLINSLFLTDLYPE	0.1375	Q15019		3.08646e+06	0	3.04853	105.251
JY	column exclusives	LPLVVSFIASSSANTG	1.09375	Q9UHA4		0	0.002	3.04874	104.381
JY	column exclusives	GILIVWDPSVYHSD	0.371429	P15907		4.65569e+06	0.001	3.04909	90.6716
JY	column exclusives	KHDKYMADMDELFSQV	-0.8875	Q9UNE7		5.7413e+06	0.001	3.04921	73.8355
JY	column exclusives	VSQDIQEMKDESAR	-1.32857	Q8TDB8;P11169	M8(Oxidation)	3.18115e+06	0	3.04945	29.8007
JY	column exclusives	DDISLYKSFLQLG	0.0769231	P27449		0	0.001	3.04962	105.093
JY	column exclusives	APRRTEITIVKPQESAHR	-1.09444	Q9UHD8		2.80681e+06	0	3.04977	33.9499
JY	column exclusives	SKPSVIFLTKRGRQV	-0.34	P16619		156312976	0	3.04992	40.5705
JY	column exclusives	DPPIPVAKIDATSASVL	0.505882	P13667		7.27929e+06	0.001	3.05054	82.0272
JY	column exclusives	GVQYSYSLFHLM	0.433333	Q13530		2.82929e+06	0	3.05066	92.66
JY	column exclusives	DRQHTLKHFEHVRMVDPK	-1.43333	P05067		1.1707e+08	0	3.05082	37.063
JY	column exclusives	NVKVLDFEHFLPMLQ	0.306667	P60660		2.76463e+06	0	3.0512	104.812
JY	column exclusives	RTPGNRIVYLYTKKVG	-0.625	P49207		5.75961e+06	0	3.05143	49.7331
JY	column exclusives	EDKGYVLHMITTAAEWS	-0.258824	Q6UX65		2.22157e+06	0.003	3.05148	94.4113
JY	column exclusives	GIFVQLVQANSPASLVG	0.976471	O00560		0	0.001	3.05154	105.737
JY	column exclusives	VALQVVREASQESKL	-0.0133333	O60462		0	0.002	3.05217	52.573
JY	column exclusives	LDLLHSTAFEEL	0.383333	Q9NYK1		12901497	0	3.05273	91.7654
JY	column exclusives	VDMVFASFIRKASDVHE	0.264706	P14618		5.30074e+06	0.001	3.05286	75.5077
JY	column exclusives	LPHSGDIIATVFAPL	1.02667	Q9UBH6		1.50254e+07	0	3.05316	102.178
JY	column exclusives	KLKPIQILSNPLSTYN	-0.29375	Q9P2C4		3.41761e+07	0	3.0536	70.4524
JY	column exclusives	DTKSIRAFAKGFLAEEK	-0.547059	Q8TC12		6.96414e+06	0.001	3.054	56.5564
JY	column exclusives	KDVRDILTPIQIEA	-0.1	P13612		7.06116e+06	0	3.05724	75.7097
JY	column exclusives	KTTIRLMNSQLVT	-0.00769231	P15907		46510600	0.002	3.05813	50.4013
JY	column exclusives	EGGTFKLELFLPEEYP	-0.43125	P61088		16149332	0	3.05878	102.856
JY	column exclusives	KFHYLTFVPSAEDFYD	-0.31875	P20036		10529683	0	3.05905	87.8794
JY	column exclusives	SGEIKIAYTYSVS	0.115385	Q99805		73603929	0	3.05916	60.5537
JY	column exclusives	PSIVGRPRHQGVM	-0.438462	P62736;P60709;P68032;P63261;P63267;P68133		1.24773e+07	0.001	3.05954	45.8065
JY	column exclusives	KKTVFVMTDKYAKTEN	-0.9125	Q9NYK1	M7(Oxidation)	5.65713e+06	0.001	3.06041	33.3107
JY	column exclusives	DPIRLFGLIRAKREP	-0.453333	Q6PIZ9		2.08823e+07	0.001	3.06162	58.7966
JY	column exclusives	VPIASIDIPSGWDVE	0.473333	Q8NCW5		2.72504e+06	0	3.06162	103.788
JY	column exclusives	INRQINLELYASY	-0.269231	P02794;Q8N4E7		1.04779e+07	0	3.06272	73.8759
JY	column exclusives	LPVTPPRLVAPRFLEVETS	0.210526	P32942		1.94044e+07	0.001	3.06304	81.2318
JY	column exclusives	ESVLKILVNQLSVD	0.642857	P14923		2755299	0	3.06667	105.378
JY	column exclusives	APELPDFSMLKRLARDQL	-0.411111	Q9H267		2.46015e+06	0	3.06729	92.6694
JY	column exclusives	EKGYIDLSKRRVSPEE	-1.45	P05198		1.87736e+07	0.005	3.06791	39.906
JY	column exclusives	KTYDLRLLSSLTGSW	-0.206667	P11717		5.66494e+06	0.001	3.06807	101.606
JY	column exclusives	TTGVSETVFLPREDH	-0.54	P01903		0	0	3.06955	54.5583
JY	column exclusives	EWKIKLQVLDPVPKP	-0.493333	P09326		2.0774e+07	0	3.07012	70.5027
JY	column exclusives	DKVVIGMDVAASEFF	0.84	P06733		3.79921e+06	0	3.07017	105.261
JY	column exclusives	LPREDHLFRKFHYLPF	-0.6875	P01903		2.69264e+07	0.001	3.07081	64.5818
JY	column exclusives	SRYEIRDDHTLKIRK	-1.66667	Q9Y6N7		1.57878e+07	0.001	3.07111	36.3935
JY	column exclusives	VSFLEYRTFQFQPS	-0.271429	Q8WTV0		6.95026e+06	0	3.07116	87.8339
JY	column exclusives	DHLFRKFHYLPFLPSTEDVY	-0.43	P01903		6.51359e+06	0	3.07122	93.9773
JY	column exclusives	IEKDIAAHIKKEFDKK	-1.05	P63167		18212347	0.005	3.07175	40.5275
JY	column exclusives	RVIISAPSADAPMFV	0.98	P04406		1.81782e+07	0	3.07498	77.862
JY	column exclusives	VQRLTYRRRLSYNTASNK	-1.35556	P49207		5.05053e+08	0	3.07589	35.4845
JY	column exclusives	TDDDIVFEDFARLR	-0.521429	P32121		4033282	0	3.07597	85.33
JY	column exclusives	YPAQIKVRWFRNDQEETT	-1.43333	P01920		4.75256e+07	0.002	3.07646	53.4509
JY	column exclusives	GRITFNVDLNSVF	0.415385	P48551		7.95605e+06	0	3.07656	93.8189
JY	column exclusives	QPGITFIAAKFDGILG	0.75625	P07339		17465983	0.001	3.07726	99.0409
JY	column exclusives	EEIEIEVVQRKKQIAVE	-0.523529	Q14254		1.63539e+07	0	3.07828	50.0175
JY	column exclusives	IELFVNRLDSVESVLP	0.6	Q99805		7.18057e+06	0	3.07909	102.553
JY	column exclusives	RKNVLVVAAAALGIA	1.42667	P08962		6.58199e+06	0	3.07911	92.3566
JY	column exclusives	IAEFKRKHKKDISE	-1.5	P11142		27731646	0.001	3.0803	30.167
JY	column exclusives	GPVGVFEWEAFARG	0.171429	P00558		0	0	3.08034	95.674
JY	column exclusives	YTDKVVIGMDVAASEF	0.4875	P06733	M9(Oxidation)	0	0	3.08208	73.0296
JY	column exclusives	TRKVKAHSQTHRV	-1.43846	P01892		2.77965e+07	0	3.08398	15.8942
JY	column exclusives	EPFTISVWMRHGPFG	-0.0933333	O94985		2.09351e+06	0	3.08422	91.9229
JY	column exclusives	GPDWLLDVSHLVAPH	0.193333	Q24JP5		614161	0	3.08451	98.3626
JY	column exclusives	EEKKKLIRDFDEKQQE	-2.3125	Q9UEU0		9.55528e+06	0.001	3.08458	33.4615
JY	column exclusives	RIINEPTAAAIAYGL	0.6	P11021;P34931;P08107;P54652;P17066;P11142		18140495	0	3.08461	77.3072
JY	column exclusives	QKVLQLYPNNKAAKT	-0.926667	Q02790		5.47721e+06	0.003	3.08488	38.3179
JY	column exclusives	KTKFLVPDHVNMSEL	-0.26	Q9H492;Q9GZQ8;A6NCE7		5.00387e+06	0.005	3.08511	58.3534
JY	column exclusives	VKIITILVTATASSV	1.72667	Q15758		6540756	0	3.08547	93.6259
JY	column exclusives	GDGQVNYEEFVQMMT	-0.586667	P62158		4.47875e+06	0	3.0858	107.228
JY	column exclusives	WGALRGLETFSQLV	0.392857	P06865		4.79401e+06	0.005	3.08628	106.434
JY	column exclusives	VRGRHLVLLDTAQAAAAG	0.45	O00754		4.22427e+07	0	3.08679	47.6014
JY	column exclusives	LPSVDGQKRYTFRVRSR	-1.14706	P31785		3.26769e+07	0.001	3.08732	39.5729
JY	column exclusives	GKNIKIISKIENHEGVRRFD	-0.9	P14618		1.5112e+07	0	3.08794	41.2835
JY	column exclusives	GPPSNFLEIDVSNPQTVG	-0.327778	O60493		3.64892e+06	0	3.08825	91.155
JY	column exclusives	AFNIMEIQPFRRAAAIQ	0.211765	O75326		3.7596e+07	0	3.08913	80.6517
JY	column exclusives	DGKTIKLQIWDTAGQERFR	-1.05263	P62820;Q9H0U4		4.03773e+06	0	3.09093	60.8983
JY	column exclusives	YQIRIQIQEKLQQLK	-0.9	P04114		5.74078e+06	0	3.09097	65.6558
JY	column exclusives	LIEILASRTNEQMHQ	-0.426667	P08133		1.02112e+07	0.001	3.09286	52.7355
JY	column exclusives	GPAGHFASVYNPLAWTV	0.352941	Q9Y2E5		4.14111e+06	0.001	3.09305	94.2535
JY	column exclusives	ETKKFRFEEPVVLPDLD	-0.711765	P46531		1.68389e+07	0.001	3.09467	71.7398
JY	column exclusives	AGNKLAMQEFMILPVG	0.60625	P06733;P13929;P09104		1.7288e+06	0	3.09472	97.4753
JY	column exclusives	FEIITADEVHYF	0.408333	P08567		3882848	0.001	3.09543	87.2998
JY	column exclusives	SPLLYTLIEKTMQN	-0.121429	P02786		7.35259e+06	0.001	3.09551	100.366
JY	column exclusives	ELRGLRTIVTTLQDSIR	-0.158824	P07996		5.40428e+06	0	3.09718	88.5453
JY	column exclusives	SPDPSIYAYDNFGVLG	-0.1	P27797		6.55657e+06	0	3.09742	100.708
JY	column exclusives	KKIFEYETQRRR	-2.20833	P50402		1.2391e+07	0	3.09764	27.4713
JY	column exclusives	QPGITFIAAKFDGIL	0.833333	P07339		9.50974e+06	0	3.09783	99.7204
JY	column exclusives	SPGERFTDSQFLVL	-0.135714	Q8TB61		26761837	0.001	3.09941	82.8239
JY	column exclusives	FRKFHYLPFLPST	-0.123077	P01903		42784993	0.001	3.09978	68.5154
JY	column exclusives	AGYIEDLKKFLKPYTL	-0.21875	P54709		2.15699e+06	0	3.10068	94.3888
JY	column exclusives	APGAESAVASFVTQLAAAE	0.673684	Q92542		0	0	3.10092	107.811
JY	column exclusives	PKPPKPVSKMRMATPLLMQAL	-0.204762	P04233		0	0	3.10182	70.1492
JY	column exclusives	GALRGLETFSQLVW	0.392857	P06865		1.02873e+07	0	3.10309	103.777
JY	column exclusives	GDGQVNYEEFVQMMT	-0.586667	P62158		0	0	3.10406	105.619
JY	column exclusives	RKKYVIYIERVQREK	-1.39333	Q9UNX3;P61254		9.08206e+06	0	3.1042	39.0321
JY	column exclusives	ISFPLVLDDVNPSARFV	0.723529	Q16832		0	0	3.1049	104.492
JY	column exclusives	VRKIVSLLAASEA	0.953846	Q99538		1.72035e+07	0.007	3.10514	53.5163
JY	column exclusives	GLIFVVDSNDRERVN	-0.266667	P84077;P61204		1.35997e+07	0	3.10604	57.6651
JY	column exclusives	SDQTFHLMSNLAGDVIT	0.129412	Q9H6L5		23845073	0.001	3.10666	88.896
JY	column exclusives	RKFHYLPFLPSTEDVY	-0.53125	P01903		9.59249e+06	0	3.10777	79.5059
JY	column exclusives	HVGWEGAKYAVAVG	0.285714	P30825		2.74736e+07	0.003	3.10845	51.8718
JY	column exclusives	KPPKPVSKMRMATPLLM	-0.282353	P04233		3.70878e+07	0.002	3.10847	48.8865
JY	column exclusives	GIFVQLVQANSPASLVG	0.976471	O00560		0	0.001	3.10949	103.907
JY	column exclusives	KANIRNMSVIAHVDH	-0.213333	P13639		1.31334e+07	0	3.11041	38.8444
JY	column exclusives	IPEKFVVDKSTAGA	0.0714286	Q8TDW0		11903675	0	3.11473	43.4604
JY	column exclusives	VNEIFYDLVRQIN	0.0538462	P62834;P61224;A6NIZ1		1.25453e+06	0	3.11527	97.7458
JY	column exclusives	AHPPELLFSASLPALG	0.61875	O00754		3.31449e+07	0	3.11537	95.5559
JY	column exclusives	LSLMHFAITNPGWQPP	0.05	Q7Z3C6		4.5743e+06	0	3.11663	94.8196
JY	column exclusives	EVQFLGRYKLLRYSKE	-0.79375	Q9UBX8		2.01241e+07	0	3.11779	53.5455
JY	column exclusives	LLKHLQRMVSVPQVKA	0.175	Q9NS93		2.05621e+07	0	3.11784	49.384
JY	column exclusives	LPELYELVNNYQPE	-0.8	Q9BTY2		1.01057e+07	0	3.11786	100.739
JY	column exclusives	YPDPLIKVNDTIQID	-0.34	P62701		7.77322e+06	0	3.11821	83.4584
JY	column exclusives	NPKDVLVGADSVRAAITFS	0.310526	O43760		1.95058e+07	0	3.11912	75.391
JY	column exclusives	IISKIENHEGVRRFDEI	-0.576471	P14618		4.77091e+07	0	3.11998	43.8515
JY	column exclusives	YVMDILVFHSSRQSGWN	-0.105882	O75581		1.23868e+07	0	3.12171	78.7646
JY	column exclusives	DSQETAVAIASRLG	0.0142857	P98194		4541807	0	3.12222	67.1716
JY	column exclusives	KDIILPFRVIPLVR	0.907143	Q96CW1		8.56366e+06	0.001	3.12269	77.9959
JY	column exclusives	RKTILEDEKRLAHP	-1.35	P01130		2.04611e+07	0	3.12284	36.5164
JY	column exclusives	EPIEQKFVSISDLLVPK	0.0705882	P50395		7.12364e+06	0	3.12367	90.4293
JY	column exclusives	LDLLHSTAFEELHKL	0.0866667	Q9NYK1		0	0.003	3.12386	77.6865
JY	column exclusives	YPDPVRVVSIGVPVSEL	0.570588	P49588		0	0	3.12489	91.7671
JY	column exclusives	NISFETMYDVLSTKP	-0.206667	Q13510		0	0	3.12499	98.0196
JY	column exclusives	DPTLDHHWHLWKKTYGKQYKE	-1.87619	P25774		1.60637e+07	0	3.12552	50.5616
JY	column exclusives	VSKMRMATPLLMQALPM	0.6	P04233		1.91387e+07	0.001	3.12591	82.0484
[truncated: 18,074 more rows]

## Sheet: column_vs_desalting_classI
column vs desalting - HLA class I
cell/tissue	condition exclusive	Sequence	GRAVY	Protein Group Accessions	Modifications	Area	q-Value	XCorr	RT [min]
JY	column exclusive	PTDKLRAL	-0.6	Q6P996;Q6P474		846932	0.038	1.00544	38.4414
JY	column exclusive	FRQDHPSSM	-1.46667	Q01844	M9(Oxidation)	0	0.011	1.00847	22.0973
JY	column exclusive	RVRQLGHAL	-0.277778	P26010		3.5611e+07	0.007	1.00855	28.1863
JY	column exclusive	LPWASTHSL	0.155556	Q8TEZ7		999664	0.003	1.0117	60.1733
JY	column exclusive	GLGEKCRSFI	0.01	Q6UXU4		2.40265e+06	0.048	1.01494	49.7779
JY	column exclusive	EPRETPEHPL	-1.99	Q8N163		0	0.024	1.02472	34.8927
JY	column exclusive	RLIAQRYLL	0.433333	P25789		1.35831e+07	0.016	1.04273	60.3539
JY	column exclusive	APQPHRHVL	-0.866667	P50851		2.73486e+06	0.001	1.04731	22.4398
JY	column exclusive	KPIQRTIL	-0.175	P13639		749087	0.007	1.04883	36.611
JY	column exclusive	QLDSHVHAV	-0.0222222	O95295		641294	0.018	1.05248	34.0287
JY	column exclusive	VPRTERPAL	-0.733333	Q9Y6J0		5.09686e+07	0.018	1.05267	35.4602
JY	column exclusive	YILDLQVVL	1.77778	Q02535		0	0.031	1.05302	108.735
JY	column exclusive	ILPEKVARV	0.555556	Q6PHR2		3.05565e+06	0.049	1.05322	40.1861
JY	column exclusive	RVMEYINRL	-0.322222	Q00610		3.27764e+06	0.014	1.05368	48.752
JY	column exclusive	KVLDVLWEL	0.888889	Q9UPU5		0	0.029	1.05394	104.12
JY	column exclusive	RPTSKRDSL	-1.83333	P35251		1.16132e+08	0.034	1.06178	18.5661
JY	column exclusive	RPTSKRDSL	-1.83333	P35251		3.70986e+07	0.043	1.06716	19.1538
JY	column exclusive	RVRDINEAF	-0.688889	Q99081;P15884;P15923		208298848	0.022	1.07176	40.471
JY	column exclusive	LPMNPRNMM	-0.577778	Q9NZN8	M8(Oxidation); M9(Oxidation)	0	0.043	1.08256	38.6729
JY	column exclusive	NPNHRTPTL	-1.72222	P29590		4.10761e+06	0.005	1.08374	28.8563
JY	column exclusive	RVNEAREEL	-1.46667	P84077;P61204		1.17119e+07	0.014	1.08436	29.7343
JY	column exclusive	RPRNPAGRTGL	-1.46364	Q9BW91		1.92323e+07	0.037	1.0849	25.753
JY	column exclusive	RAMQVRNVL	-0.0111111	Q9P2H3		1.95192e+07	0.022	1.08909	40.2398
JY	column exclusive	RVRDINEAF	-0.688889	Q99081;P15884;P15923		3.95783e+07	0.01	1.09281	40.5008
JY	column exclusive	RPQLQRQVL	-1.03333	Q96HA7		1.41614e+07	0.008	1.09302	38.562
JY	column exclusive	TPSAPSRSL	-0.577778	O94827		819347	0.042	1.09597	35.2801
JY	column exclusive	KLAQEQSASSV	-0.472727	Q8NEV8		3.33093e+06	0.043	1.09672	45.4377
JY	column exclusive	YVPETVYRV	-0.0333333	P49840;P49841		5.97721e+06	0.049	1.09732	51.7738
JY	column exclusive	RPREQDRDVQL	-2.23636	Q86TN4		1.75339e+06	0.04	1.09824	35.2785
JY	column exclusive	LLLTTSHHNAL	0.445455	Q9Y485		0	0.038	1.1022	86.0888
JY	column exclusive	RPREAPDTYL	-1.56	Q15653		1.59208e+06	0.022	1.10685	40.998
JY	column exclusive	RPTFRQMQL	-1.08889	P21333;O75369	M7(Oxidation)	3.31827e+07	0.031	1.1072	37.8635
JY	column exclusive	LAGNIIHSL	1.16667	Q9H5Y7		0	0.016	1.10989	84.7847
JY	column exclusive	YVPETVYRV	-0.0333333	P49840;P49841		1.1628e+07	0.021	1.11147	51.4432
JY	column exclusive	LLITNCVSPFI	1.77273	Q8WWZ4		0	0.036	1.11315	84.8222
JY	column exclusive	RIRMTDGRTL	-0.86	Q9BRA0		1.96347e+06	0.038	1.11454	40.368
JY	column exclusive	NPRDPPSWSVL	-0.981818	Q9Y490		0	0.042	1.11507	84.8539
JY	column exclusive	YMYDWNSRV	-1.07778	O15519	M2(Oxidation)	0	0.036	1.11558	53.9837
JY	column exclusive	RPEDRILVL	-0.144444	O60344		3.3529e+06	0.046	1.11759	56.0727
JY	column exclusive	APRGQRPESAL	-1.18182	P28062		7.82519e+07	0.013	1.12251	29.5307
JY	column exclusive	MPSLKHIVEL	0.52	O60518	M1(Oxidation)	2.53253e+06	0.036	1.12615	50.6913
JY	column exclusive	YIMRLQDRL	-0.366667	Q8IX01		1.24166e+07	0.025	1.12758	42.7284
JY	column exclusive	RPAQLHIGF	-0.0333333	P22314		6.56865e+06	0.016	1.12906	51.3771
JY	column exclusive	LPDQDQRSQL	-1.68	Q13889		0	0.019	1.12928	40.1143
JY	column exclusive	KLFDQANKL	-0.677778	Q9UDY2		1.43039e+06	0.026	1.12992	46.0288
JY	column exclusive	KPEKERGSL	-2.03333	Q6IQ26;Q6ZUT9		1.25173e+06	0.034	1.14266	17.7154
JY	column exclusive	RPAKSLMSI	0.0444444	Q4VCS5	M7(Oxidation)	1.08848e+07	0.029	1.14483	34.4062
JY	column exclusive	RPRSVHEK	-2.225	O60242		0	0.039	1.15118	22.6465
JY	column exclusive	KPRNSTPPSL	-1.52	Q96GY0		0	0.015	1.15137	30.3449
JY	column exclusive	KPTDKLRAL	-0.966667	Q6P996;Q6P474		1.74927e+06	0.008	1.15377	37.8155
JY	column exclusive	KLPEKWESV	-1.12222	O76021		0	0.015	1.15581	45.8395
JY	column exclusive	TIAQLVHAV	1.43333	Q14684		1.87304e+06	0.002	1.15695	64.5687
JY	column exclusive	SYYDRGYDRGY	-2.07273	Q13595		2.12698e+06	0.003	1.15961	42.0943
JY	column exclusive	FVEEEEHFL	-0.4	Q5TA31		3.01945e+06	0.045	1.16321	61.6453
JY	column exclusive	RPRTEVSLSA	-0.66	Q8IUR0		4.78758e+07	0.033	1.16646	35.6891
JY	column exclusive	SPTEKQRSL	-1.72222	Q96IT1		0	0.045	1.17095	23.3193
JY	column exclusive	LLPKLHIV	1.425	O00299;O95833;Q9Y696		2.3364e+06	0.029	1.1761	67.8389
JY	column exclusive	TRNYIHINL	-0.433333	P48546		1.677e+06	0.019	1.17705	103.383
JY	column exclusive	FMVDLHEQV	0.355556	Q7L0R7	M2(Oxidation)	2.19496e+06	0.039	1.17731	58.4986
JY	column exclusive	VPSLQRYREL	-0.79	Q9NR19		1.38494e+06	0.011	1.17877	49.3564
JY	column exclusive	KLAEALYIA	0.977778	Q13573		1.53127e+06	0.046	1.18005	56.756
JY	column exclusive	RGNSQRSQL	-1.96667	Q9BW72		3.24589e+07	0.034	1.18047	18.9537
JY	column exclusive	SPNNPFSRVAL	-0.336364	Q9UNY4		1.80058e+06	0.026	1.18213	85.3437
JY	column exclusive	YRKPTYESY	-2.1	Q04656		2.3748e+06	0.026	1.18229	37.878
JY	column exclusive	MLYPEVIQQV	0.52	Q9NR09		3.67055e+06	0.032	1.18539	84.6094
JY	column exclusive	FLYSGHLAL	1.14444	Q9NY97		1.79875e+06	0.009	1.18764	73.5682
JY	column exclusive	VPDERRYSL	-1.3	Q92611		51821997	0.015	1.18812	40.0779
JY	column exclusive	GMYYGRDVNV	-0.46	Q8IUF8		3.16102e+06	0.038	1.18872	48.3257
JY	column exclusive	APFDRRATSL	-0.54	Q92466		1.04891e+08	0.011	1.1919	40.7705
JY	column exclusive	RLLELETRL	-0.166667	O14578		3.70233e+06	0.041	1.19252	61.6964
JY	column exclusive	KPTSRTQV	-1.4375	Q96GY0		2.84444e+06	0.041	1.1928	21.1012
JY	column exclusive	RPWLRPAAL	-0.211111	Q8N4S7		7.00199e+07	0.02	1.19465	55.4439
JY	column exclusive	YYPEYKLLF	-0.277778	P61421		3.45671e+06	0.012	1.1975	85.607
JY	column exclusive	KLFDQANKL	-0.677778	Q9UDY2		1.75068e+06	0.012	1.20031	46.109
JY	column exclusive	NLFEWHFTV	0.2	Q9Y385		0	0.019	1.20188	102.397
JY	column exclusive	QPHLSRQDL	-1.44444	Q2VIR3;P41091		889164	0.016	1.20238	39.4511
JY	column exclusive	HPSANRYLTL	-0.62	Q08050		4.15556e+06	0.008	1.20299	47.1983
JY	column exclusive	RPENRSFYL	-1.45556	Q9BQ70		2.59103e+06	0.019	1.20768	42.6905
JY	column exclusive	APRGQRPESAL	-1.18182	P28062		2.01297e+08	0.012	1.2083	29.1935
JY	column exclusive	SLIGNLHLA	1.08889	Q6PD62		3.07008e+06	0.037	1.21122	71.3894
JY	column exclusive	MPKKRQALV	-0.633333	P14866	M1(Oxidation)	5.27463e+06	0.034	1.21237	24.2669
JY	column exclusive	ILAQIMPFL	2	Q04726	M6(Oxidation)	1.13766e+06	0.03	1.21446	99.7997
JY	column exclusive	MPRQPSATRL	-0.97	Q6P582;Q6NZ67	M1(Oxidation)	3.59344e+07	0.033	1.21656	32.3947
JY	column exclusive	NPDGVRIMHSL	-0.281818	Q9ULT0	M8(Oxidation)	1.48475e+06	0.032	1.21675	40.7692
JY	column exclusive	MPNEARLRNL	-0.98	P30876	M1(Oxidation)	1.04844e+07	0.007	1.22025	38.9498
JY	column exclusive	RPTVARISSV	0.18	Q9Y5J1		1.18683e+07	0.038	1.22261	37.8615
JY	column exclusive	SPHPETRSM	-1.64444	Q9HCE0	M9(Oxidation)	3.82508e+06	0.031	1.22782	17.8005
JY	column exclusive	GILPMVPEV	1.27778	O95793		1.67956e+06	0.022	1.22807	100.551
JY	column exclusive	QKDFRVINL	-0.4	Q504Q3		571014	0.017	1.2306	77.1813
JY	column exclusive	APRSFHPPAAM	-0.290909	Q969W3	M11(Oxidation)	3.60469e+06	0.045	1.23125	35.3992
JY	column exclusive	RLAEVVHEL	0.344444	Q9Y222		3.94432e+06	0.018	1.23244	50.9974
JY	column exclusive	RPNDSRMLVA	-0.67	Q9UJX2	M7(Oxidation)	12522753	0.049	1.23588	29.9557
JY	column exclusive	KLLENSSFEA	-0.38	Q9H063		1.42738e+06	0.045	1.23779	48.244
JY	column exclusive	AMAARPHSI	0.188889	P22626	M2(Oxidation)	3.84424e+06	0.036	1.23914	24.3768
JY	column exclusive	QPMDIHVEL	-0.1	Q709C8	M3(Oxidation)	847255	0.007	1.2403	53.6031
JY	column exclusive	RPRAPETSLSI	-0.718182	Q9NVE5		2.71354e+06	0.021	1.24081	41.9318
JY	column exclusive	TPDQQKRSSF	-2	P61006		1.63296e+06	0.014	1.24143	25.5651
JY	column exclusive	QPSSFRSVIGL	0.263636	Q9BVQ7		0	0.043	1.2418	66.9331
JY	column exclusive	FLFDRPMHV	0.3	Q9P2K5	M7(Oxidation)	2.88294e+06	0.01	1.24348	54.2433
JY	column exclusive	NPSQYRFEHL	-1.53	Q9BX10		3.71965e+06	0.01	1.24355	46.3931
JY	column exclusive	SPEERRQNSV	-2.2	Q15042		1.2429e+06	0.023	1.2448	20.8562
JY	column exclusive	IMYDQNHLL	-0.111111	Q6PD62	M2(Oxidation)	0	0.041	1.24587	55.3748
JY	column exclusive	LNIEELIEKL	0.25	Q8TCG1		3.98038e+06	0.02	1.24743	35.2412
JY	column exclusive	TMEEMIFEV	0.455556	Q99504	M2(Oxidation); M5(Oxidation)	4.57933e+06	0.043	1.24759	73.7407
JY	column exclusive	SPSSPSVRRQL	-0.990909	O75179		933541	0.019	1.24766	36.5553
JY	column exclusive	RPRAPETSL	-1.28889	Q9NVE5		0	0.046	1.24933	68.2543
JY	column exclusive	YTLDSLYWSV	0.25	Q9Y4W2		439427	0.023	1.24989	105.517
JY	column exclusive	QLFQGVLTL	1.14444	Q9Y5L0		1.56244e+07	0.046	1.25251	104.334
JY	column exclusive	FLDSAYFRL	0.544444	Q8NEL9		3.1922e+06	0.021	1.25321	84.0013
JY	column exclusive	RPISGQKEV	-1.05556	Q99470		1.18651e+06	0.007	1.25336	23.5474
JY	column exclusive	RVRDINEAF	-0.688889	Q99081;P15884;P15923		42517968	0.002	1.25381	40.5045
JY	column exclusive	RPAQLHIGF	-0.0333333	P22314		9.85158e+06	0.009	1.2539	52.5748
JY	column exclusive	SPRQNKYSVL	-1.19	O60762		2.01139e+06	0.032	1.25504	36.9085
JY	column exclusive	IPMMRQQEL	-0.5	Q96NB2	M3(Oxidation); M4(Oxidation)	0	0.032	1.2586	38.3347
JY	column exclusive	NYPAFMMEM	0.0444444	Q86TG7	M6(Oxidation); M7(Oxidation); M9(Oxidation)	3.48084e+06	0.013	1.25959	51.4413
JY	column exclusive	RPVAAPNNSL	-0.39	A6NJ46		0	0.043	1.26141	67.6983
JY	column exclusive	YYPEYKLLF	-0.277778	P61421		9.40492e+06	0.024	1.26197	82.6783
JY	column exclusive	ALQDFLLSV	1.37778	O15287		1.59982e+06	0.031	1.26231	106.61
JY	column exclusive	YLQEREQRL	-1.85556	Q9BV35		4.94546e+06	0.019	1.26363	36.6368
JY	column exclusive	QPALWHTVTL	0.3	Q8N531		3.58798e+06	0.037	1.26491	74.4764
JY	column exclusive	RPRTPPEAI	-1.3	P49841		1.12722e+07	0.042	1.26505	34.0645
JY	column exclusive	RLQAQRNEL	-1.51111	P62195		117698408	0.001	1.26557	30.4034
JY	column exclusive	RPQKPSLEF	-1.42222	Q96AP0		1.82196e+06	0.013	1.26607	43.1266
JY	column exclusive	TPRLASTNSSVL	0.0166667	Q13428		0	0.025	1.26644	46.5001
JY	column exclusive	SVMKERDNL	-1.08889	Q02224	M3(Oxidation)	3.2325e+06	0.018	1.2692	24.8136
JY	column exclusive	MPAEEFREL	-0.7	Q8TBK2	M1(Oxidation)	4.7417e+06	0.043	1.27057	23.2201
JY	column exclusive	RLVEGLREA	-0.311111	P18074		1.08602e+07	0.036	1.27173	38.1999
JY	column exclusive	SLLPYLPML	1.31111	Q9Y4A5	M8(Oxidation)	1.4044e+07	0.019	1.27187	107.661
JY	column exclusive	TPDQQKRSSF	-2	P61006		1.5461e+06	0.03	1.27207	25.3256
JY	column exclusive	QPPPDNRSSL	-1.76	Q9HD47		1.02442e+07	0.031	1.27218	33.2826
JY	column exclusive	SPDTKKIAL	-0.477778	Q86TI0		0	0.047	1.27358	37.0186
JY	column exclusive	RPQLRQDVV	-0.988889	Q9UPN7		16989338	0.033	1.2742	37.1701
JY	column exclusive	VIWGKVTRA	0.477778	P18077		2.45295e+06	0.02	1.27672	43.1729
JY	column exclusive	QPSWSIRTAL	-0.27	Q9Y385		1.60121e+06	0.013	1.2772	67.1591
JY	column exclusive	YIYKDTIQV	-0.111111	Q6ZN28		1.3624e+06	0.032	1.28088	54.2265
JY	column exclusive	KLWDPRTPCNA	-1.1	O43684		1.4848e+06	0.026	1.28159	51.1534
JY	column exclusive	FLLDISETDL	0.67	O75369		2.13581e+06	0.019	1.28177	107.003
JY	column exclusive	ALWEDEGVRA	-0.47	Q5JWF2;P63092		379917	0.012	1.28387	53.6589
JY	column exclusive	SVLKSIQEV	0.466667	P42285		1.23178e+06	0.047	1.28424	53.1024
JY	column exclusive	CLYGNVEKV	0.233333	P14866		605527	0.02	1.28429	47.8
JY	column exclusive	RPRPTPRE	-2.8125	Q9ULI4		5.39431e+07	0.048	1.28463	21.5548
JY	column exclusive	IKPPIIHY	0.2375	Q9UKI8;Q86UE8		5.17033e+06	0.025	1.28504	48.4571
JY	column exclusive	QPAGHRPAL	-0.822222	Q16549		2.88505e+06	0.004	1.28597	28.3327
JY	column exclusive	SPRLAAQKL	-0.344444	P49454		4.91024e+06	0.033	1.28767	37.3672
JY	column exclusive	FIATCKQGYQL	0.190909	P00736		0	0.009	1.2883	76.1234
JY	column exclusive	RLQAQRNEL	-1.51111	P62195		5.27502e+07	0.005	1.28918	30.4455
JY	column exclusive	KAQKHRGSL	-1.62222	Q14674		500584	0.029	1.29015	15.3013
JY	column exclusive	RGNSQRSQL	-1.96667	Q9BW72		7.45319e+07	0.04	1.29096	18.4262
JY	column exclusive	RPAQLHIGF	-0.0333333	P22314		5.56512e+06	0.015	1.29219	47.9801
JY	column exclusive	RPAPARPTM	-1	Q9Y3L3		8.26258e+06	0.012	1.29274	30.7299
JY	column exclusive	VLLDYHLNYL	0.66	Q06787		0	0.037	1.29374	91.0525
JY	column exclusive	RPKRPANQF	-2.05556	P67870		2.55644e+07	0.038	1.29394	23.0901
JY	column exclusive	QPSSSSSKRSL	-1.31818	Q9H3Q1		1.67467e+06	0.023	1.30183	20.6062
JY	column exclusive	RPDLRMAAI	-0.0333333	P46779		4.6575e+06	0.026	1.30342	49.1399
JY	column exclusive	APKPQDKKSM	-1.9	Q9H2P0		720110	0.017	1.3051	17.8704
JY	column exclusive	RPEDQRSSF	-2.21111	Q9UPZ3		4.53849e+06	0.018	1.30597	28.0179
JY	column exclusive	SPRVQRQVTSL	-0.7	O75592		9.09181e+06	0.039	1.30641	37.1991
JY	column exclusive	SPKKDSKEF	-2.12222	Q9H501		934790	0.018	1.30862	18.1501
JY	column exclusive	RPQLQRQVL	-1.03333	Q96HA7		5.98296e+07	0.006	1.30916	38.4886
JY	column exclusive	HPAENGKSNF	-1.58	P61769		33316.4	0.035	1.31099	22.9404
JY	column exclusive	FLPETRIMTSV	0.490909	O95905		1.12283e+06	0.022	1.3111	89.5443
JY	column exclusive	VYPERSTSY	-1.14444	Q13242		1.92401e+06	0.017	1.3124	38.4136
JY	column exclusive	SPMEEREKL	-1.73333	Q96LB3	M3(Oxidation)	4.59383e+06	0.025	1.31243	28.2264
JY	column exclusive	QLLDVKLAL	1.14444	P20700		2.84486e+06	0.03	1.31302	80.9666
JY	column exclusive	ALWAKSPGV	0.444444	Q15274		1420850	0.049	1.31471	51.356
JY	column exclusive	SLFSGKPEV	-0.0222222	Q14202		1.46309e+06	0.033	1.31511	51.5097
JY	column exclusive	VMLEYVERA	0.344444	Q13617	M2(Oxidation)	887175	0.045	1.31623	49.496
JY	column exclusive	LPSQKSQQI	-1.03333	Q92625		1.73905e+06	0.039	1.31689	43.4045
JY	column exclusive	SPKIASHQF	-0.522222	Q9Y6Q9		1.8444e+06	0.034	1.31771	36.9746
JY	column exclusive	FLHEATVRL	0.5	Q12772		2.06635e+06	0.031	1.31815	49.8657
JY	column exclusive	LLLDERQDVHL	-0.209091	O43747		1.23503e+06	0.01	1.3189	60.5503
JY	column exclusive	RPSDRNQKNSL	-2.39091	Q9NRY4		2.13566e+06	0.026	1.32349	22.6685
JY	column exclusive	KLQSQYLYV	-0.277778	P20929		769820	0.045	1.32526	77.0424
JY	column exclusive	APDEKRSNV	-1.7	O95232		0	0.014	1.326	19.7288
JY	column exclusive	RRTNEINEV	-1.66667	Q8N5Y2;P0C860		0	0.042	1.32608	66.3627
JY	column exclusive	YVPETVYRV	-0.0333333	P49840;P49841		3.4511e+06	0.022	1.32814	51.3568
JY	column exclusive	GLLPSLAKA	0.922222	P17022		2.5465e+06	0.016	1.32913	57.9095
JY	column exclusive	TVNIIISTV	1.8	Q92736		2.97264e+06	0.013	1.32918	101.82
JY	column exclusive	SILPISWAYI	1.37	P23378		1.17669e+07	0.037	1.32953	71.4191
JY	column exclusive	YAYDGKDYI	-0.988889	P01892;P30447;P05534;P10316;P01889;P30460;Q04826;P30479;P30480;P30486;P18464;P30490;P30498;Q31610;P30499;P04222;P17693		1.28325e+06	0.01	1.33034	52.4696
JY	column exclusive	GLLEGLVEV	1.33333	Q6R327		1.93564e+06	0.031	1.33068	101.317
JY	column exclusive	YMFEEVPIV	0.855556	O15372	M2(Oxidation)	0	0.045	1.33126	89.8576
JY	column exclusive	GLYQDPVTL	0.0888889	Q6PJ69		1.823e+06	0.036	1.33235	74.757
JY	column exclusive	HPRHPRPAA	-1.84444	Q9NZJ7		2.51807e+07	0.013	1.33296	16.4478
JY	column exclusive	KPIQRTIL	-0.175	P13639		5.91667e+06	0.024	1.33301	36.9049
JY	column exclusive	TPRRPAGLLML	0.163636	O60449		0	0.037	1.33423	98.5807
JY	column exclusive	LLLTTSHHNAL	0.445455	Q9Y485		6.83423e+06	0.029	1.33831	45.4278
JY	column exclusive	LPMNPRNMM	-0.577778	Q9NZN8	M8(Oxidation); M9(Oxidation)	1.25664e+07	0.046	1.33838	38.386
JY	column exclusive	IRSSYIRVL	0.566667	P33992		19669785	0.007	1.33845	46.4765
JY	column exclusive	APDEKRSNVRW	-1.88182	O95232		3.34062e+06	0.005	1.33908	35.4228
JY	column exclusive	HLLSSHSKSL	-0.21	Q86VY9		0	0.039	1.33947	45.593
JY	column exclusive	LTIDTQYYL	0.122222	P09884		965729	0.012	1.34021	87.6782
JY	column exclusive	SVEKARKAL	-0.555556	O60861		1.53176e+06	0.019	1.34128	20.6601
JY	column exclusive	SLNSNVYDV	-0.133333	Q96JH7		1.18012e+06	0.041	1.34291	55.907
JY	column exclusive	HPSLRLFSL	0.366667	Q6UUV7		668881	0.048	1.34324	73.36
JY	column exclusive	HPMPRVNEI	-0.811111	P27708	M3(Oxidation)	6.80735e+06	0.031	1.34327	36.0258
JY	column exclusive	YIYDKDMEI	-0.677778	Q9UPT9		5.04353e+06	0.036	1.34346	60.0371
JY	column exclusive	YMLGLEARL	0.6	P18850	M2(Oxidation)	1.48229e+06	0.021	1.3457	68.0194
JY	column exclusive	RMMDASVYL	0.388889	Q9NYU1	M2(Oxidation); M3(Oxidation)	2.2816e+06	0.034	1.34608	46.4453
JY	column exclusive	SPFFRNLL	0.35	Q9P203		1.704e+06	0.019	1.34686	80.0573
JY	column exclusive	KIYERTMAV	-0.166667	O43674	M7(Oxidation)	3.10366e+06	0.022	1.34715	31.8928
JY	column exclusive	GILPMVPEV	1.27778	O95793	M5(Oxidation)	1.06458e+06	0.038	1.34756	88.7274
JY	column exclusive	RPPGRPQI	-1.65	A8MUL3		8.80613e+06	0.034	1.34844	26.9343
JY	column exclusive	WMLEQLRQV	-0.244444	Q8NFX7	M2(Oxidation)	3.77874e+06	0.003	1.34856	66.33
JY	column exclusive	APRWLEEEAAL	-0.409091	Q53GL7		0	0.032	1.34964	90.7559
JY	column exclusive	GLGPTFKL	0.425	Q8NFJ9		5.22166e+06	0.028	1.35041	63.953
JY	column exclusive	IKPPIIHY	0.2375	Q9UKI8;Q86UE8		3.40691e+06	0.049	1.35097	48.5462
JY	column exclusive	RPRRTDLTVL	-0.82	P19388		0	0.041	1.35129	44.9581
JY	column exclusive	RVELRPTTL	-0.411111	Q6ZRI6		1.60062e+06	0.029	1.35143	45.3169
JY	column exclusive	NPRQINWTVL	-0.57	P83731		0	0.04	1.35322	93.0018
JY	column exclusive	RPANRTAL	-0.925	Q15751		6.62686e+06	0.049	1.35454	22.5386
JY	column exclusive	YIMRLQDRL	-0.366667	Q8IX01		0	0.021	1.35456	65.9602
JY	column exclusive	RPSVRNGQL	-1.2	Q96EB1		1.06831e+08	0.021	1.3557	28.5795
JY	column exclusive	ALLEPEFILKA	0.890909	Q99973		3.3754e+06	0.031	1.35583	85.3511
JY	column exclusive	YTLDSLYWSV	0.25	Q9Y4W2		887842	0.036	1.36104	105.781
JY	column exclusive	TPMATRLLL	0.844444	Q8WUM0	M3(Oxidation)	9.29446e+07	0.02	1.36237	55.7468
JY	column exclusive	RPADKRSFIP	-1.13	Q14137		1.88373e+07	0.016	1.36256	36.4699
JY	column exclusive	GLLEFLRPA	0.666667	O95295		0	0.033	1.36293	93.6454
JY	column exclusive	SPLGHRMQL	-0.5	Q8WUA4	M7(Oxidation)	1.53401e+06	0.037	1.36296	37.0454
JY	column exclusive	ALMISVPAL	2.15556	Q5T4F4	M3(Oxidation)	5.74458e+06	0.048	1.36317	89.4602
JY	column exclusive	FLYNEALYSL	0.56	Q8NFJ9		3821871	0.009	1.36336	102.162
JY	column exclusive	APVYLAAVL	2.05556	Q96QV6;P04908;Q93077;P20671;Q96KK5;Q99878;P0C0S8;Q8IUE6;Q7L7L0;Q9BTM1;P16104		3.78212e+06	0.046	1.36455	94.7015
JY	column exclusive	GLGPTFKL	0.425	Q8NFJ9		8234423	0.035	1.36511	64.1591
JY	column exclusive	SLGKVFGV	1.1875	P54132		3.70325e+06	0.009	1.36541	58.6018
JY	column exclusive	KPSLNKSNV	-1.11111	O43303		0	0.041	1.36571	31.7778
JY	column exclusive	HLYSEVKEV	-0.444444	Q7Z333		1.45498e+06	0.019	1.36581	39.447
JY	column exclusive	ETALKQHAL	-0.4	P52746		0	0.019	1.36666	75.4604
JY	column exclusive	VPRTERPAL	-0.733333	Q9Y6J0		1.63868e+07	0.023	1.36668	35.5254
JY	column exclusive	TPSKPTSESF	-1.16	Q92608		409654	0.024	1.36798	38.1002
JY	column exclusive	MPAEEFREL	-0.7	Q8TBK2	M1(Oxidation)	4.26867e+06	0.046	1.36863	23.6915
JY	column exclusive	RLYDTHITV	-0.155556	P51784		18368258	0.019	1.36869	45.7142
JY	column exclusive	RPRTEVSLSA	-0.66	Q8IUR0		1.15713e+08	0.024	1.37056	35.6788
JY	column exclusive	KLIEEVHAV	0.488889	P53680		1.98503e+06	0.004	1.37071	41.5764
JY	column exclusive	KMGLIFEV	1.175	Q15363	M2(Oxidation)	4.55365e+06	0.03	1.37208	68.0301
JY	column exclusive	APYARPIFL	0.633333	Q6PCB7		1.38998e+06	0.006	1.37237	68.9921
JY	column exclusive	KPVNRISL	-0.225	Q9UKK3		0	0.017	1.37266	37.3896
JY	column exclusive	FMYEQFPEL	-0.233333	Q14677	M2(Oxidation)	0	0.024	1.37847	92.622
JY	column exclusive	QPQSHETAL	-1.24444	O95271		4.86917e+07	0.031	1.37857	30.5462
JY	column exclusive	SLDALLSQV	0.977778	Q96G25		1.49677e+06	0.019	1.38008	93.6405
JY	column exclusive	SMPDFDLHL	-0.0333333	Q09666	M2(Oxidation)	2.92114e+06	0.008	1.38107	71.4061
JY	column exclusive	IPDSRRENEL	-1.71	Q8NCY6		7.25031e+07	0.031	1.38136	35.225
JY	column exclusive	MLFGTYMKV	0.922222	O43683	M1(Oxidation); M7(Oxidation)	0	0.022	1.38162	54.9838
JY	column exclusive	YLSNVDVYL	0.622222	O95544		2.96992e+06	0.033	1.38183	85.1583
JY	column exclusive	MLLELGVEL	1.54444	Q9NPF5	M1(Oxidation)	1.87589e+06	0.015	1.38286	101.195
JY	column exclusive	KPKSAPWNSF	-1.24	Q16637		5.85089e+06	0.002	1.38292	87.6424
JY	column exclusive	HLAEVSAEV	0.533333	O95229		2.27856e+06	0.014	1.3834	44.0671
JY	column exclusive	FLVDDYTFNV	0.53	Q8WX92		2.13936e+06	0.032	1.38361	102.059
JY	column exclusive	TPEPERDYL	-1.82222	O43143		1.12104e+06	0	1.38377	45.3785
JY	column exclusive	APAQTNMKL	-0.433333	O75312	M7(Oxidation)	9.47176e+06	0.023	1.38396	29.835
JY	column exclusive	YRRKDGVFLY	-0.86	P62829		1.31024e+07	0.041	1.38453	47.1904
JY	column exclusive	SLPDHLPSV	0.0333333	Q9Y259		2.15024e+07	0.02	1.38456	58.056
JY	column exclusive	RLSETDFKV	-0.677778	Q15007		1.86428e+06	0.047	1.38459	46.3756
JY	column exclusive	KIMDYSLLVGI	1.16364	P78356	M3(Oxidation)	0	0.017	1.38665	93.9423
JY	column exclusive	TLNNWLATV	0.477778	O96008		1.06751e+06	0.045	1.38812	93.2309
JY	column exclusive	RLQEEVHLL	-0.288889	Q674X7		4.60783e+06	0.022	1.38817	54.4463
JY	column exclusive	YLWLKLNQV	0.277778	Q8N1F7		1.70465e+06	0.005	1.38851	83.4779
JY	column exclusive	YLMEQNVTKL	-0.27	Q9C0A6	M3(Oxidation)	1.26395e+06	0.014	1.38889	48.2746
JY	column exclusive	IPYEGFASL	0.588889	Q9P2P5		2.56948e+06	0.029	1.39011	85.9428
JY	column exclusive	IPAFSSRAL	0.777778	Q9HCE6		1.89836e+06	0.037	1.39058	49.9398
JY	column exclusive	TLSEVNRYL	-0.277778	Q008S8		2.14709e+07	0.015	1.39086	64.0336
JY	column exclusive	TPRHKQPTL	-1.76667	Q8N319		1.91359e+06	0.044	1.39101	21.8921
JY	column exclusive	VPSNSHLVL	0.677778	Q14674		1.5238e+06	0.043	1.39135	46.0343
JY	column exclusive	RVADILTQL	0.655556	Q9BZZ5		2.95097e+06	0.03	1.39147	75.3439
JY	column exclusive	IQRTPKIQVY	-0.58	P61769		2.02927e+06	0.022	1.39189	42.7585
JY	column exclusive	IMYDQNHLL	-0.111111	Q6PD62	M2(Oxidation)	2.58897e+06	0.009	1.39262	54.5882
JY	column exclusive	HPRAPVLL	0.3375	Q13685		0	0.031	1.39321	92.1226
JY	column exclusive	ALMEEILKL	0.966667	Q96G01;Q8TD16		0	0.01	1.3939	98.3256
JY	column exclusive	RMLYMIEQV	0.388889	O43683	M2(Oxidation); M5(Oxidation)	223078	0.009	1.39517	54.9936
JY	column exclusive	LPRETVSMDL	-0.09	O43889	M8(Oxidation)	1.01967e+06	0.042	1.39532	46.4133
JY	column exclusive	RVNEAREEL	-1.46667	P84077;P61204		2.29912e+07	0.028	1.39636	29.8349
JY	column exclusive	AMAARPHSI	0.188889	P22626	M2(Oxidation)	7.08517e+06	0.008	1.39636	23.9265
JY	column exclusive	QPHVNGRLAM	-0.5	Q8N3J5	M10(Oxidation)	3.81485e+06	0.033	1.39744	30.1266
JY	column exclusive	RVRDINEAF	-0.688889	Q99081;P15884;P15923		5.84031e+06	0.018	1.39757	40.5507
JY	column exclusive	LPRRPNDIYV	-0.8	O75817		5.70284e+06	0.028	1.39816	46.4985
JY	column exclusive	QPQNITTEM	-1.17778	Q8NDV7	M9(Oxidation)	4.46537e+06	0.049	1.39939	37.7219
JY	column exclusive	QKDFRVINL	-0.4	Q504Q3		0	0.021	1.39971	73.1607
JY	column exclusive	RPDAEKKEM	-2.3	O15144		2.2315e+06	0.017	1.40184	18.9932
JY	column exclusive	MLLSSLVSL	2.1	Q9BQB6	M1(Oxidation)	0	0.039	1.40287	101.519
JY	column exclusive	RPRSSNAETL	-1.43	P61289		2.9741e+07	0.039	1.40312	23.4652
JY	column exclusive	LPMNPRNMM	-0.577778	Q9NZN8	M3(Oxidation); M8(Oxidation); M9(Oxidation)	1.43457e+07	0.007	1.40315	31.3327
JY	column exclusive	FIATCKQGYQL	0.190909	P00736		1.05518e+07	0.023	1.40319	72.4647
JY	column exclusive	FLYSGHLAL	1.14444	Q9NY97		1.5308e+06	0.008	1.40344	74.6194
JY	column exclusive	FPNKQGYVL	-0.377778	O43684		1.82822e+06	0.015	1.40477	55.9012
JY	column exclusive	RPSDANRKEM	-2.21	O43847		288057	0.048	1.40571	19.2334
JY	column exclusive	LTLLDLSSNKL	0.527273	Q86WK6		2.94999e+06	0.048	1.40653	56.8807
JY	column exclusive	MLTEITLGL	1.38889	Q92947	M1(Oxidation)	1.20116e+06	0.029	1.4069	93.393
JY	column exclusive	VQTEVNREL	-0.777778	Q9H2G9		692909	0.007	1.40744	39.9995
JY	column exclusive	RPRPGDSLPS	-1.55	P78325		4.4291e+06	0.049	1.40762	31.5844
JY	column exclusive	APRWGNPRAL	-0.96	P00973		4.38648e+06	0.034	1.4078	45.2071
JY	column exclusive	LPRQGPGQSL	-0.87	Q6IQ23		1.94721e+06	0.03	1.40868	70.4478
JY	column exclusive	YYLTFVQEL	0.477778	Q14202		2.33654e+06	0.022	1.40957	104.494
JY	column exclusive	TLMAFHVFL	1.91111	Q05932	M3(Oxidation)	2.27185e+06	0.005	1.40984	86.2285
JY	column exclusive	RPRSSNAETL	-1.43	P61289		6.93378e+07	0.038	1.40998	23.1248
JY	column exclusive	RPRSPTGPSNSF	-1.5	Q96I25		1.56013e+06	0.01	1.41037	36.695
JY	column exclusive	YYLTFVQEL	0.477778	Q14202		1.35837e+06	0.01	1.41129	105.52
JY	column exclusive	ILLDNDHYA	-0.122222	Q86WA8		7.43902e+06	0.029	1.41141	49.4674
JY	column exclusive	RPRPSEDTF	-1.98889	Q8TAP8		7.19613e+06	0.038	1.41271	33.0745
JY	column exclusive	VPQSSRAQTL	-0.56	Q29980		4.71935e+06	0.048	1.4131	34.2594
JY	column exclusive	YLFERIKEL	-0.2	Q96SK2		2.66553e+06	0.001	1.41371	68.8984
JY	column exclusive	QPHMVLSSF	0.311111	P49327	M4(Oxidation)	0	0.04	1.41393	48.6179
JY	column exclusive	TLLHTNLRI	0.366667	Q04721		0	0.047	1.41425	97.36
JY	column exclusive	KIDQQQQQKV	-2.01	Q9UMN6		0	0.042	1.41426	67.6833
JY	column exclusive	GTIGLIHAV	1.56667	P09936		1.77528e+06	0.012	1.41435	57.9785
JY	column exclusive	YYPEYKLLF	-0.277778	P61421		7.65851e+06	0.001	1.41481	88.3185
JY	column exclusive	YLYDLNHTL	-0.233333	Q9H1C4		2.92024e+06	0.002	1.4152	66.9107
JY	column exclusive	RVAPEEHPVL	-0.39	P60709;P63261;A5A3E0		5.27989e+06	0.037	1.41563	39.0838
JY	column exclusive	QPEKSKKEL	-2.31111	Q5SY16		6.83634e+06	0.03	1.41594	17.0721
JY	column exclusive	WPNARISVM	0.122222	Q9HCC0	M9(Oxidation)	0	0.016	1.41617	56.2247
JY	column exclusive	VQIEEVRQV	-0.155556	Q12905		1.02548e+06	0.007	1.41648	45.8747
JY	column exclusive	AYRQGHFTY	-1.14444	Q96SB8		2.28042e+06	0.021	1.4166	38.6518
JY	column exclusive	SMPEQAHKV	-0.955556	Q86WA8	M2(Oxidation)	2.26534e+06	0.027	1.41701	19.587
JY	column exclusive	QPHLSRQDL	-1.44444	Q2VIR3;P41091		3.01216e+06	0.03	1.41719	39.2685
JY	column exclusive	RPRPEYVAIF	-0.37	Q6NUS6		1.59449e+06	0.025	1.41848	62.1514
JY	column exclusive	LPRAGLEL	0.4	Q76I76		7.25977e+06	0.027	1.41916	55.4767
JY	column exclusive	SLFSGKPEV	-0.0222222	Q14202		833116	0.025	1.41938	54.6767
JY	column exclusive	RVELRPTTL	-0.411111	Q6ZRI6		3.95232e+06	0.038	1.42019	42.2675
JY	column exclusive	TPSARISAL	0.388889	Q9GZM8		489345	0.031	1.42048	43.6983
JY	column exclusive	ATWLQPALPTL	0.545455	Q03169		4.26409e+06	0.033	1.42129	60.419
JY	column exclusive	AMFDFSEKL	0.155556	P20393	M2(Oxidation)	920764	0.013	1.42254	65.598
JY	column exclusive	QPRSPGPDYSL	-1.43636	Q99684		1.1027e+07	0.041	1.42257	45.1281
JY	column exclusive	YLEPYLKEV	-0.366667	P14927		548051	0.004	1.42265	66.3345
JY	column exclusive	KPIKNRSI	-1.15	Q9Y5P3		2.07122e+06	0.017	1.42326	25.6039
JY	column exclusive	GMTELYFQL	0.322222	P78527	M2(Oxidation)	1.184e+06	0.039	1.4237	92.5873
JY	column exclusive	KPEYGRPNV	-1.78889	P26640		1.85163e+06	0.023	1.42445	34.7152
JY	column exclusive	RPRDGAEGQPAL	-1.34167	Q13105		1.12933e+06	0.017	1.42472	32.9179
JY	column exclusive	TLMGHMLYL	1.06667	Q9Y450	M3(Oxidation); M6(Oxidation)	5.06955e+06	0.022	1.42509	57.0851
JY	column exclusive	SLQEGSYLL	0.122222	Q659A1		3.85819e+06	0.016	1.42516	74.6635
JY	column exclusive	FLHEATVRL	0.5	Q12772		1.87131e+06	0.019	1.42614	51.2143
JY	column exclusive	RPKLIGEEL	-0.588889	P54252		2.89759e+06	0.032	1.42634	49.7125
JY	column exclusive	KLNEIDREL	-1.14444	Q86VQ0		2.8999e+06	0.04	1.42676	41.8213
JY	column exclusive	IVAKHTSAL	0.833333	Q9Y490;Q9Y4G6		0	0.034	1.42726	26.124
JY	column exclusive	DPMKARVVL	0.266667	P49458	M3(Oxidation)	5.26897e+06	0.032	1.42755	38.4015
JY	column exclusive	APDRGWMAL	-0.177778	O43292	M7(Oxidation)	3.05446e+06	0.031	1.42791	54.6469
JY	column exclusive	QPKAKAKEL	-1.43333	Q14008		0	0.01	1.42815	18.6165
JY	column exclusive	RLWPKIQGL	-0.3	Q9NX09		5.11025e+06	0.016	1.42845	67.1272
JY	column exclusive	RPRPSQPPP	-2.36667	P27815		5.97078e+06	0.033	1.42886	28.7919
JY	column exclusive	VPDNRRQAESL	-1.41818	Q15154		9.67182e+06	0.034	1.42959	32.3093
JY	column exclusive	YPRMQVTVF	0.166667	O95671	M4(Oxidation)	291723	0.045	1.42971	53.8417
JY	column exclusive	FIWPMLIHI	1.81111	Q86XP3	M5(Oxidation)	1.85467e+06	0.001	1.42997	105.949
JY	column exclusive	NLAAVTVFL	2.02222	Q8TDW4		766011	0.033	1.43067	103.755
JY	column exclusive	PHTPSTHF	-1.125	Q14186		1.89685e+07	0.011	1.43095	33.6045
JY	column exclusive	SVDGTRTNV	-0.633333	Q9H116		6.08882e+06	0.031	1.43119	29.3374
JY	column exclusive	RPWSETIKL	-0.844444	Q15648		3.86095e+06	0.035	1.43154	57.0218
JY	column exclusive	RPDSRFASL	-0.811111	Q9NQC7		3.4962e+06	0.048	1.43267	42.938
JY	column exclusive	RPEKRQQSL	-2.44444	O75363		1.9345e+06	0.021	1.43274	17.9464
JY	column exclusive	YLDPRITVA	0.3	P11387		2.07827e+06	0.026	1.43283	57.7406
JY	column exclusive	AISGIIMGI	2.23333	P55344	M7(Oxidation)	8.0596e+06	0.029	1.43308	89.2655
JY	column exclusive	VLMEMSYRL	0.611111	Q6PCD5	M3(Oxidation)	0	0.013	1.43308	61.7374
JY	column exclusive	IASQFLSAL	1.48889	P16581		3.83929e+06	0.047	1.43314	49.5008
JY	column exclusive	RAAERSSAL	-0.544444	Q14980		1.25275e+07	0.043	1.43484	21.0893
JY	column exclusive	KLDDYVYYV	-0.288889	Q8WU17		1.83531e+06	0.008	1.43574	86.834
JY	column exclusive	QPRWTDFPGRVL	-0.866667	Q9BSF4		2.5226e+06	0.003	1.43586	69.9372
JY	column exclusive	YLWNLQVKL	0.277778	Q96DM3		834928	0.002	1.43616	93.0083
JY	column exclusive	YVPETVYRV	-0.0333333	P49840;P49841		1.61056e+06	0.001	1.43624	52.7196
JY	column exclusive	LPNSQKAVKAL	-0.163636	P29084		7.17102e+06	0.003	1.43639	38.4934
JY	column exclusive	RPSDEVIREL	-0.94	Q13572		3.09891e+06	0.033	1.43684	48.5263
JY	column exclusive	RPRSETEEM	-2.3	Q7LBC6	M9(Oxidation)	7.37323e+06	0.042	1.43709	16.678
JY	column exclusive	QPYSKLPGVSL	-0.190909	Q16739		2.19644e+06	0.044	1.43715	61.1113
JY	column exclusive	HLLGTSPERV	-0.29	Q8WUY1		2.05158e+06	0.031	1.4374	45.5764
JY	column exclusive	SPLGHRMQL	-0.5	Q8WUA4	M7(Oxidation)	1.8989e+06	0.024	1.43948	36.8609
JY	column exclusive	RPTDKPLRL	-1.41111	P68104;Q05639;Q5VTE0		2.6761e+07	0.02	1.44022	32.8955
JY	column exclusive	RPMPPEARRL	-1.43	Q6W2J9		4.14231e+06	0.008	1.44023	37.6076
JY	column exclusive	WPDLLPKL	-0.0125	Q92973		0	0.014	1.44028	94.6088
JY	column exclusive	RIRDVINVF	0.466667	Q9UK58;Q96S94		1.36349e+07	0.012	1.44063	70.7534
JY	column exclusive	MPRQPSATRL	-0.97	Q6P582;Q6NZ67		1.05648e+08	0.04	1.44137	37.2061
JY	column exclusive	YLIGVHASL	1.37778	Q8IV53		2.74584e+06	0.014	1.44193	64.4851
JY	column exclusive	MLLEEEYYL	0.0222222	Q5VVJ2	M1(Oxidation)	698320	0.031	1.44194	89.3396
JY	column exclusive	FIMEAGVKL	1.24444	Q8N1B3;P0C7Q3	M3(Oxidation)	2.96244e+06	0.018	1.4422	55.29
JY	column exclusive	NPHEPWNRL	-2.05556	Q8WXX7		1.49428e+06	0.014	1.44313	43.1077
JY	column exclusive	SPYYFLTSAF	0.47	Q96BI3		2338212	0.035	1.4434	107.28
JY	column exclusive	YQAYHMESV	-0.633333	P98171	M6(Oxidation)	696076	0.014	1.44342	39.4844
JY	column exclusive	SPHTPNEKF	-1.77778	Q32P28;Q8IVL5		910733	0.016	1.44457	32.1598
JY	column exclusive	NYYDQGYGNY	-2	O14979		1.60824e+06	0.015	1.44508	57.7525
JY	column exclusive	VLDITRLLL	1.68889	Q6PFW1		343989	0.022	1.44516	102.553
JY	column exclusive	KPRPVSQL	-0.9875	Q8IY57		7.32079e+06	0.041	1.4457	27.0801
JY	column exclusive	IPRAKAEEM	-0.777778	P62993	M9(Oxidation)	2.72588e+06	0.034	1.44586	22.664
JY	column exclusive	QLGDFLIKV	0.866667	P49590		3.64749e+06	0.023	1.44612	84.3421
JY	column exclusive	ILIETKLVL	1.83333	Q14643		2.09284e+06	0.034	1.44654	79.7539
JY	column exclusive	SLIAGVIRV	1.92222	Q9HA65		2.12503e+06	0.015	1.44658	72.8979
JY	column exclusive	IPANRSKTAM	-0.5	Q7Z401		2.902e+06	0.044	1.4471	24.7392
JY	column exclusive	RPRSNSAWQIYL	-0.941667	Q8N4C8		1.55135e+06	0.025	1.44717	66.7909
JY	column exclusive	FIFEKKLAQA	0.27	Q86XL3		1.09183e+06	0.018	1.44821	48.2586
JY	column exclusive	KQLNHFWEI	-0.822222	P13010		2.12337e+06	0.029	1.44852	64.1767
JY	column exclusive	RLDDNIRTV	-0.855556	Q5VIR6		1.10658e+06	0.033	1.44901	41.3509
JY	column exclusive	LLSERFINV	0.755556	Q9P287		1.23222e+06	0.036	1.44929	66.7613
JY	column exclusive	TPAKRPAL	-0.6125	Q12789		3.47586e+06	0.007	1.45018	26.4103
JY	column exclusive	QMLEAIKALEV	0.672727	P52739		0	0.009	1.45049	96.766
JY	column exclusive	APRPASGPIRP	-0.772727	P26373		2.77627e+08	0.017	1.45073	33.5495
JY	column exclusive	AMAFITDHV	1.06667	Q38SD2	M2(Oxidation)	1.62599e+06	0.015	1.45128	49.9495
JY	column exclusive	YPSEKRGEL	-1.74444	O00418		2.40361e+07	0.035	1.45176	32.3884
JY	column exclusive	FPHPVNQVTF	-0.01	O95163		2.34903e+06	0.026	1.4518	62.0147
JY	column exclusive	ALLNQHYQV	-0.155556	P07814		1.52074e+06	0.024	1.45254	49.6437
JY	column exclusive	ARLSPAIPL	0.8	P21817		1.14792e+06	0.032	1.45341	57.8658
JY	column exclusive	YLEDTDRNL	-1.43333	Q9Y4A8		1.65089e+06	0.002	1.45384	44.0995
JY	column exclusive	FLDALLTDV	1.38889	Q96QE3		1.24098e+06	0.018	1.45388	107.026
JY	column exclusive	RPRPNTFVIR	-0.94	P31751		3.05162e+06	0.021	1.45433	40.0304
JY	column exclusive	QPLKAKTSL	-0.555556	Q3LXA3		3.42788e+06	0.018	1.45456	32.4494
JY	column exclusive	YPAAKRVKL	-0.4	P01106		4.80845e+06	0.018	1.45457	37.3337
JY	column exclusive	TRPLALPEV	0.188889	Q68BL8		640137	0.028	1.45497	52.0926
JY	column exclusive	SMPDFDLHL	-0.0333333	Q09666	M2(Oxidation)	1.59925e+06	0.025	1.4558	74.1095
JY	column exclusive	SLWFKPEEL	-0.422222	P22392		0	0.013	1.45584	100.374
JY	column exclusive	SPSSPSVRRQL	-0.990909	O75179		778281	0.029	1.45608	34.4459
JY	column exclusive	IPDSSKISL	0.155556	Q9BYW2		5840440	0.032	1.45749	49.838
JY	column exclusive	VLWAGTPMV	1.36667	O15294	M8(Oxidation)	1.82474e+06	0.024	1.45756	78.4683
JY	column exclusive	FMVEKGPTL	0.288889	Q8N2K1	M2(Oxidation)	2.86421e+06	0.003	1.45789	49.4057
JY	column exclusive	YLEPYLKEV	-0.366667	P14927		4.30369e+06	0.001	1.45791	65.922
JY	column exclusive	SLYSVHLLL	1.47778	Q96QD8;Q969I6		1.19918e+06	0.012	1.45807	86.2974
JY	column exclusive	FPMGDRLYI	0.188889	P49720	M3(Oxidation)	0	0.024	1.45828	67.4488
JY	column exclusive	VPSWSKVNQGL	-0.290909	Q15257		2.22798e+06	0.001	1.45866	57.4474
JY	column exclusive	PDHARNSL	-1.4375	Q9NRR4		6.05231e+06	0.016	1.45881	22.7271
JY	column exclusive	YLVSGGVPFI	1.5	Q86SQ6		1.97216e+06	0.028	1.45936	80.5199
JY	column exclusive	FPNKQGYVL	-0.377778	O43684		0	0.011	1.45945	80.3648
JY	column exclusive	RLDDNIRTV	-0.855556	Q5VIR6		0	0.004	1.46012	40.0132
JY	column exclusive	LARPALLLL	1.83333	Q86UD1		0	0.047	1.4603	102.65
JY	column exclusive	KASLRELAL	0.255556	P13489		3.18541e+06	0.048	1.46064	48.5506
JY	column exclusive	SLFKDQMEL	-0.322222	O15397	M7(Oxidation)	1.865e+06	0.034	1.46096	54.5057
JY	column exclusive	RPDYRNITF	-1.36667	Q99707		2.89286e+06	0.012	1.46141	47.4836
JY	column exclusive	YLFDEIDQAL	0.14	Q9UQE7		3.45222e+06	0.034	1.46196	104.225
JY	column exclusive	ALWREVASL	0.633333	Q00613		2.67392e+06	0.045	1.46243	74.5715
JY	column exclusive	HLLDSAVYYL	0.73	P30679		1.94057e+06	0.039	1.46288	88.4257
JY	column exclusive	YYGNISHF	-0.4	O43463		1.66767e+06	0.007	1.46306	51.8859
JY	column exclusive	SAAGHRKAL	-0.4	Q8NH03		3.99043e+06	0.038	1.46365	16.8217
JY	column exclusive	KLLEAISSL	0.966667	Q9BVJ6		1.07762e+06	0.014	1.46373	73.7348
JY	column exclusive	YRKPTYESY	-2.1	Q04656		2.03423e+06	0.018	1.4642	38.0982
JY	column exclusive	NMMTDVVKL	0.488889	Q9NSV4		3.87453e+06	0.04	1.46549	57.9305
JY	column exclusive	VLGGKAFLEHL	0.8	Q8TAP6		1.7758e+06	0.002	1.46554	66.9969
JY	column exclusive	FLPRKFPSL	0.0888889	Q14137		8.57264e+06	0.029	1.46617	60.7732
JY	column exclusive	QPAPPREAHF	-1.31	P46778		228451	0.03	1.46624	38.1972
JY	column exclusive	TLLKQLKEA	-0.255556	P08243		2.31767e+06	0.045	1.4682	43.3359
JY	column exclusive	SPVYHSREM	-1.06667	Q6YHU6	M9(Oxidation)	839091	0.014	1.46862	22.5689
JY	column exclusive	FLVDDYTFNV	0.53	Q8WX92		1.47233e+06	0.019	1.46867	102.77
JY	column exclusive	LSRLGPSL	0.4125	Q5VV67		0	0.033	1.46871	71.3027
JY	column exclusive	TPEPERDYL	-1.82222	O43143		2.78225e+06	0.011	1.46885	45.5328
JY	column exclusive	SLGKVFGV	1.1875	P54132		6.67042e+06	0.012	1.46956	59.5851
JY	column exclusive	SIYEYYHAL	-0.144444	Q16665		4.23359e+06	0	1.47023	70.8684
JY	column exclusive	RPQSARPSI	-1.22222	Q96RT1		9.49839e+06	0.021	1.47081	27.9713
JY	column exclusive	APAATPHLSL	0.51	O15054		0	0.007	1.47213	51.1897
JY	column exclusive	SPYPWPLNHI	-0.62	O75431		0	0.012	1.47241	87.2224
JY	column exclusive	KMYSEMIFV	0.644444	Q86TW2	M2(Oxidation); M6(Oxidation)	407927	0.034	1.47394	57.2412
JY	column exclusive	HPNRTVPTAL	-0.6	Q9BV87		1.03795e+06	0.008	1.47418	37.6684
JY	column exclusive	PDKKKQKL	-2.55	Q9NTJ3		1.067e+06	0.013	1.47421	15.4203
JY	column exclusive	MLLSSLVSL	2.1	Q9BQB6	M1(Oxidation)	0	0.045	1.47465	103.967
JY	column exclusive	YPDGKREQI	-1.96667	O94888		2.40708e+06	0.028	1.47584	33.0142
JY	column exclusive	ILMSYDHVEL	0.59	Q969T9	M3(Oxidation)	2.19242e+06	0.021	1.47603	62.9776
JY	column exclusive	RPEQRLALL	-0.488889	Q9UQE7		6.42557e+06	0.045	1.47634	49.169
JY	column exclusive	KPQSVTVRL	-0.311111	Q7Z5K2		0	0.046	1.47657	38.9144
JY	column exclusive	YYGNISHF	-0.4	O43463		7.1666e+06	0.034	1.47697	50.4988
JY	column exclusive	LPSQKSQQI	-1.03333	Q92625		3.26164e+06	0.028	1.47755	44.3419
JY	column exclusive	KNRVQNMAL	-0.8	P51571	M7(Oxidation)	2.21164e+06	0.029	1.47765	24.7845
JY	column exclusive	HRNEVTVEL	-0.744444	O00505		3.22468e+06	0.035	1.47765	44.4099
JY	column exclusive	RPRSPTGPSNSF	-1.5	Q96I25		0	0.035	1.47819	34.825
JY	column exclusive	IPRSFMMEV	0.544444	Q7Z6E9	M6(Oxidation); M7(Oxidation)	0	0.046	1.4785	48.4041
JY	column exclusive	MPKKDARTL	-1.17778	P29083		4.9636e+06	0.008	1.47874	23.4062
JY	column exclusive	TPRKDFTQL	-1.31111	O15264		7.70258e+06	0.025	1.47902	39.48
JY	column exclusive	RPLSHYSSF	-0.711111	Q7LFL8		1.10076e+06	0.009	1.47905	42.2987
JY	column exclusive	HLIDTNKIQL	-0.17	Q96BY6		2.14957e+06	0.013	1.47906	57.4166
JY	column exclusive	SLIPNLRNV	0.266667	P01130		9.02909e+06	0.025	1.48022	68.4683
JY	column exclusive	RMMDASVYL	0.388889	Q9NYU1	M2(Oxidation); M3(Oxidation)	3.01527e+06	0.016	1.48027	48.2961
JY	column exclusive	LTIDTQYYL	0.122222	P09884		8211172	0.043	1.48046	85.6684
JY	column exclusive	SLAEFFYQV	0.7	Q9Y2Z4		1.28358e+06	0.007	1.48053	105.015
JY	column exclusive	GMTELYFQL	0.322222	P78527	M2(Oxidation)	2.01376e+06	0.034	1.4811	89.8799
JY	column exclusive	YRNDQRNRPY	-3.17	Q92804		4.75322e+07	0.013	1.48274	23.2122
JY	column exclusive	RLRPQTYDL	-1.33333	Q92599		1.8277e+07	0.034	1.48321	41.0993
JY	column exclusive	MPYIVICFL	2.36667	Q9H1Y3		0	0.015	1.48341	103.755
JY	column exclusive	SLIPNLRNV	0.266667	P01130		3.56054e+06	0.017	1.48412	69.5214
JY	column exclusive	LLLTTSHHNAL	0.445455	Q9Y485		5.82067e+07	0.003	1.48436	46.9785
JY	column exclusive	KPNENRLVET	-1.67	Q6KC79		993172	0.024	1.48459	30.4699
JY	column exclusive	KLGDIMGV	0.775	Q92620	M6(Oxidation)	1.28838e+06	0.046	1.48523	45.5255
JY	column exclusive	FVEEEEHFL	-0.4	Q5TA31		3.44891e+06	0.014	1.48549	62.8421
JY	column exclusive	YPGSDRIML	-0.211111	Q6ZS81	M8(Oxidation)	991407	0.01	1.48638	54.7552
JY	column exclusive	VTAIEIVSI	2.07778	P25101		1.03488e+06	0.03	1.48646	97.1289
JY	column exclusive	YQLDQDHNV	-1.55556	Q96T23		3.26489e+06	0.02	1.48653	41.7961
JY	column exclusive	QPRNFSHNSL	-1.48	Q14154		2.79055e+06	0.012	1.48688	33.4181
JY	column exclusive	MLLEEEYYL	0.0222222	Q5VVJ2	M1(Oxidation)	5.49592e+06	0.031	1.48691	85.7945
JY	column exclusive	YIYDKDMEI	-0.677778	Q9UPT9	M7(Oxidation)	1.87073e+06	0.026	1.48695	48.7082
JY	column exclusive	RPRDYTVNL	-1.28889	O95402		3.53816e+06	0.02	1.48854	43.9969
JY	column exclusive	RLLEQKVEL	-0.366667	Q9H307		1.61107e+06	0.012	1.48869	45.4284
JY	column exclusive	LPRLPHDSAQL	-0.5	Q13444		6.7378e+06	0.015	1.48956	47.368
JY	column exclusive	KMNESTRSV	-1.28889	P33991		758033	0.035	1.4897	23.5282
JY	column exclusive	YPWSQRVSF	-0.711111	P53667		4.1162e+06	0.001	1.48975	71.5212
JY	column exclusive	LLATVLQAV	2.13333	O60613		1.25692e+06	0.049	1.48983	90.3924
JY	column exclusive	NPKNVNRVL	-0.922222	Q14690		1.12154e+07	0.031	1.48988	32.0386
JY	column exclusive	FLDDMNFLL	0.933333	P23109		3.20381e+06	0.048	1.49001	104.79
JY	column exclusive	SIAEGRISL	0.511111	Q6UX41		2.35845e+06	0.039	1.49007	48.9306
JY	column exclusive	KPEERANIM	-1.36667	Q9P2N5	M9(Oxidation)	1.77254e+06	0.021	1.49194	23.0627
JY	column exclusive	YIKSTVETV	0.222222	Q9H5Z1		0	0.042	1.49194	40.6335
JY	column exclusive	RPRKTGHAL	-1.46667	O14682		1.00702e+07	0.018	1.49211	16.4784
JY	column exclusive	KPEYGRPNV	-1.78889	P26640		2.36048e+06	0.023	1.49226	33.7203
JY	column exclusive	KAMAETFYL	0.3	Q9Y2C4	M3(Oxidation)	783974	0.041	1.4927	58.1997
JY	column exclusive	IPRSFMMEV	0.544444	Q7Z6E9	M6(Oxidation); M7(Oxidation)	0	0.044	1.49291	49.351
JY	column exclusive	TLLIANETL	1.03333	P05113		669089	0.048	1.49394	63.3634
JY	column exclusive	NPRQINWTVL	-0.57	P83731		948961	0.012	1.49394	77.3648
JY	column exclusive	SIMDISWTL	0.888889	P54198	M3(Oxidation)	734821	0.015	1.49408	93.6983
JY	column exclusive	RLGPVPPGL	0.188889	Q9C037		3.32869e+06	0.015	1.49429	71.2482
JY	column exclusive	YIIRIYQEL	0.355556	Q9Y4A5		9.01025e+06	0.026	1.49492	70.1753
JY	column exclusive	YLWLKLNQV	0.277778	Q8N1F7		2.89046e+06	0.003	1.4952	84.8309
JY	column exclusive	APVYLAAVL	2.05556	Q96QV6;P04908;Q93077;P20671;Q96KK5;Q99878;P0C0S8;Q8IUE6;Q7L7L0;Q9BTM1;P16104;P0C5Y9;P0C5Z0		4.09733e+06	0.021	1.49539	94.574
JY	column exclusive	FYPLFVHMY	0.9	Q15542	M8(Oxidation)	1.0762e+06	0.002	1.4956	80.7476
JY	column exclusive	APRPASGPIRP	-0.772727	P26373		1.39591e+08	0.012	1.4959	33.4325
JY	column exclusive	KLMELYERL	-0.377778	Q9UG63	M3(Oxidation)	6.25458e+06	0	1.49718	49.685
JY	column exclusive	NRYWGTPIPL	-0.62	P41252		5.14707e+06	0.042	1.49818	78.5598
JY	column exclusive	LLAGLHVLL	2.37778	Q8IWV8		5.97876e+06	0.041	1.49824	90.1442
JY	column exclusive	RPSGEAFVEL	-0.17	P31943;P55795		2.24937e+06	0.015	1.49842	56.1174
JY	column exclusive	QMLELITRL	0.622222	Q9UPY3		0	0.014	1.4997	101.391
JY	column exclusive	NPRKHITSL	-1.1	Q6P1K8;Q13888		0	0.045	1.50058	33.7774
JY	column exclusive	KIYEKTFTL	-0.322222	Q8N184		2.85615e+06	0.001	1.5009	50.465
JY	column exclusive	KPYNNHSEM	-2.15556	Q8IU60		1.16517e+06	0.043	1.50127	22.0731
JY	column exclusive	MLLEEEYYL	0.0222222	Q5VVJ2	M1(Oxidation)	5.82747e+06	0.027	1.5016	85.6918
JY	column exclusive	APRYSAPVI	0.277778	Q99707		2.95767e+06	0.03	1.5017	47.4785
JY	column exclusive	KMVEDLISV	0.766667	Q9H583	M2(Oxidation)	2.53963e+06	0.032	1.50225	60.6085
JY	column exclusive	RPRLDPWKL	-1.43333	Q02779		9.2902e+06	0.034	1.50231	51.4375
JY	column exclusive	VPRPTKSSF	-0.766667	Q5VVJ2		487351	0.041	1.50237	34.3621
JY	column exclusive	SLDSTLHAV	0.511111	Q9C099		1.48221e+06	0.007	1.50356	48.7669
JY	column exclusive	RAAPHRISL	-0.3	Q99973		3.03915e+07	0.043	1.50436	30.3448
JY	column exclusive	PAAKRVKL	-0.2875	P01106		2.95236e+06	0.033	1.50438	37.5702
JY	column exclusive	ALRDGEVFQV	0.14	Q96JN8		1.06275e+06	0.033	1.50453	57.057
JY	column exclusive	VLTEFTREV	0.233333	Q96P70		0	0.032	1.50504	56.7405
JY	column exclusive	SLMNENREL	-1.08889	Q5T9S5	M3(Oxidation)	0	0.022	1.50597	38.8147
JY	column exclusive	YQLEAEFVGV	0.46	Q9ULX3		0	0.009	1.50658	88.375
JY	column exclusive	WPNARISVM	0.122222	Q9HCC0		1.02415e+07	0.027	1.50664	63.0001
JY	column exclusive	APKPQDKKSM	-1.9	Q9H2P0		1.34698e+06	0.007	1.50671	17.5628
JY	column exclusive	SPRTESQSLL	-0.86	Q9C0A6		1.16118e+06	0.014	1.50758	42.162
JY	column exclusive	SLDSTLHAV	0.511111	Q9C099		2.43609e+07	0.028	1.5076	48.806
JY	column exclusive	FPMEIRQYL	-0.155556	P42224	M3(Oxidation)	626047	0.002	1.5077	71.2309
JY	column exclusive	APLPGMTSL	0.688889	Q13952	M6(Oxidation)	4.03996e+06	0.041	1.50842	59.8006
JY	column exclusive	GLGPTFKL	0.425	Q8NFJ9		3.08608e+06	0.014	1.50878	65.6816
JY	column exclusive	GPSFLPQAL	0.477778	Q6ZSG1		6.70854e+06	0.035	1.50916	65.0341
JY	column exclusive	FLLGEHLLL	1.63333	A3KMH1		3.88305e+06	0.038	1.50923	91.833
JY	column exclusive	RPRDPTPSF	-1.77778	Q14137		1.73329e+07	0.001	1.50969	38.2083
JY	column exclusive	HPSLQRNSM	-1.35556	Q06413	M9(Oxidation)	2.56491e+06	0.034	1.50982	23.101
JY	column exclusive	LLNSEVHML	0.722222	O15514	M8(Oxidation)	1.94299e+07	0.005	1.51001	47.9723
JY	column exclusive	KPRHPAHPM	-1.76667	Q15149	M9(Oxidation)	2.93017e+06	0.007	1.51073	15.3016
JY	column exclusive	FTWEGLYNV	0.0555556	P51784		4.23512e+06	0.015	1.51073	103.472
JY	column exclusive	RPSKIQENAL	-1.12	Q9NUU7;Q9UMR2		2.37073e+06	0.032	1.51074	33.2642
JY	column exclusive	YPNFAGPHAAL	0.0363636	Q9BY44		0	0.005	1.51096	60.3726
JY	column exclusive	FLLPSEVPAL	1.27	Q86VV8		2.26619e+06	0.016	1.51103	103.39
JY	column exclusive	FMADDIFSV	1.13333	Q9HBE5	M2(Oxidation)	2.9705e+06	0.046	1.51137	95.4457
JY	column exclusive	SLISVIHLI	2.27778	O14735		2.07112e+06	0.004	1.51163	97.424
JY	column exclusive	TPRNFSVSI	-0.0444444	Q9NRA1		0	0.029	1.51204	64.0084
JY	column exclusive	TPEPERDYL	-1.82222	O43143		5.96894e+06	0.005	1.51204	45.5012
JY	column exclusive	KMPEINAKV	-0.444444	Q15011		1.44862e+06	0.024	1.51206	41.2497
JY	column exclusive	APNPSRSEKL	-1.46	Q5T9S5		9.19936e+06	0.044	1.5123	28.8744
JY	column exclusive	GLTTILKNV	0.788889	P21359		1.23872e+06	0.003	1.5125	67.7761
JY	column exclusive	APTVRNAM	-0.075	A3KN83	M8(Oxidation)	599669	0.03	1.51306	23.7345
JY	column exclusive	ALMDEILML	1.61111	Q8NF91	M3(Oxidation); M8(Oxidation)	2.13103e+06	0.026	1.51324	96.5172
JY	column exclusive	RMLYMIEQV	0.388889	O43683	M2(Oxidation); M5(Oxidation)	3.00527e+06	0.015	1.51335	57.0483
JY	column exclusive	IPQVYHGQI	-0.0333333	Q14032		9.7405e+06	0.042	1.51403	33.6077
JY	column exclusive	RINHERNEL	-1.98889	O14777		1.07158e+07	0.012	1.51422	21.7962
JY	column exclusive	HPIRVVNAL	0.633333	Q5T2E6		6.62441e+06	0.003	1.51472	45.7959
JY	column exclusive	RPFERTITM	-0.7	O00560		8.39359e+06	0.024	1.51597	45.2054
JY	column exclusive	KPEYGRPNV	-1.78889	P26640		1.41687e+06	0.016	1.51602	32.886
JY	column exclusive	VLYEKDIQL	0.0666667	Q9H8T0		1.45763e+07	0.008	1.51688	60.0425
JY	column exclusive	TPSSSNSTSKL	-0.963636	Q13492		1.50467e+06	0.028	1.51751	28.5252
JY	column exclusive	FLWPKEVEL	0.133333	Q6F5E8		0	0.037	1.51808	100.389
JY	column exclusive	TLEDYPLMI	0.377778	Q8NBN3	M8(Oxidation)	0	0.031	1.51815	97.2196
JY	column exclusive	TVMDSKIVQV	0.66	P52294;O15131;O60684	M3(Oxidation)	1.78532e+06	0.045	1.51836	43.6779
JY	column exclusive	YPDGKREQITL	-1.32727	O94888		3.15177e+06	0.031	1.51889	45.0571
JY	column exclusive	TPERHKPEL	-2.07778	Q7Z4H7		9.48313e+06	0.011	1.5201	23.1784
JY	column exclusive	VPRAPTKEEM	-1.14	Q8IZT6	M10(Oxidation)	2.73652e+06	0.012	1.5202	26.4614
JY	column exclusive	QLNKENWTV	-1.27778	Q13112		4.14325e+06	0.009	1.5205	47.4221
JY	column exclusive	YLINEIDRIRA	-0.154545	Q03001		3.08623e+06	0.02	1.52056	66.2019
JY	column exclusive	RLQSTNFAL	-0.0888889	Q99933		1.09817e+06	0.024	1.52085	52.2865
JY	column exclusive	YLYTKEQLL	-0.311111	Q9Y4W6		1.86586e+06	0.009	1.52086	61.1033
JY	column exclusive	TLWYRSPEV	-0.588889	P06493		5.64711e+06	0.005	1.52109	61.2921
JY	column exclusive	ALMDQVHHM	0.0222222	Q96BU1	M3(Oxidation)	0	0.005	1.52145	35.4867
JY	column exclusive	KSFPNIGSL	0.0111111	Q93063		2.67045e+06	0.031	1.52166	34.1935
JY	column exclusive	QILDKSYYL	-0.244444	Q96LB3		1.55852e+06	0.029	1.52175	66.5128
JY	column exclusive	TLATDILMGV	1.47	O43143	M8(Oxidation)	0	0.036	1.52225	101.376
JY	column exclusive	ILADIFVSM	2.13333	Q96QP1	M9(Oxidation)	1.51011e+06	0.034	1.52227	89.0005
JY	column exclusive	APRGQRPESAL	-1.18182	P28062		1.10033e+08	0.013	1.52284	29.6912
JY	column exclusive	SLYSVHLLL	1.47778	Q96QD8;Q969I6		5.45434e+06	0.006	1.52345	81.768
JY	column exclusive	RPGKIVQM	-0.4125	P62140	M8(Oxidation)	2.40555e+06	0.042	1.52516	22.6936
JY	column exclusive	GVMESVIAL	1.74444	Q9H3U1	M3(Oxidation)	3.06215e+06	0.046	1.52542	71.4696
JY	column exclusive	HLYSEVKEV	-0.444444	Q7Z333		1.51219e+06	0.002	1.52631	42.0993
JY	column exclusive	GLLDPGMLVNI	1.14545	P49116	M7(Oxidation)	2.42081e+06	0.042	1.52713	105.66
JY	column exclusive	SLLPFLKAV	1.54444	O75533		5.13945e+06	0.002	1.52813	93.9456
JY	column exclusive	TLYPLHILFV	1.61	Q10567		0	0.037	1.52837	104.767
JY	column exclusive	KLGLGLEFQA	0.43	P21796		2.09789e+06	0.038	1.52938	74.4939
JY	column exclusive	YIQDVYWNV	-0.122222	Q9NUD9		0	0.048	1.52938	85.5944
JY	column exclusive	RPWLRPAAL	-0.211111	Q8N4S7		3.49943e+07	0.009	1.52944	56.6936
JY	column exclusive	KRTRGGAPEL	-1.39	Q9C004		6.0804e+06	0.023	1.52971	99.5804
JY	column exclusive	RPHQARETL	-1.76667	O43513		1.89908e+07	0.007	1.53082	20.5346
JY	column exclusive	RLTDYVAFL	0.711111	Q99627		899714	0.009	1.53088	94.5823
JY	column exclusive	IQFESAWAL	0.666667	P52292		940681	0.046	1.53138	99.5073
JY	column exclusive	SIWPALTQV	0.755556	P86452		0	0.036	1.53145	92.9907
JY	column exclusive	FLQTYSHEV	-0.244444	Q9Y5H4;Q9Y5H1;Q9Y5H0;Q9Y5G9;Q9Y5G8;Q9Y5G7;Q9Y5G6;Q9Y5H3;Q9Y5H2;O60330		1.41676e+06	0.008	1.53174	47.1413
JY	column exclusive	QPRDPVRPP	-2.02222	Q96DX4		1.07291e+07	0.013	1.53296	33.0951
JY	column exclusive	TPRSKGQESF	-1.69	P06748		4.69006e+06	0.045	1.53307	24.3689
JY	column exclusive	SPRVKVKNL	-0.666667	P22102		8.77512e+06	0.026	1.53309	26.9081
JY	column exclusive	TLASLLSGLV	1.85	Q8NHC7		1.46254e+06	0.011	1.53341	72.0801
JY	column exclusive	ALMNTLLYL	1.48889	Q9H5K3	M3(Oxidation)	0	0.045	1.53472	95.6217
JY	column exclusive	TMHDYPPLV	-0.222222	Q14643	M2(Oxidation)	2970163	0.049	1.53491	49.2789
JY	column exclusive	STFGYVHGV	0.488889	P38606		2.69694e+06	0.009	1.53517	49.7618
JY	column exclusive	KPNANRIAL	-0.566667	P17931		1.58963e+06	0.018	1.53589	36.0306
JY	column exclusive	RVLDFDPMAV	0.56	Q9H611	M8(Oxidation)	6.06235e+06	0.008	1.53694	64.277
JY	column exclusive	KPQSVTVRL	-0.311111	Q7Z5K2		0	0.022	1.53748	40.3574
JY	column exclusive	RPDERRFAVF	-1.05	Q8TEB1		2.08299e+07	0.043	1.53782	48.3991
JY	column exclusive	YPHLHNAEL	-0.766667	P56693;P57073;P48436		2.51367e+06	0.022	1.53789	44.4846
JY	column exclusive	APDLQKVLNIL	0.536364	Q9P291		255804	0.038	1.53814	95.3375
JY	column exclusive	HPSETRTLVAV	-0.0909091	Q9H967		4.16858e+06	0.019	1.53836	40.3765
JY	column exclusive	RPREALSTNEC	-1.31818	O00116		2.30802e+06	0.042	1.53867	36.8996
JY	column exclusive	ILMGHSLYM	1.13333	Q9BVV6	M3(Oxidation); M9(Oxidation)	5.02383e+06	0.025	1.53872	45.5041
JY	column exclusive	RPDAYEHTQM	-1.81	Q9UHQ4	M10(Oxidation)	1.01876e+06	0.012	1.53887	24.8937
JY	column exclusive	YQIAEQFRV	-0.333333	Q9Y6V7		950647	0.01	1.53892	63.2676
JY	column exclusive	APGGGSKKRDSL	-1.21667	Q8TDH9		5.47977e+06	0.007	1.53982	18.4893
JY	column exclusive	SLSSFLHGV	0.955556	Q96Q42		3.62194e+06	0.003	1.53985	74.8751
JY	column exclusive	IPRRQEHDISL	-1.11818	Q92797		1.82059e+06	0.005	1.54	39.4608
JY	column exclusive	KISVIVETV	1.41111	P04843		6.28794e+06	0.028	1.54029	56.7594
JY	column exclusive	KRFVKDLGL	-0.177778	Q9UHG3		2.67846e+07	0.044	1.54209	77.4762
JY	column exclusive	HPARPTVESF	-0.71	Q15149		1.87773e+06	0.031	1.54238	39.7844
JY	column exclusive	SPHEERVSNAL	-1.05455	Q86XP1		1.36903e+06	0.038	1.54266	34.0142
JY	column exclusive	KVFFRAGVL	1.2	P35579		9.52621e+06	0.036	1.54266	58.5175
JY	column exclusive	TLSSLVFQL	1.4	P42345		2.13804e+06	0.047	1.54281	104.555
JY	column exclusive	RPFERTITM	-0.7	O00560	M9(Oxidation)	1.00791e+08	0.012	1.54369	36.6064
JY	column exclusive	HVQQNRAVL	-0.466667	O95248		4.85649e+06	0.018	1.54417	27.8245
JY	column exclusive	GLFPTSHSV	0.366667	Q9ULT0		1.44723e+06	0.004	1.54435	50.9566
JY	column exclusive	RPQSARPSI	-1.22222	Q96RT1		2.7677e+07	0.018	1.54457	27.7209
JY	column exclusive	YLITLLEHL	1.22222	O43683		0	0.005	1.54478	104.44
JY	column exclusive	KMFEFYERV	-0.555556	O75306	M2(Oxidation)	1.74507e+06	0.01	1.5448	52.4816
JY	column exclusive	RPTDKPLRL	-1.41111	P68104;Q05639;Q5VTE0		1.35479e+07	0.018	1.54495	33.0871
JY	column exclusive	MLDDRAYLV	0.3	Q5SRE5	M1(Oxidation)	1.21004e+06	0.012	1.54564	57.2019
JY	column exclusive	ALFGIPMAL	2.04444	Q03135	M7(Oxidation)	0	0.036	1.54567	105.29
JY	column exclusive	QPHVNGRLAM	-0.5	Q8N3J5	M10(Oxidation)	6.44225e+06	0.035	1.54577	29.8532
JY	column exclusive	GLWRTTPEA	-0.744444	Q15043		1.5276e+06	0.016	1.54583	46.9772
JY	column exclusive	APTLRAQL	0.1125	A8MPS7		2.42349e+06	0.014	1.54618	46.4013
JY	column exclusive	RLHNTIVEI	0.177778	Q9NTJ3		8.6683e+06	0.045	1.54723	44.2478
JY	column exclusive	YLNDLIHSV	0.444444	O43572		0	0.026	1.54742	86.1685
JY	column exclusive	VMYGKVYRI	0.377778	P52434	M2(Oxidation)	1.51692e+06	0.018	1.54744	42.6329
JY	column exclusive	LPKPPFGML	0.355556	Q9Y2X9	M8(Oxidation)	1.59356e+06	0.029	1.54755	69.7618
JY	column exclusive	SQWDSPMRV	-1.05556	Q7Z7G8	M7(Oxidation)	1.96234e+06	0.005	1.54774	44.2276
JY	column exclusive	FYQEHPDL	-1.25	P17844		4.96322e+06	0.032	1.54807	47.6073
JY	column exclusive	APLPGRAIL	0.844444	Q9P265		564696	0.013	1.54818	52.0402
JY	column exclusive	ALYEKDNTYL	-0.83	Q96JB5		1.48249e+06	0.003	1.54819	51.2326
JY	column exclusive	AICPNNHEV	-0.255556	O15143		3.28918e+06	0.011	1.55014	37.8341
JY	column exclusive	KLGDIMGV	0.775	Q92620	M6(Oxidation)	2.00642e+06	0.044	1.55035	46.6636
JY	column exclusive	RPKNLMQTL	-0.911111	Q9Y2D5	M6(Oxidation)	1.88815e+06	0.043	1.55073	39.2372
JY	column exclusive	VLMEMSYRL	0.611111	Q6PCD5	M3(Oxidation)	1.19894e+06	0.023	1.55077	69.322
JY	column exclusive	ILLPEPSIRSV	0.727273	P25098		0	0.029	1.5508	88.2923
JY	column exclusive	SPRLAAQKL	-0.344444	P49454		6.16269e+06	0.012	1.55091	35.269
[truncated: 61,958 more rows]

## Sheet: column_vs_desalting_classII
column vs desalting - HLA class II
[truncated: 30,148 more rows]

[truncated: 4 more sheets: 96_vs_50%_classI, 96_vs_50%_classII, column_vs_96_50%_classI, column_vs_96_50%_classII]
