# Supplementary material for: Immunoprecipitation methods impact the peptide repertoire in immunopeptidomics
Source: Front Immunol. 2023 Jul 21;14:1219720. doi: 10.3389/fimmu.2023.1219720 (PMC10400765; doi:10.3389/fimmu.2023.1219720)
Supplement: Supplementary file 5 [file Table_5.xlsx]

## Sheet: CLL_I
Sequence	HLA	Source protein	Peptide length	Source	in vitro immunogenicity	column	96-well	50% ACN	only column	only 96-well	only 50% ACN	Detected
TEVRELVSL	B*40	CKAP4	9	2		9	9	7	0	0	0	TRUE
GEDVRSALL	B*40	CDCA7L	9	2		9	9	5	0	0	0	TRUE
TLDTSKLYV	A*02	RGRF1	9	1	yes	9	9	2	0	0	0	TRUE
ATSAPLVSR	A*11	CELSR1	9	2		9	9	1	0	0	0	TRUE
SPVNSSKQPSY	B*35	ATP5G1	11	2		9	9	1	0	0	0	TRUE
FLAEHPNVTL	A*02	APOBEC3D	10	2		9	8	6	0	0	0	TRUE
RELESQLHVL	B*40	TRAF3IP3	10	2		9	8	6	0	0	0	TRUE
SLYDYNPNL	A*02	EIF3C, EIF3CL	9	3		9	8	1	0	0	0	TRUE
GLDPNKPPEL	A*02	PRR12	10	2		9	8	0	0	0	0	TRUE
TPIREQHVL	B*35	ZC3H12D	9	2		9	6	1	0	0	0	TRUE
HEIDRYTAI	B*40	HLA-DMA	9	2		9	5	1	0	0	0	TRUE
KEEETNSVATL	B*40	CXorf21	11	2		9	4	1	0	0	0	TRUE
TEHQEPGL	B*40	BACH2	8	2		9	3	0	0	0	0	TRUE
SLMLEVPAL	A*02	DMD	9	1		9	1	4	0	0	0	TRUE
QEDPGDNQITL	B*40	RASGRF1	11	2		8	9	1	0	0	0	TRUE
VIAELPPKV	A*02	IGHM	9	1	yes	8	9	0	0	0	0	TRUE
SILEDPPSI	A*02	ASUN	9	2	yes	8	8	0	0	0	0	TRUE
SEESVKSTTL	B*40	KDM2B	10	2		8	7	1	0	0	0	TRUE
YQIPRTFTL	A*02	GAB2	9	3		8	5	5	0	0	0	TRUE
LLDAMNYHL	A*02	KLH14	9	1		8	3	3	0	0	0	TRUE
SEETFRFEL	B*40	ELP3	9	2		8	0	4	0	0	0	TRUE
YLLDQSFVM	A*02	RGRF1	9	1		8	0	2	0	0	0	TRUE
FAIPPSFASI	A*02	IGHM	10	1		8	0	1	0	0	0	TRUE
FVDEGIKTL	A*02	DPOLB	9	1		7	7	1	0	0	0	TRUE
AEEAGGTRL	B*40	PRR12	9	2		7	7	1	0	0	0	TRUE
TLLVVVPKL	A*02	ATP6V1C1	9	2		7	4	5	0	0	0	TRUE
ALHRPDVYL	A*02	IGHM	9	1	yes	7	4	3	0	0	0	TRUE
ALSGLAVRL	A*02	SMIM10	9	3		7	4	1	0	0	0	TRUE
GIIDGSPRL	A*02	PACER	9	1		7	4	0	0	0	0	TRUE
NPISNAVLNEY	B*35	CXorf21	11	2		7	3	0	0	0	0	TRUE
REFPEANFEL	B*40	ABCA6	10	2		7	1	3	0	0	0	TRUE
ILDEKPVII	A*02	ABCA6	9	2	yes	6	6	6	0	0	0	TRUE
FSITKSVEL	A*02	BACH2	9	2		6	6	5	0	0	0	TRUE
HLIDTNKIQL	A*02	DOC10	10	1		6	6	0	0	0	0	TRUE
TEITEISTPSL	B*40	CXorf21	11	2		6	6	0	0	0	0	TRUE
AELRSTASLL	B*40	AKAP2	10	2		6	4	1	0	0	0	TRUE
REDNSSNSL	B*40	BACH2	9	2		6	2	0	0	0	0	TRUE
TLFPVRLLV	A*02	LPCAT1	9	3		6	0	3	0	0	0	TRUE
ELNKLLEEI	A*02	NLRP2	9	2		6	0	2	0	0	0	TRUE
RLLYQLVFL	A*02	IL4RA	9	1		6	0	1	0	0	0	TRUE
SLFSHLLEI	A*02	WDFY4	9	1		6	0	0	1	0	0	TRUE
KEAADTERL	B*40	CKAP4	9	2		5	8	1	0	0	0	TRUE
SLASHIQSL	A*02	WDFY4	9	1		5	5	1	0	0	0	TRUE
DPNPNFEKF	B*35	METTL7A	9	2		5	1	0	0	0	0	TRUE
GLTSTDLLFHL	A*02	POLA2	11	3		5	0	4	0	0	0	TRUE
SEAPEAPLL	B*40	ZNF296	9	2		4	5	1	0	0	0	TRUE
LLHEIENHL	A*02	PKHG1	9	1		4	3	0	0	0	0	TRUE
TEAETTANVL	B*40	DMD	10	2		4	2	1	0	0	0	TRUE
AETTDNVFTL	B*40	RRM2B	10	2		4	2	0	0	0	0	TRUE
ALPTLIPSV	A*02	ZEP1	9	1		4	1	2	0	0	0	TRUE
QLIPKLIFL	A*02	WDFY4	9	1		4	0	0	1	0	0	TRUE
FVFEAPYTL	A*02	DOC11	9	1		4	0	0	1	0	0	TRUE
QLLDQVEQI	A*02	TMED4	9	2	yes	4	0	0	1	0	0	TRUE
FLLPIKTVGV	A*02	GMPS	10	3		4	0	0	1	0	0	TRUE
ATMPVVPSV	A*02	SHLB2	9	1		3	3	0	0	0	0	TRUE
ALPEILFAKV	A*02	CXCR5	10	1		3	0	2	0	0	0	TRUE
SLLAELHVL	A*02	FCRL3	9	1		3	0	0	1	0	0	TRUE
YLFEEAISM	A*02	WDFY4	9	1		3	0	0	1	0	0	TRUE
SLAPLFFKL	A*02	AP3D1	9	3		2	0	3	0	0	0	TRUE
KLLESVASA	A*02	PACER	9	1		2	0	0	1	0	0	TRUE
KQSEEIPEV	A*02	LONF1	9	1		2	0	0	1	0	0	TRUE
KVIGFLEEV	A*02	RGRF1	9	1		2	0	0	1	0	0	TRUE
YLVNFLHKL	A*02	TEAD2	9	1		2	0	0	1	0	0	TRUE
AADTERLAL	A*02	CKAP4	9	2		2	0	0	1	0	0	TRUE
VLFEGRTVQL	A*02	AGTPBP1	10	3		1	4	0	0	0	0	TRUE
YLNKEIEEA	A*02	CTDP1	9	2	yes	1	1	1	0	0	0	TRUE
VMLQINPKL	A*02	GRDN	9	1		1	1	0	0	0	0	TRUE
FLSAMDWHL	A*02	CNPD1	9	1		1	0	0	1	0	0	TRUE
IINGIIISV	A*02	HVCN1	9	1		1	0	0	1	0	0	TRUE
LLFHGMLLL	A*02	ZDH24	9	1		1	0	0	1	0	0	TRUE
HLANIVERL	A*02	TRI34	9	1		1	0	0	1	0	0	TRUE
SVWEKEIEI	A*02	AKAP9	9	1		1	0	0	1	0	0	TRUE
VLRELCEEL	A*02	SYNE2	9	1		0	0	1	0	0	1	TRUE
ALHWFLNQV	A*02	UBP34	9	1		0	0	1	0	0	1	TRUE
SLAHVAGCEL	A*02	PACER	10	1		0	0	1	0	0	1	TRUE
SLDLTTTCV	A*02	FOXP1	9	1		0	0	1	0	0	1	TRUE
KISEVVELL	A*02	MSH6	9	3		0	0	1	0	0	1	TRUE
SLPELVHAV	A*02	SESN3	9	1		0	0	0	0	0	0	FALSE
VLTDIVAKC	A*02	DOC10	9	1		0	0	0	0	0	0	FALSE
VLTNLVVFL	A*02	ABCA6	9	1		0	0	0	0	0	0	FALSE
YLTVVIFTA	A*02	LOX5	9	1		0	0	0	0	0	0	FALSE
FLTDLEDLTL	A*02	NAT9	10	1		0	0	0	0	0	0	FALSE
LIWPLLSTV	A*02	NUP88	9	1		0	0	0	0	0	0	FALSE
YLVEDVLLL	A*02	KLH14	9	1		0	0	0	0	0	0	FALSE
AVAIIVVSV	A*02	SCIMP	9	1		0	0	0	0	0	0	FALSE
LLLPDVIKV	A*02	TBCD9	9	1		0	0	0	0	0	0	FALSE
YLGGFALSV	A*02	KSYK	9	1		0	0	0	0	0	0	FALSE
ALGIFSFTL	A*02	SGPP1	9	1		0	0	0	0	0	0	FALSE
ALVDELEWEI	A*02	CNPY2	10	1		0	0	0	0	0	0	FALSE
ALYLTEVFL	A*02	BANK1	9	1		0	0	0	0	0	0	FALSE
AVGAFLIYI	A*02	MAT2B	9	1		0	0	0	0	0	0	FALSE
FLIDGSFNI	A*02	COCH	9	1		0	0	0	0	0	0	FALSE
FTLPEVAEC	A*02	HNRPU	9	1		0	0	0	0	0	0	FALSE
GLLDGVFNV	A*02	CRNS1	9	1		0	0	0	0	0	0	FALSE
SLFDLDGPKV	A*02	PHF23	10	1		0	0	0	0	0	0	FALSE
SLFLGILSV	A*02	CD20	9	1		0	0	0	0	0	0	FALSE
ATPMPTPSV	A*02	SBNO1	9	1		0	0	0	0	0	0	FALSE
GLGELAGLTV	A*02	STRN	10	1		0	0	0	0	0	0	FALSE
HVLEEVQQV	A*02	CKAP4	9	1		0	0	0	0	0	0	FALSE
KLTEENTTL	A*02	PEG10	9	1		0	0	0	0	0	0	FALSE
QLYNSLIFL	A*02	RNFT2	9	1		0	0	0	0	0	0	FALSE
SLASITVPL	A*02	GGA1	9	1		0	0	0	0	0	0	FALSE
SLLAELHVLTV	A*02	FCRL3	11	1		0	0	0	0	0	0	FALSE
SLTSLLILV	A*02	TM243	9	1		0	0	0	0	0	0	FALSE
YILTFPLYL	A*02	MET7A	9	1		0	0	0	0	0	0	FALSE
AIPPSFASIFL	A*02	IGHM	11	1		0	0	0	0	0	0	FALSE
ALMGLSAQL	A*02	DNMBP	9	1		0	0	0	0	0	0	FALSE
ALWIPEVSI	A*02	JADE1, JADE2, JADE3	9	1		0	0	0	0	0	0	FALSE
FLNFNSFNL	A*02	CC14B, CC14C	9	1		0	0	0	0	0	0	FALSE
FLYIGDIVSL	A*02	ITPR2	10	1		0	0	0	0	0	0	FALSE
GLLRASFLL	A*02	TLR9	9	1		0	0	0	0	0	0	FALSE
GLYFGMLLL	A*02	CD37	9	1		0	0	0	0	0	0	FALSE
IIQSYIINI	A*02	PCDBI	9	1		0	0	0	0	0	0	FALSE
ILSLSIASV	A*02	CYAC3	9	1		0	0	0	0	0	0	FALSE
NLWSVDGEVTV	A*02	SNX29	11	1		0	0	0	0	0	0	FALSE
RVLEALWEL	A*02	BAIP3	9	1		0	0	0	0	0	0	FALSE
SLASIHVPL	A*02	GGA3	9	1		0	0	0	0	0	0	FALSE
SLMGTVFLL	A*02	SAMD8	9	1		0	0	0	0	0	0	FALSE
SLMSVGFLL	A*02	NUBP2	9	1		0	0	0	0	0	0	FALSE
SVASVLLYL	A*02	PRKDC	9	1		0	0	0	0	0	0	FALSE
VLLSIPFVSV	A*02	ORML3	10	1		0	0	0	0	0	0	FALSE
YLMAAEDLEL	A*02	CK5P2	10	1		0	0	0	0	0	0	FALSE
YQFDSALLPAV	A*02	SPIB	11	1		0	0	0	0	0	0	FALSE
AEHPNVTLTI	B*40	APOBEC3D	10	2		0	0	0	0	0	0	FALSE
HPDNVKLFL	B*35	CDK14	9	2		0	0	0	0	0	0	FALSE
RDSPINANLRY	B*40	CELSR1	11	2		0	0	0	0	0	0	FALSE
AVKKNPGIAA	A*02	AKAP2	10	2		0	0	0	0	0	0	FALSE
GAAVRIGSVL	A*02	CTDP1	10	2		0	0	0	0	0	0	FALSE
LSEQTSVPL	A*02	DMXL1	9	2		0	0	0	0	0	0	FALSE
SMTSLAQKI	A*02	DMXL1	9	2		0	0	0	0	0	0	FALSE
TPEQQAAIL	B*35	IRF9	9	2		0	0	0	0	0	0	FALSE
RDIQSPEQI	B*40	BACH2	9	2		0	0	0	0	0	0	FALSE
SASVQRADTSL	C*03	ZFAND5	11	2		0	0	0	0	0	0	FALSE
RDFGPASQHFL	B*40	DMD	11	2		0	0	0	0	0	0	FALSE
AEVEKNETV	B*40	ZNF638	9	2		0	0	0	0	0	0	FALSE
SEIKTSIEV	B*40	ZNF638	9	2		0	0	0	0	0	0	FALSE
ISMKILNSL	A*02	DDX46	9	2		0	0	0	0	0	0	FALSE
KITVPASQKL	A*02	BLNK	10	2		0	0	0	0	0	0	FALSE
KDVLIPGKL	B*40	ERP44	9	2		0	0	0	0	0	0	FALSE
RDSLIDSLT	B*40	EIF6	9	2		0	0	0	0	0	0	FALSE
RISEVLQKL	A*02	CKAP4	9	2		0	0	0	0	0	0	FALSE
SPEQTLSPL	B*35	COBLL1	9	2		0	0	0	0	0	0	FALSE
TEHQVPSSV	B*40	COBLL1	9	2		0	0	0	0	0	0	FALSE
RDLQMNQALRF	B*40	TRAF3IP3	11	2		0	0	0	0	0	0	FALSE
SEAEKLTLV	B*40	TRAF3IP3	9	2		0	0	0	0	0	0	FALSE
DLDVKKMPL	A*02	PARP3	9	2	yes	0	0	0	0	0	0	FALSE
AAANIIRTL	A*02	RASGRF1	9	2	yes	0	0	0	0	0	0	FALSE
LLDHAPPEI	A*02	DGKZ	9	3		0	0	0	0	0	0	FALSE
ALAKLVEAI	A*02	RPL7A	9	3		0	0	0	0	0	0	FALSE

## Sheet: CLL_II
Sequence	Source protein	Peptide length	Source	in vitro immunogenicity	column	96-well	50% ACN	only column	only 96-well	only 50% ACN	Detected	Binder
VQGFESATFLGYFKSG	GELS	16	1		9	0	0	1	0	0	TRUE	TRUE
GSSFFGELFNQNPE	CHST2	14	1	yes	9	0	0	1	0	0	TRUE	TRUE
DNVSFRWEALGNTL	SLAMF6	14	2		9	0	0	1	0	0	TRUE	TRUE
NVSFRWEALGNTL	SLAMF6	13	2		9	0	0	1	0	0	TRUE	TRUE
NDVAWNFEKFLVGPDG	GPX1	16	2		9	0	0	1	0	0	TRUE	TRUE
AKFALNGEEFMNFDL	FCGRT	15	2		9	0	0	1	0	0	TRUE	TRUE
SPAKDSLSFEDFLDL	CIB1	15	2		9	0	0	1	0	0	TRUE	TRUE
DADDNVSFRWEALGNTL	SLAMF6	17	2		9	0	0	1	0	0	TRUE	FALSE
SGSSFFGELFNQNPE	CHST2	15	1		8	0	0	1	0	0	TRUE	TRUE
LPSQAFEYILYNKGI	CTSH	15	2		8	0	0	1	0	0	TRUE	TRUE
LPSQAFEYILYNKGIMG	CTSH	17	2		8	0	0	1	0	0	TRUE	TRUE
YNTYQVVQFNRLPL	LAMTOR3	14	2		8	0	0	1	0	0	TRUE	TRUE
ADDNVSFRWEALGNTL	SLAMF6	16	2		8	0	0	1	0	0	TRUE	FALSE
DDNVSFRWEALGNTL	SLAMF6	15	2		8	0	0	1	0	0	TRUE	FALSE
VPQPEPETWEQILRRNVLQ	IL4R	19	2		8	0	0	1	0	0	TRUE	FALSE
WIGLRWTAYEKINKWT	LY75	16	1		7	0	0	1	0	0	TRUE	TRUE
SAYKWKETLFSVMPGL	ITIH4	16	1		7	0	0	1	0	0	TRUE	TRUE
LNLKWSRFARVVL	NRAM2	13	1		7	0	0	1	0	0	TRUE	TRUE
HHWLLFEMSRHSLE	HG2A	14	1		7	0	0	1	0	0	TRUE	FALSE
LLLILRDPSERVLSDY	HS3S1	16	1	yes	7	0	0	1	0	0	TRUE	FALSE
VARLTESLFLDL	IL4R	12	2		7	0	0	1	0	0	TRUE	FALSE
QPPDWLQGHYLVVRYEDL	CHST2	18	1	yes	6	0	0	1	0	0	TRUE	TRUE
GPPGEAGYKAFSSLLASSA	IL4R	19	2		6	0	0	1	0	0	TRUE	TRUE
YNTYQVVQFNRLPLV	LAMTOR3	15	2		6	0	0	1	0	0	TRUE	TRUE
ETIDWKVFESWM	HG2A	12	1		6	0	0	1	0	0	TRUE	FALSE
TDQFSGQHWLWIG	LY75	13	1		5	0	0	1	0	0	TRUE	TRUE
DQFSGQHWLWIG	LY75	12	1		5	0	0	1	0	0	TRUE	TRUE
DYGNFLANEASPL	VA0D1	13	1		5	0	0	1	0	0	TRUE	FALSE
HAFFRYIDWEKLERK	KPCB	15	1		4	0	0	1	0	0	TRUE	TRUE
KFLFVREPFERLVS	CHSTB	14	1		4	0	0	1	0	0	TRUE	TRUE
TDQFSGQHWLWIGLN	LY75	15	1		4	0	0	1	0	0	TRUE	TRUE
DRATWKSNYFLKIIQ	RLA0, RLA0L	15	1		4	0	0	1	0	0	TRUE	TRUE
EDLRSWTAADTAAQITQRKWE	HLAB, HLAC	21	1		4	0	0	1	0	0	TRUE	TRUE
AKFALNGEEFMNFDLK	FCGRT	16	2		4	0	0	1	0	0	TRUE	TRUE
ADDLEGEAFLPLR	UNC13D	13	2		4	0	0	1	0	0	TRUE	TRUE
FQVLKSLGKLAMG	SIAT1	13	1		3	0	0	1	0	0	TRUE	FALSE
AVRRLIWEKNLKF	CATS	13	1		3	0	0	1	0	0	TRUE	FALSE
RLWAWEKFVYLDEK	TCL1A	14	1		3	0	0	1	0	0	TRUE	TRUE
SHPRYYISANVTGFK	KYNU	15	2		3	0	0	1	0	0	TRUE	TRUE
GLGRAYALAFAERG	HSD17B4	14	2		3	0	0	1	0	0	TRUE	TRUE
KFALNGEEFMNFDL	FCGRT	14	2		3	0	0	1	0	0	TRUE	TRUE
MPGPLPRSLRELHLDHNQISR	FMOD	21	1		2	0	0	1	0	0	TRUE	FALSE
TGSWIGLRNLDLKG	FCER2	14	2		2	0	0	1	0	0	TRUE	FALSE
GKYFLWVVKFNSLN	GRB2	14	1		2	0	0	1	0	0	TRUE	TRUE
AGKYFLWVVKFNSL	GRB2	14	1		2	0	0	1	0	0	TRUE	TRUE
RRWRFTFSHFVVDPD	I17RA	15	1		2	0	0	1	0	0	TRUE	TRUE
GDGTFQKWAAVVVPSGEEQ	HLAA/C/E/G/H	19	1		2	0	0	1	0	0	TRUE	TRUE
KQLFEVLHFLAE	SL9A7	12	1		2	0	0	1	0	0	TRUE	TRUE
AYDGKDYIALNEDLRSWTA	HLAA/C/E/G/H	19	1		2	0	0	1	0	0	TRUE	TRUE
HAFFRYIDWEKL	KPCB	12	1		2	0	0	1	0	0	TRUE	TRUE
KGDDVKFEEFVAYLIDPH	CHSTB	18	1		2	0	0	1	0	0	TRUE	TRUE
SELIKIIRRRLQLNAN	MLP3B/2	16	1		2	0	0	1	0	0	TRUE	TRUE
LAPLEGARFALVRED	A1BG	15	2		2	0	0	1	0	0	TRUE	TRUE
LPILVPSAKKAIYM	GLT8D1	14	2		2	0	0	1	0	0	TRUE	TRUE
VGKMFVDVYFQEDKKE	PHEX	16	2		2	0	0	1	0	0	TRUE	TRUE
HFELGGDKKRKGQVIQF	RL36A, RL36L	17	1		1	0	0	1	0	0	TRUE	FALSE
HWLLFEMSRHSLE	HG2A	13	1		1	0	0	1	0	0	TRUE	FALSE
LPYLFQMPAYASSS	FAIM3	14	2		1	0	0	1	0	0	TRUE	FALSE
INEFSISSFCTVVD	FMOD	14	1		1	0	0	1	0	0	TRUE	TRUE
LPHSGDIIATVFAPL	XPR1	15	1		1	0	0	1	0	0	TRUE	TRUE
TGRFMWIKFSSDEE	NETO2	14	1		1	0	0	1	0	0	TRUE	TRUE
IGVKFRNDLFKLFK	CCR7	14	1		1	0	0	1	0	0	TRUE	TRUE
VGYVDDTLFVRFDSD	HLAB	15	1		1	0	0	1	0	0	TRUE	TRUE
DRLWAWEKFVYLDE	TCL1A	14	1		1	0	0	1	0	0	TRUE	TRUE
DRLWAWEKFVYLDEK	TCL1A	15	1		1	0	0	1	0	0	TRUE	TRUE
SVIIVDKNGRLV	TFRC	12	2		1	0	0	1	0	0	TRUE	TRUE
EGVQYSYSLFHLML	SERINC3	14	2		1	0	0	1	0	0	TRUE	TRUE
GVQYSYSLFHLML	SERINC3	13	2		1	0	0	1	0	0	TRUE	TRUE
VARLTESLFLDLLG	IL4R	14	2		1	0	0	1	0	0	TRUE	TRUE
VHSVINRSPRHMIEE	GALNT1	15	2		1	0	0	1	0	0	TRUE	TRUE
APVELILSDETLPAPE	A1BG	16	2		1	0	0	1	0	0	TRUE	TRUE
YNTYQVVQFNRLPLVV	LAMTOR3	16	2		1	0	0	1	0	0	TRUE	TRUE
DSYLDEGFLLDKKIG	CCT2	15	2		1	0	0	1	0	0	TRUE	TRUE
GADDLEGEAFLPLR	UNC13D	14	2		1	0	0	1	0	0	TRUE	TRUE
GEPLSYTRFSLARQ	TFRC	14	2		0	3	0	0	1	0	TRUE	TRUE
LYVRLSHNSLTNNG	FMOD	14	2		0	2	0	0	1	0	TRUE	TRUE
VAIVQAVSAHRHR	CCR7	13	2		0	2	0	0	1	0	TRUE	TRUE
VAIVQAVSAHRHRAR	CCR7	15	2		0	2	0	0	1	0	TRUE	TRUE
TGHLFDLSSLSGRAG	IGF2R	15	2		0	1	0	0	1	0	TRUE	FALSE
WEKWYIPDPTGKFN	GLT8D1	14	2		0	1	0	0	1	0	TRUE	FALSE
DLEFMNEQKLNRYPA	TMM59	15	1		0	1	0	0	1	0	TRUE	TRUE
QARNFERNKAIKVII	CCR7	15	1		0	1	0	0	1	0	TRUE	TRUE
GGEPLSYTRFSLARQVD	TFRC	17	2		0	1	0	0	1	0	TRUE	TRUE
ENDTITIYSTINHSKESKPT	SLAMF6	20	2		0	1	0	0	1	0	TRUE	TRUE
LPQLVGVSTPLQGGS	B4GALT1	15	2		0	1	0	0	1	0	TRUE	TRUE
KPEASFQVWNKDSSSKNLIPR	SIAT1	21	1		9	9	7	0	0	0	TRUE	FALSE
LERIQIQEAAKKKPG	SPOCK2	15	2		9	9	6	0	0	0	TRUE	TRUE
QADLSSFKSQELNER	FCER2	15	2		9	9	5	0	0	0	TRUE	TRUE
NFERNKAIKVIIA	CCR7	13	2		9	9	5	0	0	0	TRUE	TRUE
ARNFERNKAIKVIIA	CCR7	15	2		9	9	4	0	0	0	TRUE	TRUE
IHEHMVITDRIENIDHLG	ITM2B	18	1		9	9	3	0	0	0	TRUE	TRUE
LPSQAFEYILYNKG	CTSH	14	2	yes	9	9	3	0	0	0	TRUE	TRUE
ELERIQIQEAAKKKPG	SPOCK2	16	2		9	9	2	0	0	0	TRUE	TRUE
RKSRQGSLAMEELK	SPN	14	2		9	9	1	0	0	0	TRUE	TRUE
LNEDLRSWTAADTAAQITQ	HLAB, HLAC	19	1		9	9	0	0	0	0	TRUE	TRUE
VGRKVFSKLRHLER	FMOD	14	1		9	9	0	0	0	0	TRUE	TRUE
RRKSRQGSLAMEELK	SPN	15	2		9	9	0	0	0	0	TRUE	TRUE
TKEFQVLKSLGKLAM	SIAT1	15	1		9	7	2	0	0	0	TRUE	TRUE
VEEFLSEKLERI	SEP15	12	2		9	7	2	0	0	0	TRUE	TRUE
RVTLKQYPRKNLFLV	FAIM3	15	1		9	7	1	0	0	0	TRUE	TRUE
IKAEYKGRVTLKQYPR	FAIM3	16	2		9	7	0	0	0	0	TRUE	TRUE
RNLKYLPFVPSRMK	FMOD	14	1		9	6	0	0	0	0	TRUE	TRUE
EDHLFRKFHYLPFLPS	DRA	16	1		9	3	2	0	0	0	TRUE	TRUE
LPSQAFEYILYNKGIM	CTSH	16	2		9	3	2	0	0	0	TRUE	TRUE
VPRPYIAARFSVLPPTFHPG	PTPRS	20	1		9	3	0	0	0	0	TRUE	TRUE
SVEEFLSEKLERI	SEP15	13	2		9	2	2	0	0	0	TRUE	TRUE
KEIHLYQTFVVQLQDPREPR	IL2RG	20	1		9	2	1	0	0	0	TRUE	TRUE
NPGGYVAYSKAATVTGKL	TFRC	18	2		8	9	5	0	0	0	TRUE	TRUE
NPPPTIRWFKNDAPVVQ	ROR1	17	1		8	9	2	0	0	0	TRUE	TRUE
NSVIIVDKNGRLV	TFRC	13	2	yes	8	9	2	0	0	0	TRUE	TRUE
ADLSSFKSQELNERN	FCER2	15	2		8	8	4	0	0	0	TRUE	TRUE
NPGGYVAYSKAATVTG	TFRC	16	2		8	8	0	0	0	0	TRUE	TRUE
APLDFRGMLRKLFS	HVCN1	14	1		8	0	1	0	0	0	TRUE	TRUE
ADLSSFKSQELNER	FCER2	14	2		7	9	7	0	0	0	TRUE	TRUE
ADLSSFKSQELNERNE	FCER2	16	2		7	9	6	0	0	0	TRUE	TRUE
ADLSSFKSQELNERNEA	FCER2	17	2		7	9	1	0	0	0	TRUE	TRUE
YSSIRTSTNSQVDK	SERINC3	14	2		7	8	0	0	0	0	TRUE	TRUE
NFERNKAIKVII	CCR7	12	2		7	6	0	0	0	0	TRUE	FALSE
AGLGRAYALAFAERG	HSD17B4	15	2		7	5	0	0	0	0	TRUE	TRUE
NPNGIRVAPVPLYNSFH	KYNU	17	2		7	3	1	0	0	0	TRUE	TRUE
DLRSWTAADTAA	HLAB/C/G	12	1		6	8	1	0	0	0	TRUE	TRUE
NPGGYVAYSKAATVTGK	TFRC	17	2		6	8	0	0	0	0	TRUE	TRUE
VNLIEKVASYGVKPRYG	CFAB	17	1		6	2	0	0	0	0	TRUE	TRUE
KDKAIVAHNRHGNKA	PECAM1	15	2		5	9	0	0	0	0	TRUE	TRUE
SSIRTSTNSQVDK	SERINC3	13	2		5	8	1	0	0	0	TRUE	TRUE
QARNFERNKAIKVIIA	CCR7	16	1		5	7	0	0	0	0	TRUE	TRUE
SHPRYYISANVTG	KYNU	13	2		5	7	0	0	0	0	TRUE	TRUE
LEARATAPPAPSAPN	C16orf54	15	2		5	7	0	0	0	0	TRUE	TRUE
KPGIVYASLNHSVIG	BTLA	15	1		5	6	0	0	0	0	TRUE	TRUE
SIISIHPKIQEHQPR	SERINC3	15	2		5	6	0	0	0	0	TRUE	TRUE
NSVIIVDKNGRLVY	TFRC	14	2		5	5	0	0	0	0	TRUE	TRUE
GIRVAPVPLYNSFH	KYNU	14	2		5	3	0	0	0	0	TRUE	TRUE
TSHPRYYISANVTG	KYNU	14	2		5	1	0	0	0	0	TRUE	TRUE
ADLSSFKSQELN	FCER2	12	2		4	9	0	0	0	0	TRUE	TRUE
ERIQIQEAAKKKPG	SPOCK2	14	2		4	7	0	0	0	0	TRUE	TRUE
TPKIQVYSRHPAENGKSNF	B2MG	19	1		4	4	0	0	0	0	TRUE	TRUE
LRELHLDHNQISRVPN	FMOD	16	2		4	4	0	0	0	0	TRUE	TRUE
TSHPRYYISANVTGFK	KYNU	16	2		4	3	0	0	0	0	TRUE	TRUE
NSVIIVDKNGRL	TFRC	12	2		3	9	0	0	0	0	TRUE	TRUE
LPARSEAAAVQPVIG	PIK3IP1	15	2		3	7	3	0	0	0	TRUE	TRUE
EKGVRTLTAAAVSGAQ	PLIN3	16	2		3	7	0	0	0	0	TRUE	TRUE
INSRFPIPSATDPD	PCDH9	14	2		3	7	0	0	0	0	TRUE	TRUE
YDTRTSALSAKS	GC	12	2		3	5	0	0	0	0	TRUE	TRUE
FDFSQNTRVPRLPE	HLA-DMA	14	2		3	4	0	0	0	0	TRUE	TRUE
NKPGIVYASLNHSVIG	BTLA	16	2		3	3	0	0	0	0	TRUE	TRUE
EDLRSWTAVDTAAQ	HLAE	14	1		3	2	0	0	0	0	TRUE	TRUE
YNTYQVVQFNRLP	LAMTOR3	13	2		3	2	0	0	0	0	TRUE	TRUE
KDKAIVAHNRHGNK	PECAM1	14	2		2	8	0	0	0	0	TRUE	TRUE
LPGNATISKAGKLPYHH	PAR14	17	1		2	4	0	0	0	0	TRUE	TRUE
EKGVRTLTAAAVSGAQPI	PLIN3	18	2		2	4	0	0	0	0	TRUE	TRUE
EKGVRTLTAAAVSGAQP	PLIN3	17	2		2	3	0	0	0	0	TRUE	TRUE
NPSDGELIRTQPQRLPQ	MDFIC	17	2		1	8	0	0	0	0	TRUE	FALSE
FPEEFDKTSFHKVR	GNPTA	14	1		1	2	0	0	0	0	TRUE	TRUE
GSSLKILSKGKRGG	CXCR4	14	1		1	2	0	0	0	0	TRUE	TRUE
NRRTFETARHNLIIN	SGCE	15	1		1	1	0	0	0	0	TRUE	TRUE
GEPLSYTRFSLARQVD	TFRC	16	2		0	1	1	0	0	0	TRUE	TRUE
AEQQRLKSQDLELSWNLNG	FCER2	19	1		0	0	0	0	0	0	FALSE	FALSE
TGSMSIIFFLPLK	PEDF	13	1		0	0	0	0	0	0	FALSE	FALSE
SGSSFFGELFNQNPEV	CHST2	16	1		0	0	0	0	0	0	FALSE	FALSE
TIQFIQSYFVTDYDPT	RRAS2	16	1		0	0	0	0	0	0	FALSE	FALSE
ATPLLMQALPMGALPQGPMQ	HG2A	20	1		0	0	0	0	0	0	FALSE	FALSE
DNVLYMEIRARLLPV	CECR1	15	1		0	0	0	0	0	0	FALSE	FALSE
GPSLLPIMWQLYPDG	TCL1A	15	1		0	0	0	0	0	0	FALSE	FALSE
IKDAMVATFFDIYEDG	TIP	16	1		0	0	0	0	0	0	FALSE	FALSE
VPERVYSMNPSIRLL	HS3S1	15	1		0	0	0	0	0	0	FALSE	FALSE
DVLPKYILDFSL	CHSTE	12	1		0	0	0	0	0	0	FALSE	FALSE
EQNFQWSIYLPSSPE	IGSF3	15	1		0	0	0	0	0	0	FALSE	FALSE
FRSYVWDPLLIL	SYS1	12	1		0	0	0	0	0	0	FALSE	FALSE
KSTLINSLFLTDLYSPE	39326	17	1		0	0	0	0	0	0	FALSE	FALSE
LKTIDWVAFAEIIPQ	ATP5H	15	1		0	0	0	0	0	0	FALSE	FALSE
MRMATPLLMQALPM	HG2A	14	1		0	0	0	0	0	0	FALSE	FALSE
EQQRLKSQDLELSWNLNG	FCER2	18	1		0	0	0	0	0	0	FALSE	FALSE
GFMTTAFQYIIDNK	CATS	14	1		0	0	0	0	0	0	FALSE	FALSE
GGDKKRKGQVIQF	RL36A, RL36L	13	1		0	0	0	0	0	0	FALSE	FALSE
GKSTLINSLFLTDLYPE	37500	17	1		0	0	0	0	0	0	FALSE	FALSE
GKYFLWVVKFNSL	GRB2	13	1		0	0	0	0	0	0	FALSE	FALSE
IPEFWLTVFKNVD	NP1L1	13	1		0	0	0	0	0	0	FALSE	FALSE
LLLWHWDTTQSLKQLE	FCER2	16	1		0	0	0	0	0	0	FALSE	FALSE
LLWHWDTTQSLK	FCER2	12	1		0	0	0	0	0	0	FALSE	FALSE
NKGIDSDASYPYK	CATS	13	1		0	0	0	0	0	0	FALSE	FALSE
TKQLFEVLHFLAEN	SL9A7	14	1		0	0	0	0	0	0	FALSE	FALSE
AEQQRLKSQDLELSWNLNGLQ	FCER2	21	1		0	0	0	0	0	0	FALSE	FALSE
AKFALNGEEFMNFD	FCGRN	14	1		0	0	0	0	0	0	FALSE	FALSE
GNEFWSALLEKAY	CAN1/8	13	1		0	0	0	0	0	0	FALSE	FALSE
IPGSSYTVEIFAQVG	PTPRJ	15	1		0	0	0	0	0	0	FALSE	FALSE
KGNFNYIEFTRIL	ML12A/B	13	1		0	0	0	0	0	0	FALSE	FALSE
HGNQITSDKVGRKV	FMOD	14	1		0	0	0	0	0	0	FALSE	FALSE
QQRLKSQDLELSWN	FCER2	14	1		0	0	0	0	0	0	FALSE	FALSE
SDMFNYEEYCTANAV	SPIT2	15	1		0	0	0	0	0	0	FALSE	FALSE
YPDRPGWLRYIQRTPYSDG	SGCE	19	1	yes	0	0	0	0	0	0	FALSE	FALSE
APIDKKGNFNYIEFTRIL	ML12A/B	18	1		0	0	0	0	0	0	FALSE	FALSE
DGRRLAVRFTALDLGFG	LRP10	17	1		0	0	0	0	0	0	FALSE	FALSE
DGTFQKWAAVVVPSGEEQ	HLAA/C/E/G/H	18	1		0	0	0	0	0	0	FALSE	FALSE
DHAQLVAIKTLKDYNNPQ	ROR1	18	1		0	0	0	0	0	0	FALSE	FALSE
DKNLIKYDLQNLKPY	PTPRC	15	1		0	0	0	0	0	0	FALSE	FALSE
DQFSGQHWLWIGLN	LY75	14	1		0	0	0	0	0	0	FALSE	FALSE
EPDPKGIPEFWFTIFRNVD	NP1L4	19	1		0	0	0	0	0	0	FALSE	FALSE
EPNKKFFELVGRTFDWH	HS3S1	17	1		0	0	0	0	0	0	FALSE	FALSE
EQNEIIDDLANLVE	STX8	14	1		0	0	0	0	0	0	FALSE	FALSE
FGLIKLDLKTKSENG	VDAC1	15	1		0	0	0	0	0	0	FALSE	FALSE
GDGTFQKWAAVVVPSGEEQR	HLAA/C/E/G/H	20	1		0	0	0	0	0	0	FALSE	FALSE
GGTFKLELFLPEE	UBE2N	13	1		0	0	0	0	0	0	FALSE	FALSE
GKSTLINSLFLTDLYSPE	39326	18	1		0	0	0	0	0	0	FALSE	FALSE
GKYFLWEEKFNSLNEL	GRAP	16	1		0	0	0	0	0	0	FALSE	FALSE
GSSFFGELFNQNPEV	CHST2	15	1		0	0	0	0	0	0	FALSE	FALSE
HPAENGKSNFLNCYVSGFHPS	B2MG	21	1		0	0	0	0	0	0	FALSE	FALSE
KRRLNWIQWASL	S35A5	12	1		0	0	0	0	0	0	FALSE	FALSE
LLLWHWDTTQSLK	FCER2	13	1		0	0	0	0	0	0	FALSE	FALSE
QQRLKSQDLELSW	FCER2	13	1		0	0	0	0	0	0	FALSE	FALSE
RFSVIWQLVDRQNRR	IGSF3	15	1		0	0	0	0	0	0	FALSE	FALSE
SGSSFFGELFNQNPEVF	CHST2	17	1		0	0	0	0	0	0	FALSE	FALSE
SPSPQDWRDTLFYGVF	SEM4B	16	1		0	0	0	0	0	0	FALSE	FALSE
AGQPLWPPVFVNL	I27RA	13	1		0	0	0	0	0	0	FALSE	FALSE
ARLTESLFLDLLG	IL4RA	13	1		0	0	0	0	0	0	FALSE	FALSE
ARNFERNKAIKVIIAV	CCR7	16	1		0	0	0	0	0	0	FALSE	FALSE
DLRSWTAVDTAAQ	HLAE	13	1		0	0	0	0	0	0	FALSE	FALSE
EEVVEIDGKQVQQKD	GINM1	15	1		0	0	0	0	0	0	FALSE	FALSE
EFQVLKSLGKLAMG	SIAT1	14	1		0	0	0	0	0	0	FALSE	FALSE
GDGLTYNDFLILPG	IMDH2	14	1		0	0	0	0	0	0	FALSE	FALSE
GKKELQVSLFQTL	CUL4B	13	1		0	0	0	0	0	0	FALSE	FALSE
GPLPRSLRELHLDHNQI	FMOD	17	1		0	0	0	0	0	0	FALSE	FALSE
GTKVVLDDKDYFLFR	CH10	15	1		0	0	0	0	0	0	FALSE	FALSE
KAVLLGATFLIDYM	PLS3	14	1		0	0	0	0	0	0	FALSE	FALSE
KFLFVREPFERLVSA	CHSTB	15	1		0	0	0	0	0	0	FALSE	FALSE
LLWHWDTTQSLKQLE	FCER2	15	1		0	0	0	0	0	0	FALSE	FALSE
NPILYAFLGAKFKTSAQHA	CXCR4	19	1		0	0	0	0	0	0	FALSE	FALSE
QQILHSEEFLSFFD	DC1I2	14	1		0	0	0	0	0	0	FALSE	FALSE
RMATPLLMQALPMGALPQGPM	HG2A	21	1		0	0	0	0	0	0	FALSE	FALSE
RPGLRDVAYQYVKKG	SSBP	15	1		0	0	0	0	0	0	FALSE	FALSE
RSWTAADTAAQIT	HLAB, HLAC	13	1		0	0	0	0	0	0	FALSE	FALSE
SFEPPEFEIVGFT	INAR2	13	1		0	0	0	0	0	0	FALSE	FALSE
SFKLQTKEFQVLKSL	SIAT1	15	1		0	0	0	0	0	0	FALSE	FALSE
SFKLQTKEFQVLKSLG	SIAT1	16	1		0	0	0	0	0	0	FALSE	FALSE
SMRYFYTAVSRPGRGEPR	HLAC	18	1		0	0	0	0	0	0	FALSE	FALSE
SRSYYWIGIRKIGGIW	LYAM1	16	1		0	0	0	0	0	0	FALSE	FALSE
TGSMSIIFFLPLKVT	PEDF	15	1		0	0	0	0	0	0	FALSE	FALSE
VAREFGVNVFIVSVAKPIP	COCH	19	1		0	0	0	0	0	0	FALSE	FALSE
VATMNSEEFVLVPQYA	RBG1L	16	1		0	0	0	0	0	0	FALSE	FALSE
VGSFVGSGLLAL	S15A4	12	1		0	0	0	0	0	0	FALSE	FALSE
AGLGRAYALAFAERGAL	DHB4	17	1		0	0	0	0	0	0	FALSE	FALSE
ASILATAANLLRHYP	TM127	15	1		0	0	0	0	0	0	FALSE	FALSE
AVGYVDDTQFVRFDSDA	HLAA/B/C	17	1		0	0	0	0	0	0	FALSE	FALSE
DGLNSLTYQVLDVQRYPLY	B4GT1	19	1		0	0	0	0	0	0	FALSE	FALSE
DGQKFSVTAYSEWIE	TMEM2	15	1		0	0	0	0	0	0	FALSE	FALSE
DGTFQKWAAVVVPSGE	HLAA/C/E/G/H	16	1		0	0	0	0	0	0	FALSE	FALSE
DGTFQKWAAVVVPSGQ	HLAA/B/C	16	1		0	0	0	0	0	0	FALSE	FALSE
DGTFQKWAAVVVPSGQE	HLAA/B/C	17	1		0	0	0	0	0	0	FALSE	FALSE
DNKGIDSDASYPY	CATS	13	1		0	0	0	0	0	0	FALSE	FALSE
DQPTIRKENFNNVP	CHP3	14	1		0	0	0	0	0	0	FALSE	FALSE
DYGIVADLFKVVP	ETFA	13	1		0	0	0	0	0	0	FALSE	FALSE
EGQGFHILIPTIL	FAIM3	13	1		0	0	0	0	0	0	FALSE	FALSE
EPLVVKVEEGDNAVL	CD19	15	1		0	0	0	0	0	0	FALSE	FALSE
EQQRLKSQDLELSW	FCER2	14	1		0	0	0	0	0	0	FALSE	FALSE
EQQRLKSQDLELSWNL	FCER2	16	1		0	0	0	0	0	0	FALSE	FALSE
GLGVTKQDLGPVPM	HG2A	14	1		0	0	0	0	0	0	FALSE	FALSE
GPPIPQNQRFIPINGYPIPPG	ROR1	21	1		0	0	0	0	0	0	FALSE	FALSE
GVFEWEAFARGTK	PGK1	13	1		0	0	0	0	0	0	FALSE	FALSE
IGVKFRNDLFKLFKD	CCR7	15	1		0	0	0	0	0	0	FALSE	FALSE
IPTSSFVVDKFAGDIL	DDX60	16	1		0	0	0	0	0	0	FALSE	FALSE
ISHPFFNDFTFDYD	ST14	14	1		0	0	0	0	0	0	FALSE	FALSE
IVSIKTENTDASWNL	TM87B	15	1		0	0	0	0	0	0	FALSE	FALSE
KKVLHMDRNPYYG	GDIA/B	13	1		0	0	0	0	0	0	FALSE	FALSE
LATFSTDQELRFVL	IDD	14	1		0	0	0	0	0	0	FALSE	FALSE
LKNTMETIDWKVF	HG2A	13	1		0	0	0	0	0	0	FALSE	FALSE
LLLLWHWDTTQSLKQ	FCER2	15	1		0	0	0	0	0	0	FALSE	FALSE
LMQALPMGALPQ	HG2A	12	1		0	0	0	0	0	0	FALSE	FALSE
LPDQSFLWNVFQRVD	PDCD6	15	1		0	0	0	0	0	0	FALSE	FALSE
LWVVKFNSLNEL	GRB2	12	1		0	0	0	0	0	0	FALSE	FALSE
MTIEPSTFLAVPT	TLR9	13	1		0	0	0	0	0	0	FALSE	FALSE
NKGIDSDASYPYKAM	CATS	15	1		0	0	0	0	0	0	FALSE	FALSE
NKIFLPTIYSIIF	CXCR4	13	1		0	0	0	0	0	0	FALSE	FALSE
NVFLRHERFERFR	TOM1	13	1		0	0	0	0	0	0	FALSE	FALSE
QQRLKSQDLELSWNLN	FCER2	16	1		0	0	0	0	0	0	FALSE	FALSE
RKLFSSHRFQVII	HVCN1	13	1		0	0	0	0	0	0	FALSE	FALSE
SDGLNSLTYQVLDVQRYPLY	B4GT1	20	1		0	0	0	0	0	0	FALSE	FALSE
SDLSFSKDWSFYLL	B2MG	14	1		0	0	0	0	0	0	FALSE	FALSE
SFFKISYLTFLPS	DQA2	13	1		0	0	0	0	0	0	FALSE	FALSE
SPNELVDDLFKGAKEHG	NSF1C	17	1		0	0	0	0	0	0	FALSE	FALSE
SPPPEFSFNTPGKNVNPV	ZNT6	18	1		0	0	0	0	0	0	FALSE	FALSE
SSWYEVDSFTPFR	INAR1	13	1		0	0	0	0	0	0	FALSE	FALSE
TSADLFLDQTELAAIN	TICN2	16	1		0	0	0	0	0	0	FALSE	FALSE
VARLSRDATFHYGEQ	IGSF3	15	1		0	0	0	0	0	0	FALSE	FALSE
VLRFNGAPTANFQ	SIAT1	13	1		0	0	0	0	0	0	FALSE	FALSE
VPRKVIIDDQLPVDHKG	CAN7	17	1		0	0	0	0	0	0	FALSE	FALSE
VPSRMKYVYFQNNQITSIQ	FMOD	19	1		0	0	0	0	0	0	FALSE	FALSE
TPQGPPEIYSDTQFPSLQ	CDV3	18	1		0	0	0	0	0	0	FALSE	FALSE
GEPLSYTRFSLARQVDG	TFRC	17	2		0	0	0	0	0	0	FALSE	FALSE
GGEPLSYTRFSLARQVDG	TFRC	18	2		0	0	0	0	0	0	FALSE	FALSE
RVEYHFLSPYVSPK	TFRC	14	2	yes	0	0	0	0	0	0	FALSE	FALSE
RVEYHFLSPYVSPKE	TFRC	15	2		0	0	0	0	0	0	FALSE	FALSE
RVEYHFLSPYVSPKESPF	TFRC	18	2		0	0	0	0	0	0	FALSE	FALSE
SPFRHVFWGSGSHTL	TFRC	15	2		0	0	0	0	0	0	FALSE	FALSE
VEYHFLSPYVSPK	TFRC	13	2		0	0	0	0	0	0	FALSE	FALSE
VEYHFLSPYVSPKE	TFRC	14	2		0	0	0	0	0	0	FALSE	FALSE
MNGYFLIERGKNM	CTSH	13	2		0	0	0	0	0	0	FALSE	FALSE
NGYFLIERGKNM	CTSH	12	2		0	0	0	0	0	0	FALSE	FALSE
PSQAFEYILYNKG	CTSH	13	2		0	0	0	0	0	0	FALSE	FALSE
PSQAFEYILYNKGI	CTSH	14	2		0	0	0	0	0	0	FALSE	FALSE
PSQAFEYILYNKGIM	CTSH	15	2		0	0	0	0	0	0	FALSE	FALSE
EGVQYSYSLFHLM	SERINC3	13	2		0	0	0	0	0	0	FALSE	FALSE
GVQYSYSLFHLM	SERINC3	12	2		0	0	0	0	0	0	FALSE	FALSE
VLVGYKAVYRIS	SERINC3	12	2		0	0	0	0	0	0	FALSE	FALSE
GGGYGSGGGSGGYGSRRF	HNRNPA3	18	2		0	0	0	0	0	0	FALSE	FALSE
GGSFGGRSSGSP	HNRNPA3	12	2		0	0	0	0	0	0	FALSE	FALSE
KGGSFGGRSSGSP	HNRNPA3	13	2		0	0	0	0	0	0	FALSE	FALSE
SPYGGGYGSGGGSGGYGSRRF	HNRNPA3	21	2		0	0	0	0	0	0	FALSE	FALSE
YGGGYGSGGGSGGYGSRRF	HNRNPA3	19	2		0	0	0	0	0	0	FALSE	FALSE
GNRINEFSISSF	FMOD	12	2		0	0	0	0	0	0	FALSE	FALSE
IPPVNTNLENLYLQ	FMOD	14	2		0	0	0	0	0	0	FALSE	FALSE
LQVLRLDGNEIKR	FMOD	13	2		0	0	0	0	0	0	FALSE	FALSE
LQVLRLDGNEIKRS	FMOD	14	2		0	0	0	0	0	0	FALSE	FALSE
LQVLRLDGNEIKRSA	FMOD	15	2		0	0	0	0	0	0	FALSE	FALSE
VDKVLERDQKLSE	VAMP1	13	2		0	0	0	0	0	0	FALSE	FALSE
VPSRMKYVYFQNNQIT	FMOD	16	2		0	0	0	0	0	0	FALSE	FALSE
VPSRMKYVYFQNNQITS	FMOD	17	2		0	0	0	0	0	0	FALSE	FALSE
WIALHGNQITSD	FMOD	12	2		0	0	0	0	0	0	FALSE	FALSE
WIALHGNQITSDK	FMOD	13	2		0	0	0	0	0	0	FALSE	FALSE
ADDNVSFRWEALGNT	SLAMF6	15	2		0	0	0	0	0	0	FALSE	FALSE
DDNVSFRWEALGNT	SLAMF6	14	2		0	0	0	0	0	0	FALSE	FALSE
DNVSFRWEALGNT	SLAMF6	13	2		0	0	0	0	0	0	FALSE	FALSE
DNVSFRWEALGNTLS	SLAMF6	15	2		0	0	0	0	0	0	FALSE	FALSE
DTGSYRAQISTKTSAK	SLAMF6	16	2		0	0	0	0	0	0	FALSE	FALSE
DTGSYRAQISTKTSAKL	SLAMF6	17	2		0	0	0	0	0	0	FALSE	FALSE
DTITIYSTINHSK	SLAMF6	13	2		0	0	0	0	0	0	FALSE	FALSE
EDTGSYRAQISTKTSAK	SLAMF6	17	2		0	0	0	0	0	0	FALSE	FALSE
ENDTITIYSTINHSK	SLAMF6	15	2		0	0	0	0	0	0	FALSE	FALSE
GSYRAQISTKTSAK	SLAMF6	14	2		0	0	0	0	0	0	FALSE	FALSE
NDTITIYSTINH	SLAMF6	12	2		0	0	0	0	0	0	FALSE	FALSE
NDTITIYSTINHS	SLAMF6	13	2		0	0	0	0	0	0	FALSE	FALSE
NDTITIYSTINHSK	SLAMF6	14	2		0	0	0	0	0	0	FALSE	FALSE
SPTNNTVYASVTHSNRET	SLAMF6	18	2		0	0	0	0	0	0	FALSE	FALSE
TGSYRAQISTKTSAK	SLAMF6	15	2		0	0	0	0	0	0	FALSE	FALSE
TPRENDTITIYSTINHSK	SLAMF6	18	2		0	0	0	0	0	0	FALSE	FALSE
VSFRWEALGNTL	SLAMF6	12	2		0	0	0	0	0	0	FALSE	FALSE
APIHFTIEKLELNEK	PECAM1	15	2		0	0	0	0	0	0	FALSE	FALSE
DAQFEVIKGQTIE	PECAM1	13	2		0	0	0	0	0	0	FALSE	FALSE
DAQFEVIKGQTIEVR	PECAM1	15	2		0	0	0	0	0	0	FALSE	FALSE
ESYFIPEVRIYDSGT	PECAM1	15	2		0	0	0	0	0	0	FALSE	FALSE
IPEVRIYDSGTY	PECAM1	12	2		0	0	0	0	0	0	FALSE	FALSE
NFVILEFPVEEQDR	PECAM1	14	2		0	0	0	0	0	0	FALSE	FALSE
SQPRISYDAQFEVIK	PECAM1	15	2		0	0	0	0	0	0	FALSE	FALSE
SQPRISYDAQFEVIKG	PECAM1	16	2		0	0	0	0	0	0	FALSE	FALSE
YDAQFEVIKGQTIE	PECAM1	14	2		0	0	0	0	0	0	FALSE	FALSE
GNPAYRSFSNSLSQ	IL4R	14	2		0	0	0	0	0	0	FALSE	FALSE
GPPGEAGYKAFSSLLA	IL4R	16	2		0	0	0	0	0	0	FALSE	FALSE
GPPGEAGYKAFSSLLASS	IL4R	18	2		0	0	0	0	0	0	FALSE	FALSE
GYKAFSSLLASSAVSP	IL4R	16	2		0	0	0	0	0	0	FALSE	FALSE
GYKAFSSLLASSAVSPE	IL4R	17	2		0	0	0	0	0	0	FALSE	FALSE
KAFSSLLASSAVSPE	IL4R	15	2		0	0	0	0	0	0	FALSE	FALSE
NPAYRSFSNSLSQ	IL4R	13	2		0	0	0	0	0	0	FALSE	FALSE
SRDDFQEGREGIVAR	IL4R	15	2		0	0	0	0	0	0	FALSE	FALSE
SSSSFHPAPGNAQ	IL4R	13	2		0	0	0	0	0	0	FALSE	FALSE
VIAGNPAYRSFSN	IL4R	13	2		0	0	0	0	0	0	FALSE	FALSE
YKAFSSLLASSAVS	IL4R	14	2		0	0	0	0	0	0	FALSE	FALSE
YKAFSSLLASSAVSP	IL4R	15	2		0	0	0	0	0	0	FALSE	FALSE
YKAFSSLLASSAVSPE	IL4R	16	2	yes	0	0	0	0	0	0	FALSE	FALSE
GNQVFSYTANKEIRTDD	GALNT1	17	2		0	0	0	0	0	0	FALSE	FALSE
IEEIVLVDDASERD	GALNT1	14	2		0	0	0	0	0	0	FALSE	FALSE
IEEIVLVDDASERDF	GALNT1	15	2		0	0	0	0	0	0	FALSE	FALSE
LENIYPDSQIPRH	GALNT1	13	2		0	0	0	0	0	0	FALSE	FALSE
LENIYPDSQIPRHY	GALNT1	14	2		0	0	0	0	0	0	FALSE	FALSE
NQVFSYTANKEIR	GALNT1	13	2		0	0	0	0	0	0	FALSE	FALSE
NQVFSYTANKEIRT	GALNT1	14	2		0	0	0	0	0	0	FALSE	FALSE
NQVFSYTANKEIRTDD	GALNT1	16	2		0	0	0	0	0	0	FALSE	FALSE
EYVSLYHQPAAM	FAIM3	12	2		0	0	0	0	0	0	FALSE	FALSE
LNVHSEYEPSWEEQP	FAIM3	15	2		0	0	0	0	0	0	FALSE	FALSE
LPYLFQMPAYASSSK	FAIM3	15	2		0	0	0	0	0	0	FALSE	FALSE
NFIKAEYKGRVT	FAIM3	12	2		0	0	0	0	0	0	FALSE	FALSE
TNFIKAEYKGRVT	FAIM3	13	2		0	0	0	0	0	0	FALSE	FALSE
TTNFIKAEYKGRVT	FAIM3	14	2		0	0	0	0	0	0	FALSE	FALSE
VTLNVHSEYEPSWEEQP	FAIM3	17	2		0	0	0	0	0	0	FALSE	FALSE
YPRKNLFLVEVTQLTESDS	FAIM3	19	2		0	0	0	0	0	0	FALSE	FALSE
YPRKNLFLVEVTQLTESDSG	FAIM3	20	2		0	0	0	0	0	0	FALSE	FALSE
EQQRLKSQDLELSWN	FCER2	15	2		0	0	0	0	0	0	FALSE	FALSE
ISQELEELRAEQQR	FCER2	14	2		0	0	0	0	0	0	FALSE	FALSE
ISQELEELRAEQQRLK	FCER2	16	2		0	0	0	0	0	0	FALSE	FALSE
KGTKQWVHARYA	FCER2	12	2		0	0	0	0	0	0	FALSE	FALSE
SWNLNGLQADLSSFK	FCER2	15	2		0	0	0	0	0	0	FALSE	FALSE
GPMKGGNFGGRSSGP	HNRNPA1L2	15	2		0	0	0	0	0	0	FALSE	FALSE
GPYGGGGQYFAKP	HNRNPA1L2	13	2		0	0	0	0	0	0	FALSE	FALSE
KGGNFGGRSSGP	HNRNPA1L2	12	2		0	0	0	0	0	0	FALSE	FALSE
NDFGNYNNQSSNFGP	HNRNPA1L2	15	2		0	0	0	0	0	0	FALSE	FALSE
SGPYGGGGQYFAKP	HNRNPA1L2	14	2		0	0	0	0	0	0	FALSE	FALSE
DAGSYKAQINQRNFE	LY9	15	2		0	0	0	0	0	0	FALSE	FALSE
DAGSYKAQINQRNFEVT	LY9	17	2		0	0	0	0	0	0	FALSE	FALSE
DGELIRTQPQRLPQ	MDFIC	14	2		0	0	0	0	0	0	FALSE	FALSE
GELIRTQPQRLPQ	MDFIC	13	2		0	0	0	0	0	0	FALSE	FALSE
NPSDGELIRTQPQRLP	MDFIC	16	2		0	0	0	0	0	0	FALSE	FALSE
NPSDGELIRTQPQRLPQL	MDFIC	18	2		0	0	0	0	0	0	FALSE	FALSE
ASNDMYHSRALQVVR	CST3	15	2		0	0	0	0	0	0	FALSE	FALSE
ASNDMYHSRALQVVRA	CST3	16	2		0	0	0	0	0	0	FALSE	FALSE
EGVRRALDFAVGEYN	CST3	15	2		0	0	0	0	0	0	FALSE	FALSE
EGVRRALDFAVGEYNK	CST3	16	2		0	0	0	0	0	0	FALSE	FALSE
SNDMYHSRALQVVR	CST3	14	2		0	0	0	0	0	0	FALSE	FALSE
VGEYNKASNDMYH	CST3	13	2		0	0	0	0	0	0	FALSE	FALSE
VRARKQIVAGVNY	CST3	13	2		0	0	0	0	0	0	FALSE	FALSE
VRRALDFAVGEYNKASND	CST3	18	2		0	0	0	0	0	0	FALSE	FALSE
VVRARKQIVAGVN	CST3	13	2		0	0	0	0	0	0	FALSE	FALSE
VVRARKQIVAGVNY	CST3	14	2		0	0	0	0	0	0	FALSE	FALSE
APLEGARFALVRED	A1BG	14	2		0	0	0	0	0	0	FALSE	FALSE
ELILSDETLPAPE	A1BG	13	2		0	0	0	0	0	0	FALSE	FALSE
LAPLEGARFALVRE	A1BG	14	2		0	0	0	0	0	0	FALSE	FALSE
RGEKELLVPRSSTSPD	A1BG	16	2		0	0	0	0	0	0	FALSE	FALSE
ASKTFTTQETITNAET	GPI	16	2		0	0	0	0	0	0	FALSE	FALSE
DQHFRTTPLEKNAPV	GPI	15	2		0	0	0	0	0	0	FALSE	FALSE
NTPILVDGKDVMPE	GPI	14	2		0	0	0	0	0	0	FALSE	FALSE
NTPILVDGKDVMPEV	GPI	15	2		0	0	0	0	0	0	FALSE	FALSE
NTPILVDGKDVMPEVN	GPI	16	2		0	0	0	0	0	0	FALSE	FALSE
SNTPILVDGKDVMPE	GPI	15	2		0	0	0	0	0	0	FALSE	FALSE
SNTPILVDGKDVMPEVN	GPI	17	2		0	0	0	0	0	0	FALSE	FALSE
TPILVDGKDVMP	GPI	12	2		0	0	0	0	0	0	FALSE	FALSE
TPILVDGKDVMPE	GPI	13	2		0	0	0	0	0	0	FALSE	FALSE
TPILVDGKDVMPEV	GPI	14	2		0	0	0	0	0	0	FALSE	FALSE
TPILVDGKDVMPEVN	GPI	15	2		0	0	0	0	0	0	FALSE	FALSE
GPLKFLHQDIDSGQG	IGF2R	15	2		0	0	0	0	0	0	FALSE	FALSE
GPLKFLHQDIDSGQGIR	IGF2R	17	2		0	0	0	0	0	0	FALSE	FALSE
LGDIYFKLFRASG	IGF2R	13	2		0	0	0	0	0	0	FALSE	FALSE
VPSPVDCQVTDLAGNE	IGF2R	16	2		0	0	0	0	0	0	FALSE	FALSE
DGLNSLTYQVLDVQRYPL	B4GALT1	18	2		0	0	0	0	0	0	FALSE	FALSE
HPVLQRQQLDYGIY	B4GALT1	14	2		0	0	0	0	0	0	FALSE	FALSE
LNSLTYQVLDVQR	B4GALT1	13	2		0	0	0	0	0	0	FALSE	FALSE
LNSLTYQVLDVQRYP	B4GALT1	15	2		0	0	0	0	0	0	FALSE	FALSE
LNSLTYQVLDVQRYPL	B4GALT1	16	2		0	0	0	0	0	0	FALSE	FALSE
LPQLVGVSTPLQG	B4GALT1	13	2		0	0	0	0	0	0	FALSE	FALSE
LPQLVGVSTPLQGG	B4GALT1	14	2		0	0	0	0	0	0	FALSE	FALSE
RLPQLVGVSTPLQGGS	B4GALT1	16	2		0	0	0	0	0	0	FALSE	FALSE
SPHKVAIIIPFRNR	B4GALT1	14	2		0	0	0	0	0	0	FALSE	FALSE
SPHKVAIIIPFRNRQE	B4GALT1	16	2		0	0	0	0	0	0	FALSE	FALSE
SPHKVAIIIPFRNRQEH	B4GALT1	17	2		0	0	0	0	0	0	FALSE	FALSE
AIVQAVSAHRHR	CCR7	12	2		0	0	0	0	0	0	FALSE	FALSE
ARNFERNKAIKVI	CCR7	13	2		0	0	0	0	0	0	FALSE	FALSE
VAIVQAVSAHRH	CCR7	12	2		0	0	0	0	0	0	FALSE	FALSE
VAIVQAVSAHRHRA	CCR7	14	2		0	0	0	0	0	0	FALSE	FALSE
EEVITLIRSNQQLE	IQGAP1	14	2		0	0	0	0	0	0	FALSE	FALSE
EEVITLIRSNQQLEN	IQGAP1	15	2		0	0	0	0	0	0	FALSE	FALSE
IPADTFAALKNPNAML	IQGAP1	16	2		0	0	0	0	0	0	FALSE	FALSE
LKQLLSDKQQKRQSG	IQGAP1	15	2		0	0	0	0	0	0	FALSE	FALSE
LKQLLSDKQQKRQSGQ	IQGAP1	16	2		0	0	0	0	0	0	FALSE	FALSE
TPSYVAFTDTER	HSPA7	12	2		0	0	0	0	0	0	FALSE	FALSE
TPSYVAFTDTERL	HSPA7	13	2		0	0	0	0	0	0	FALSE	FALSE
EGLYSRTLAGSIT	GLT8D1	13	2		0	0	0	0	0	0	FALSE	FALSE
EGLYSRTLAGSITTPP	GLT8D1	16	2		0	0	0	0	0	0	FALSE	FALSE
EKWYIPDPTGKFN	GLT8D1	13	2		0	0	0	0	0	0	FALSE	FALSE
GAIAAINSIQHNTR	GLT8D1	14	2		0	0	0	0	0	0	FALSE	FALSE
LPILVPSAKKAI	GLT8D1	12	2		0	0	0	0	0	0	FALSE	FALSE
LPILVPSAKKAIY	GLT8D1	13	2		0	0	0	0	0	0	FALSE	FALSE
LPILVPSAKKAIYMD	GLT8D1	15	2		0	0	0	0	0	0	FALSE	FALSE
LPILVPSAKKAIYMDD	GLT8D1	16	2		0	0	0	0	0	0	FALSE	FALSE
VEEGLYSRTLAGSIT	GLT8D1	15	2		0	0	0	0	0	0	FALSE	FALSE
VDKVLERDQKLSELD	VAMP1	15	2		0	0	0	0	0	0	FALSE	FALSE
YKIVNFDPKLLEG	GLT8D1	13	2		0	0	0	0	0	0	FALSE	FALSE
YKIVNFDPKLLEGKV	GLT8D1	15	2		0	0	0	0	0	0	FALSE	FALSE
LPEFYKTVSPAL	CAND1	12	2		0	0	0	0	0	0	FALSE	FALSE
VGQFIQDVKNSRST	CAND1	14	2		0	0	0	0	0	0	FALSE	FALSE
VVGQFIQDVKNSRS	CAND1	14	2		0	0	0	0	0	0	FALSE	FALSE
VVGQFIQDVKNSRST	CAND1	15	2		0	0	0	0	0	0	FALSE	FALSE
VVGQFIQDVKNSRSTD	CAND1	16	2		0	0	0	0	0	0	FALSE	FALSE
VVGQFIQDVKNSRSTDS	CAND1	17	2		0	0	0	0	0	0	FALSE	FALSE
DNGHLYREDQTSPAPG	PIK3IP1	16	2		0	0	0	0	0	0	FALSE	FALSE
DNGHLYREDQTSPAPGLR	PIK3IP1	18	2		0	0	0	0	0	0	FALSE	FALSE
EVQVFAPANALPARSE	PIK3IP1	16	2		0	0	0	0	0	0	FALSE	FALSE
GHLYREDQTSPAPG	PIK3IP1	14	2		0	0	0	0	0	0	FALSE	FALSE
NGHLYREDQTSPAPG	PIK3IP1	15	2		0	0	0	0	0	0	FALSE	FALSE
NGHLYREDQTSPAPGL	PIK3IP1	16	2		0	0	0	0	0	0	FALSE	FALSE
NGHLYREDQTSPAPGLR	PIK3IP1	17	2		0	0	0	0	0	0	FALSE	FALSE
VFAPANALPARSEAA	PIK3IP1	15	2		0	0	0	0	0	0	FALSE	FALSE
VQVFAPANALPARSE	PIK3IP1	15	2		0	0	0	0	0	0	FALSE	FALSE
AIVVSDRDGVPVIK	LAMTOR3	14	2		0	0	0	0	0	0	FALSE	FALSE
GLHAIVVSDRDGVPV	LAMTOR3	15	2		0	0	0	0	0	0	FALSE	FALSE
GLHAIVVSDRDGVPVIK	LAMTOR3	17	2		0	0	0	0	0	0	FALSE	FALSE
HAIVVSDRDGVPV	LAMTOR3	13	2		0	0	0	0	0	0	FALSE	FALSE
KLPSVEGLHAIVVSDRDG	LAMTOR3	18	2		0	0	0	0	0	0	FALSE	FALSE
LHAIVVSDRDGVPV	LAMTOR3	14	2		0	0	0	0	0	0	FALSE	FALSE
LHAIVVSDRDGVPVI	LAMTOR3	15	2		0	0	0	0	0	0	FALSE	FALSE
LHAIVVSDRDGVPVIK	LAMTOR3	16	2		0	0	0	0	0	0	FALSE	FALSE
LPSVEGLHAIVVSDR	LAMTOR3	15	2		0	0	0	0	0	0	FALSE	FALSE
VPVIKVANDNAPE	LAMTOR3	13	2		0	0	0	0	0	0	FALSE	FALSE
YYNTYQVVQFNRLP	LAMTOR3	14	2		0	0	0	0	0	0	FALSE	FALSE
YYNTYQVVQFNRLPL	LAMTOR3	15	2		0	0	0	0	0	0	FALSE	FALSE
YYNTYQVVQFNRLPLV	LAMTOR3	16	2		0	0	0	0	0	0	FALSE	FALSE
DKIYFMAGSSRKE	HSP90B1	13	2		0	0	0	0	0	0	FALSE	FALSE
DVGTDEEEETAKESTAEKDE	HSP90B1	20	2		0	0	0	0	0	0	FALSE	FALSE
EVTFKSILFVPTSAP	HSP90B1	15	2		0	0	0	0	0	0	FALSE	FALSE
KSEKFAFQAEVNR	HSP90B1	13	2		0	0	0	0	0	0	FALSE	FALSE
LPEFDGKRFQNVAK	HSP90B1	14	2		0	0	0	0	0	0	FALSE	FALSE
DGSYRIFSKGASE	ATP2B1	13	2		0	0	0	0	0	0	FALSE	FALSE
GSYRIFSKGASE	ATP2B1	12	2		0	0	0	0	0	0	FALSE	FALSE
SDGSYRIFSKGASE	ATP2B1	14	2		0	0	0	0	0	0	FALSE	FALSE
SVKKMMKDNNLVRH	ATP2B1	14	2		0	0	0	0	0	0	FALSE	FALSE
VDKVLERDQKLSELDD	VAMP1	16	2		0	0	0	0	0	0	FALSE	FALSE
NNMRIFGEAAEKN	NF1	13	2		0	0	0	0	0	0	FALSE	FALSE
VDKVLERDQKLSELDDR	VAMP1	17	2	yes	0	0	0	0	0	0	FALSE	FALSE
VGQFIQDVKNSRSTD	CAND1	15	1		0	0	0	0	0	0	FALSE	FALSE
DIMRVNVDKVLERDQK	VAMP3	16	2		0	0	0	0	0	0	FALSE	FALSE
DIMRVNVDKVLERDQKL	VAMP3	17	2	yes	0	0	0	0	0	0	FALSE	FALSE
IMRVNVDKVLERDQK	VAMP3	15	2		0	0	0	0	0	0	FALSE	FALSE
VKKMMKDNNLVRH	AT2B1/2/3/4	13	1		0	0	0	0	0	0	FALSE	FALSE
VLERDQKLSELDDR	VAMP1	14	2		0	0	0	0	0	0	FALSE	FALSE
VPSRMKYVYFQNNQ	FMOD	14	1		0	0	0	0	0	0	FALSE	FALSE
ATRSIQVDGKTIKAQ	RAB11A/RAB11B	15	2		0	0	0	0	0	0	FALSE	FALSE
ATRSIQVDGKTIKAQI	RAB11A/RAB11B	16	2		0	0	0	0	0	0	FALSE	FALSE
IGVEFATRSIQVDGK	RAB11A/RAB11B	15	2		0	0	0	0	0	0	FALSE	FALSE
RSIQVDGKTIKA	RAB11A/RAB11B	12	2		0	0	0	0	0	0	FALSE	FALSE
RSIQVDGKTIKAQ	RAB11A/RAB11B	13	2		0	0	0	0	0	0	FALSE	FALSE
RSIQVDGKTIKAQI	RAB11A/RAB11B	14	2		0	0	0	0	0	0	FALSE	FALSE
TRSIQVDGKTIKAQ	RAB11A/RAB11B	14	2		0	0	0	0	0	0	FALSE	FALSE
GIRVAPVPLYNS	KYNU	12	2		0	0	0	0	0	0	FALSE	FALSE
DDPAIDVCKKLLGKYPN	KYNU	17	2		0	0	0	0	0	0	FALSE	FALSE
DKQPYSKLPGVSLLKP	KYNU	16	2		0	0	0	0	0	0	FALSE	FALSE
DKQPYSKLPGVSLLKPL	KYNU	17	2		0	0	0	0	0	0	FALSE	FALSE
HPRYYISANVTGFK	KYNU	14	2		0	0	0	0	0	0	FALSE	FALSE
ADIFVDPVLHTA	GLG1	12	2		0	0	0	0	0	0	FALSE	FALSE
ADIFVDPVLHTACA	GLG1	14	2		0	0	0	0	0	0	FALSE	FALSE
DPGADYRIDRALNEA	GLG1	15	2		0	0	0	0	0	0	FALSE	FALSE
IAQDYKVSYSLA	GLG1	12	2		0	0	0	0	0	0	FALSE	FALSE
IAQDYKVSYSLAK	GLG1	13	2		0	0	0	0	0	0	FALSE	FALSE
ISRDWKLDPVLYRK	GLG1	14	2		0	0	0	0	0	0	FALSE	FALSE
LIAQDYKVSYSLA	GLG1	13	2		0	0	0	0	0	0	FALSE	FALSE
RQKLIAQDYKVSYS	GLG1	14	2		0	0	0	0	0	0	FALSE	FALSE
RQKLIAQDYKVSYSL	GLG1	15	2		0	0	0	0	0	0	FALSE	FALSE
RQKLIAQDYKVSYSLA	GLG1	16	2		0	0	0	0	0	0	FALSE	FALSE
RQKLIAQDYKVSYSLAK	GLG1	17	2		0	0	0	0	0	0	FALSE	FALSE
SALDYRLDPQLQLH	GLG1	14	2		0	0	0	0	0	0	FALSE	FALSE
SKADIFVDPVLHTA	GLG1	14	2		0	0	0	0	0	0	FALSE	FALSE
SPSKNYILSVISGSI	GLG1	15	2		0	0	0	0	0	0	FALSE	FALSE
ETTQLTADSHPSYHTDG	DnaJ	17	2		0	0	0	0	0	0	FALSE	FALSE
SGESLYHVLGLDKNATSDD	DnaJ	19	2		0	0	0	0	0	0	FALSE	FALSE
TTQLTADSHPSYHT	DnaJ	14	2		0	0	0	0	0	0	FALSE	FALSE
TTQLTADSHPSYHTD	DnaJ	15	2		0	0	0	0	0	0	FALSE	FALSE
TTQLTADSHPSYHTDG	DnaJ	16	2		0	0	0	0	0	0	FALSE	FALSE
DLSSSILAQSRERVA	PLIN3	15	2		0	0	0	0	0	0	FALSE	FALSE
KGVRTLTAAAVSGA	PLIN3	14	2		0	0	0	0	0	0	FALSE	FALSE
KGVRTLTAAAVSGAQ	PLIN3	15	2		0	0	0	0	0	0	FALSE	FALSE
VGPFAPGITEKAPEEKK	PLIN3	17	2		0	0	0	0	0	0	FALSE	FALSE
DPPLIALDKDAPLR	CLSTN1	14	2		0	0	0	0	0	0	FALSE	FALSE
EIITPDVPFTVDKDG	CLSTN1	15	2		0	0	0	0	0	0	FALSE	FALSE
IITPDVPFTVDKDG	CLSTN1	14	2		0	0	0	0	0	0	FALSE	FALSE
PPLIALDKDAPLR	CLSTN1	13	2		0	0	0	0	0	0	FALSE	FALSE
TNVKKSHKATVHIQ	CLSTN1	14	2		0	0	0	0	0	0	FALSE	FALSE
DDNIKTYSDHPE	CP	12	2		0	0	0	0	0	0	FALSE	FALSE
DDNIKTYSDHPEK	CP	13	2		0	0	0	0	0	0	FALSE	FALSE
DSAVFFEQGTTRIG	CP	14	2		0	0	0	0	0	0	FALSE	FALSE
GDKVYVHLKNLASRPY	CP	16	2		0	0	0	0	0	0	FALSE	FALSE
GDKVYVHLKNLASRPYT	CP	17	2		0	0	0	0	0	0	FALSE	FALSE
VHLKNLASRPYT	CP	12	2		0	0	0	0	0	0	FALSE	FALSE
VYVHLKNLASRPY	CP	13	2		0	0	0	0	0	0	FALSE	FALSE
VYVHLKNLASRPYT	CP	14	2		0	0	0	0	0	0	FALSE	FALSE
VYVHLKNLASRPYTFH	CP	16	2		0	0	0	0	0	0	FALSE	FALSE
YVHLKNLASRPY	CP	12	2		0	0	0	0	0	0	FALSE	FALSE
YVHLKNLASRPYT	CP	13	2		0	0	0	0	0	0	FALSE	FALSE
YVHLKNLASRPYTFH	CP	15	2		0	0	0	0	0	0	FALSE	FALSE
SNLIKLAQKVPTAD	GC	14	2		0	0	0	0	0	0	FALSE	FALSE
ALMTDPKLITWSPV	GPX1	14	2		0	0	0	0	0	0	FALSE	FALSE
QSVYAFSARPLAG	GPX1	13	2		0	0	0	0	0	0	FALSE	FALSE
QSVYAFSARPLAGGEPV	GPX1	17	2		0	0	0	0	0	0	FALSE	FALSE
DVGMFVALTKLGQPD	HLA-DOB	15	2		0	0	0	0	0	0	FALSE	FALSE
VGMFVALTKLGQPD	HLA-DOB	14	2		0	0	0	0	0	0	FALSE	FALSE
AGVFHVEKNGRY	CD44	12	2		0	0	0	0	0	0	FALSE	FALSE
FAGVFHVEKNGRYS	CD44	14	2		0	0	0	0	0	0	FALSE	FALSE
GPITITIVNRDGTR	CD44	14	2		0	0	0	0	0	0	FALSE	FALSE
NGRYSISRTEAADL	CD44	14	2		0	0	0	0	0	0	FALSE	FALSE
EEFKKLTSIKIQNDK	PTPRA	15	2		0	0	0	0	0	0	FALSE	FALSE
INRRMADDNKLFR	PTPRA	13	2		0	0	0	0	0	0	FALSE	FALSE
TATIVMVTNLKERKE	PTPRA	15	2		0	0	0	0	0	0	FALSE	FALSE
ELFYKGIRPAINVG	TP5A1	14	2		0	0	0	0	0	0	FALSE	FALSE
GQKRSTVAQLVKR	TP5A1	13	2		0	0	0	0	0	0	FALSE	FALSE
SDLDAATQQLLSRGV	TP5A1	15	2		0	0	0	0	0	0	FALSE	FALSE
GDAPAILFDKEF	HLA-DMA	12	2		0	0	0	0	0	0	FALSE	FALSE
VTHEIDRYTAIAY	HLA-DMA	13	2		0	0	0	0	0	0	FALSE	FALSE
GQGYLIKDGKLIKNNA	RPL3	16	2		0	0	0	0	0	0	FALSE	FALSE
IDTTSKFGHGRFQTM	RPL3	15	2		0	0	0	0	0	0	FALSE	FALSE
IDVIGVTKGKGYKGVTSRW	RPL3	19	2		0	0	0	0	0	0	FALSE	FALSE
MGPLKKDRIAKEEGA	RPL3	15	2		0	0	0	0	0	0	FALSE	FALSE
AAKYQLDPTASISA	VDAC2	14	2		0	0	0	0	0	0	FALSE	FALSE
IAAKYQLDPTASISA	VDAC2	15	2		0	0	0	0	0	0	FALSE	FALSE
IAAKYQLDPTASISAK	VDAC2	16	2		0	0	0	0	0	0	FALSE	FALSE
DAFGRIDVVVNNAG	HSD17B4	14	2		0	0	0	0	0	0	FALSE	FALSE
GLGRAYALAFAER	HSD17B4	13	2		0	0	0	0	0	0	FALSE	FALSE
ALNGEEFMNFDLK	FCGRT	13	2		0	0	0	0	0	0	FALSE	FALSE
SDGSFHASSSLTVK	FCGRT	14	2		0	0	0	0	0	0	FALSE	FALSE
EERNLLSVAYKNVVGAR	YWHAZ	17	2		0	0	0	0	0	0	FALSE	FALSE
ERNLLSVAYKNVVGAR	YWHAZ	16	2		0	0	0	0	0	0	FALSE	FALSE
IAELDTLSEESYKD	YWHAZ	14	2		0	0	0	0	0	0	FALSE	FALSE
IAELDTLSEESYKDS	YWHAZ	15	2		0	0	0	0	0	0	FALSE	FALSE
ADSYLDEGFLLDKKIG	CCT2	16	2		0	0	0	0	0	0	FALSE	FALSE
DSYLDEGFLLDKK	CCT2	13	2		0	0	0	0	0	0	FALSE	FALSE
VDNIIKAAPRKRVPD	CCT2	15	2		0	0	0	0	0	0	FALSE	FALSE
SPPQFRVNGAISN	PHEX	13	2		0	0	0	0	0	0	FALSE	FALSE
SPPQFRVNGAISNFE	PHEX	15	2		0	0	0	0	0	0	FALSE	FALSE
SPPQFRVNGAISNFEE	PHEX	16	2		0	0	0	0	0	0	FALSE	FALSE
SPPQFRVNGAISNFEEF	PHEX	17	2		0	0	0	0	0	0	FALSE	FALSE
VGKMFVDVYFQEDKK	PHEX	15	2		0	0	0	0	0	0	FALSE	FALSE
DPKRTIAQDYGVLKADE	PRDX1	17	2		0	0	0	0	0	0	FALSE	FALSE
DPKRTIAQDYGVLKADEG	PRDX1	18	2		0	0	0	0	0	0	FALSE	FALSE
PKRTIAQDYGVLKADEG	PRDX1	17	2		0	0	0	0	0	0	FALSE	FALSE
GLFIIDDKGILRQ	PRDX1	13	2		0	0	0	0	0	0	FALSE	FALSE
GLFIIDDKGILRQIT	PRDX1	15	2		0	0	0	0	0	0	FALSE	FALSE
RGLFIIDDKGILR	PRDX1	13	2		0	0	0	0	0	0	FALSE	FALSE
RGLFIIDDKGILRQ	PRDX1	14	2		0	0	0	0	0	0	FALSE	FALSE
RGLFIIDDKGILRQIT	PRDX1	16	2		0	0	0	0	0	0	FALSE	FALSE
GNTVIHLDQALARMR	PCM1	15	2		0	0	0	0	0	0	FALSE	FALSE
NTVIHLDQALARMR	PCM1	14	2		0	0	0	0	0	0	FALSE	FALSE
NTVIHLDQALARMRE	PCM1	15	2		0	0	0	0	0	0	FALSE	FALSE
ENNEIISNIRDSVIN	MAN2A1	15	2		0	0	0	0	0	0	FALSE	FALSE
NNEIISNIRDSVIN	MAN2A1	14	2		0	0	0	0	0	0	FALSE	FALSE
SPTVQVFSASGKPV	MAN2A1	14	2		0	0	0	0	0	0	FALSE	FALSE
SSPTVQVFSASGKPVE	MAN2A1	16	2		0	0	0	0	0	0	FALSE	FALSE
AEPNYHSLPSARTDEQ	LAMTOR1	16	2		0	0	0	0	0	0	FALSE	FALSE
SSILAKTASNIIDVS	LAMTOR1	15	2		0	0	0	0	0	0	FALSE	FALSE
ADDLEGEAFLPL	UNC13D	12	2		0	0	0	0	0	0	FALSE	FALSE
ADDLEGEAFLPLRE	UNC13D	14	2		0	0	0	0	0	0	FALSE	FALSE
AGREINLVDAHLKSE	BTLA	15	2		0	0	0	0	0	0	FALSE	FALSE
AGREINLVDAHLKSEQT	BTLA	17	2		0	0	0	0	0	0	FALSE	FALSE
GREINLVDAHLKSE	BTLA	14	2		0	0	0	0	0	0	FALSE	FALSE
WNFEKFLVGPDG	GPX1/3/5/6	12	1		0	0	0	0	0	0	FALSE	FALSE
TTLYVTDVKSASERPS	BTLA	16	2		0	0	0	0	0	0	FALSE	FALSE
APSTYAHLSPAKTPPP	LSR	16	2		0	0	0	0	0	0	FALSE	FALSE
APSTYAHLSPAKTPPPP	LSR	17	2		0	0	0	0	0	0	FALSE	FALSE
APSTYAHLSPAKTPPPPA	LSR	18	2		0	0	0	0	0	0	FALSE	FALSE
RDDLYDQDDSRDFPR	LSR	15	2		0	0	0	0	0	0	FALSE	FALSE
TRPYHSLPSEAVFA	CYB561A3	14	2		0	0	0	0	0	0	FALSE	FALSE
TRPYHSLPSEAVFAN	CYB561A3	15	2		0	0	0	0	0	0	FALSE	FALSE
VAVFTFHNHGRT	CYB561A3	12	2		0	0	0	0	0	0	FALSE	FALSE
VAVFTFHNHGRTA	CYB561A3	13	2		0	0	0	0	0	0	FALSE	FALSE
VAVFTFHNHGRTANL	CYB561A3	15	2		0	0	0	0	0	0	FALSE	FALSE
EDDYIKSWEDNQQGDE	SPOCK2	16	2		0	0	0	0	0	0	FALSE	FALSE
ERIQIQEAAKKKP	SPOCK2	13	2		0	0	0	0	0	0	FALSE	FALSE
ERIQIQEAAKKKPGI	SPOCK2	15	2		0	0	0	0	0	0	FALSE	FALSE
LSSISQYSGKIK	SPOCK2	12	2		0	0	0	0	0	0	FALSE	FALSE
SPAKDSLSFEDF	CIB1	12	2		0	0	0	0	0	0	FALSE	FALSE
VQHYELLNGQSVFG	PCDH9	14	2		0	0	0	0	0	0	FALSE	FALSE
DNQYAVLENQKSSH	CDV3	14	2		0	0	0	0	0	0	FALSE	FALSE
GPPEIYSDTQFPS	CDV3	13	2		0	0	0	0	0	0	FALSE	FALSE
GPPEIYSDTQFPSLQ	CDV3	15	2		0	0	0	0	0	0	FALSE	FALSE
TPQGPPEIYSDTQFPS	CDV3	16	2		0	0	0	0	0	0	FALSE	FALSE
TPQGPPEIYSDTQFPSLQST	CDV3	20	2		0	0	0	0	0	0	FALSE	FALSE
ANLQRAYSLAKEQR	STUB1	14	2		0	0	0	0	0	0	FALSE	FALSE
NLQRAYSLAKEQR	STUB1	13	2		0	0	0	0	0	0	FALSE	FALSE
TPSGITYDRKDIEEH	STUB1	15	2		0	0	0	0	0	0	FALSE	FALSE
VSTLNSEDFVLVSR	RABGAP1	14	2		0	0	0	0	0	0	FALSE	FALSE
VSTLNSEDFVLVSRQ	RABGAP1	15	2		0	0	0	0	0	0	FALSE	FALSE
VSTLNSEDFVLVSRQG	RABGAP1	16	2		0	0	0	0	0	0	FALSE	FALSE
YKIVNFDPKLLE	GL8D1	12	1		0	0	0	0	0	0	FALSE	FALSE

## Sheet: RCC_I
Sequence	HLA	Source protein	Peptide length	Source	Immune response to antigen published	column	96 well	50% ACN
RPTLWAAAL	B*07,B*35	IGFBP3	9	4	yes	9	7	9
MPLGHIMRL	B*07	EGLN3	9	5	yes	9	3	8
RPAQGVVTTL	B*07	FN1	10	4		9	0	5
RPHHDASTF	B*07		9	4		8	9	9
VPYPVTTTV	B*51	CD36	9	4		8	1	0
SPRAAEPVQL	B*07	CA9	10	4	yes	6	5	4
KPFDPARTPLVL	B*07	BCAR1	12	4		5	3	6
QPRTPILLI	B*07	LOX	9	4		0	0	0
SPSTSRTPLL	B*07	EGFR	10	4	yes	0	0	0
APAARAPQAL	B*07	VEGFA	10	4	yes	0	0	0

## Sheet: RCC_II
Sequence	HLA	Source Protein	Peptide length	Immune response to antigen published	column	96 well	50% ACN	source	Binder
RLPIIDVAPLDVGAPD	DR	COL1A1	16		9	9	5	4	FALSE
AVHQFDSVKRISNSG	DR	ENPEP	15		0	0	0	4	FALSE
APGHTIVPSTASPPVSSA	DR	PAX2	18	yes	0	0	0	4	FALSE
VSGGIGALVRLKSLQGD	DR	TGFBI	17		0	0	0	4	FALSE
GGGYVKLFPNSLDQT	DR	CALR	15		1	0	0	4	TRUE
EGQYARLISPPVH	DR	NRP2	13		0	0	0	4	FALSE
VPGKTFVNITPAEVGVL	DR	PFN1	17		0	0	0	4	FALSE
SPAFRIEDANLIPP	DR	THBS1	14		0	0	0	4	FALSE
SRGTLLALEGPGLSQR	DR	THBS2	16		0	0	0	4	FALSE
SQDDIKGIQKLYGKRS	DR	MMP7	16	yes	0	0	0	6	FALSE
