# Supplementary material for: Immunoprecipitation methods impact the peptide repertoire in immunopeptidomics
Source: Front Immunol. 2023 Jul 21;14:1219720. doi: 10.3389/fimmu.2023.1219720 (PMC10400765; doi:10.3389/fimmu.2023.1219720)
Supplement: Supplementary file 7 [file Table_7.xlsx]

## Sheet: CLL
column-exclusive	LEN	Imm. Score	96-well exclusive	LEN	Imm. Score
LPTEEEWEF	9	0.55054	SYIEHIFEI	9	0.45803
GEYWIEVEM	9	0.53888	RENWHEEVL	9	0.45516
VEVEWEEHL	9	0.5275	ATVIFIVTK	9	0.44412
LVFEWTIVK	9	0.52743	GVGRWEVVK	9	0.43199
AVFEWHITK	9	0.5199	HTIDWVREK	9	0.42226
VPVWIIHYY	9	0.51631	NYIPRFWTF	9	0.40226
GEEWRGFIL	9	0.51425	LERIEETAL	9	0.39809
SEAVIWEVL	9	0.50097	YPIEHGIIT	9	0.39743
LPTEAEWEY	9	0.49114	RPAFFAERL	9	0.39607
VFDWIEANL	9	0.48318	LYYDAIWHF	9	0.39034
LPREELWIY	9	0.46931	AYDTVRWEF	9	0.38062
KLLFWVTEV	9	0.46002	SEPEEITTM	9	0.37537
QPLEEIITY	9	0.45493	KYQEEFEHF	9	0.37425
AEERWEVVL	9	0.45349	DAIAEIRAI	9	0.37189
FQDEINWRL	9	0.44864	ATAIFLFTK	9	0.37166
KETEAWDFL	9	0.44708	YYEHEFVEL	9	0.36609
DEEAIFITL	9	0.44667	TYPENWRAF	9	0.3659
LEEIHIFVL	9	0.44612	GTLEQWIEK	9	0.36368
KLAEFIDFL	9	0.43985	KYQIINEEF	9	0.36283
IYDFIGEFM	9	0.4394	RPFERTITM	9	0.36069
NAFWTIPVY	9	0.43873	KEKFEEERL	9	0.35429
YTWEEVFRV	9	0.43805	IPAIRDITL	9	0.3529
VVAAVIWRK	9	0.43473	RYIDRIHIF	9	0.34626
SVLPWIILH	9	0.43206	KTIEAGIGK	9	0.34607
ALPEIFTEL	9	0.42821	RTQEEIVAK	9	0.34363
TEDFIIDTL	9	0.42128	RLFIGGIPK	9	0.34266
FEEIREILL	9	0.41691	KYDEIFYNL	9	0.34085
HPEEHIRIW	9	0.41147	SPGWVRLAL	9	0.33631
SGATIRIFK	9	0.4108	ETFRTTIEK	9	0.33524
LPTEETEIM	9	0.40965	RTTHNIIEK	9	0.33495
SEAEIFTTL	9	0.40869	ASVAWAVLK	9	0.33366
EEIIEVVEL	9	0.40682	SYNEHWNYL	9	0.33104
SLGRFEITV	9	0.40633	RFEEAHFTF	9	0.32328
FLQEWEVYA	9	0.40578	LEQERVIEL	9	0.32323
NLLAHIWAL	9	0.40235	RYLTGAWRL	9	0.32247
YLEEFITNI	9	0.40151	SSGDIFLEK	9	0.32226
EPTWIIMEL	9	0.40067	RYVIIPTTF	9	0.32192
HEAEIETRI	9	0.4003	SSFGRGFFK	9	0.3216
SEFDFFERL	9	0.39926	RIFVYFITK	9	0.32114
SEKEWLEIL	9	0.39827	QPTVRITEL	9	0.32108
HFDTIFEVF	9	0.39468	KTTTTIIPK	9	0.32058
RPVEEIVTF	9	0.39445	FPRTPGIWL	9	0.3187
IFDWVEANL	9	0.39378	VYVAIDERL	9	0.31799
SEETFRFEL	9	0.39158	AQTGTRWNK	9	0.31638
GLTEGIWQL	9	0.39089	ATFAGIENK	9	0.31637
KESEIIDFF	9	0.38905	KYVERIHYI	9	0.31497
SLQEEIAFL	9	0.38735	VYTDFAFRI	9	0.31479
FLHEVLWEL	9	0.38645	LPIEAPIRM	9	0.31417
EPIYIITEY	9	0.38562	DAPIIGHLW	9	0.31264
YLLREWVNL	9	0.38555	KTTTIAVEV	9	0.31143
TEDEIATIL	9	0.3849	TYGEIFEKF	9	0.31005
NAIEDTIFY	9	0.38281	VYVERAEVL	9	0.31
LPDPIIIHL	9	0.38214	RPTLWAAAL	9	0.30985
LLDEAIEAV	9	0.37869	GIATTFINK	9	0.3083
SLVEIILHV	9	0.37857	KSNPIIRTV	9	0.30798
RLNEIEAAL	9	0.37838	VFIRGGEEF	9	0.30318
QEAWALERL	9	0.37799	LPHHRVIEV	9	0.30313
ASFAFEFPK	9	0.37794	GSVPVIIAR	9	0.3029
FVNDIFERI	9	0.37476	ATNGVIHII	9	0.30254
SPAIIFESM	9	0.37426	VPYEGVFRI	9	0.30045
HPVWALIYY	9	0.37411	QTLRAAFIK	9	0.29997
IPLEWDHDY	9	0.37399	STAEAIGLK	9	0.29895
NAWADIERF	9	0.37289	VSFPIGIYK	9	0.2985
QELFDEIRM	9	0.37261	AASEFILGK	9	0.29677
KEQIIELEL	9	0.36931	YPFFRGVTI	9	0.29562
APYDENWFY	9	0.36787	KYFLWEEKF	9	0.29529
LPLTARWEY	9	0.36772	GTTDFIHLK	9	0.29502
FADFERHFL	9	0.36692	SAIAAVIAR	9	0.29471
KEQDFFFEL	9	0.36622	IYTPIFNEY	9	0.29428
FEFDIFTRL	9	0.36312	FPRDPEIEM	9	0.29339
QARIEIESF	9	0.36134	KYPENFFLL	9	0.29337
TPIFDFRVF	9	0.3606	AQITATIAK	9	0.29208
LLFEGIARI	9	0.36029	TYTDRVFFL	9	0.29138
AWDIAIATM	9	0.3602	LLLLLIIIL	9	0.2898
MEKIWHHTF	9	0.36005	NYAWVYYHL	9	0.28809
IPVTIITGY	9	0.3599	SAVLFTITK	9	0.28778
LLAEVIENL	9	0.35965	GVAPFTIAR	9	0.28726
ILQERIPWV	9	0.35889	NPAENFRVL	9	0.28515
AEIEDIRVL	9	0.35863	NYATRIVTL	9	0.28496
VLMPWIHEL	9	0.35862	AYLEAIHNF	9	0.28405
HPREAEEVM	9	0.35852	AVADAVIEK	9	0.2828
ILWEHLEIL	9	0.35597	LAHGERAEL	9	0.28234
HEFEELFRL	9	0.35485	GYSEHFVEF	9	0.28209
FPFFDIAHY	9	0.3546	NVRIATTAL	9	0.28098
REDIRELIL	9	0.35417	IVVEHIIMK	9	0.28065
SSFDGIIAM	9	0.35378	TEVGDNWRL	9	0.28019
VELEIRELL	9	0.35349	ATGIILPAR	9	0.27758
IPEFLFEHL	9	0.3531	SPEETRAAL	9	0.27565
KVANIIAEV	9	0.35259	YPEAITRLV	9	0.27521
IPWVIEPVY	9	0.35205	IYSIDFTRF	9	0.27502
NLLEEVFHL	9	0.35121	QENARETEL	9	0.27318
IPAEEIPAY	9	0.34973	KATEHATEL	9	0.27294
VETELIFAL	9	0.34949	AYLEAHETF	9	0.27288
NSVVTIIHL	9	0.34924	IPYHIVNIV	9	0.27211
LGETGIWQL	9	0.3491	TELEYIHAL	9	0.26899
VVDIPIVEK	9	0.34894	IVAGTIVVK	9	0.26884
VAWDIPITY	9	0.34838	LPLARIATV	9	0.26715
NEIVTFERL	9	0.34748	LPQGIVREL	9	0.26714
YIFEEPFTI	9	0.34729	FQHGVIAAV	9	0.26596
SLFRVITEV	9	0.34682	APTTHTEEY	9	0.2627
HFDIVIRNL	9	0.3465	IRPGTAFEL	9	0.26243
SVIGFRILL	9	0.34586	TVNRTVITM	9	0.26164
SEDHAWVVF	9	0.34532	SVIEEGDCK	9	0.26057
KEGIEYILL	9	0.34478	QIYGVFDEK	9	0.26052
SEVIFGHVL	9	0.34464	STAAFFLLR	9	0.26043
KTEEAAITK	9	0.34318	SEFEENTNL	9	0.25914
YAAELIERV	9	0.34267	YAVERAVTH	9	0.2589
YMAELIERL	9	0.34267	TVQEHLIEK	9	0.25503
IEEFLEEVL	9	0.34237	TTTTTHITK	9	0.25491
SIFEFVHAL	9	0.34177	EYNHIFPLL	9	0.25441
FLNDEVWNL	9	0.33974	FEAAREVTL	9	0.25424
LELRTFEEL	9	0.33948	GSIEINIKK	9	0.25378
FLREYFERL	9	0.33889	KVVDVIGTK	9	0.25248
DLFRDITFY	9	0.33812	GVIDLVFEK	9	0.25088
GEEILITVL	9	0.33778	RPNGVITGL	9	0.25004
NELWTEIKL	9	0.33766	KEEDFHPEL	9	0.24841
YPNERFELL	9	0.33727	KYQRILERL	9	0.24838
TPFRNFEEF	9	0.33698	GVVNIHENK	9	0.24766
DAADIRFVY	9	0.33626	SVFVATFLR	9	0.2465
SIWDYFIAK	9	0.336	KYEELFPAF	9	0.24615
SEAIVTVIM	9	0.33596	GINGDIRAK	9	0.24542
VLEEFVPEI	9	0.33525	KYFDEHYEY	9	0.24365
TPLPEEFEL	9	0.33429	NYLNHWNHF	9	0.24334
GLWEEAYRV	9	0.3341	VVSEVDIAK	9	0.24331
TFDIEAVTL	9	0.33297	KLQETIEQK	9	0.24305
SLYREILFL	9	0.3327	TYVRWYTQL	9	0.24278
FLEEFENNL	9	0.33226	GSLAEILLK	9	0.24271
SEVIEGYEI	9	0.3321	SVFNHAIRH	9	0.24238
SQIEADFRL	9	0.33197	GPREAFRQL	9	0.24185
YLHTTIFGL	9	0.33124	SSLNHIVEK	9	0.24001
SPDATIRIW	9	0.33109	TAAVTAAIK	9	0.23965
YLTDIFTTL	9	0.33016	VYPDGIRHI	9	0.23958
FPFTREEAL	9	0.32907	ASFENVRAK	9	0.23785
FPPREIVTY	9	0.32878	STFNVFVGK	9	0.23653
IFDEFRTVL	9	0.32755	SFDETVTHF	9	0.23627
LLFERATFL	9	0.32714	VTVTETPEK	9	0.23564
YARDETEFY	9	0.32606	EVFRFAYYK	9	0.23563
KVDTVWVNV	9	0.32603	KIDDTIRYL	9	0.23412
EAVWRLPEF	9	0.32539	SPETRENAL	9	0.23361
GLYGAIFRL	9	0.32532	KTQEIFHSK	9	0.23359
VVWGTVIRV	9	0.32522	EYLERAPEL	9	0.23352
ALFEEVPEL	9	0.32425	AVIGHFNGK	9	0.23334
LEKYIIEEL	9	0.32416	APGVRAVEL	9	0.23311
YLTAEILEL	9	0.32389	VEDITGLRL	9	0.2317
KVIGFLEEV	9	0.32386	KFVETHPEF	9	0.23154
NEIEDVWQL	9	0.32367	IPSIRNGIL	9	0.23089
YLEDFITNI	9	0.32308	APEERPAAL	9	0.22909
IMEDIILTL	9	0.32302	AIIAILTPK	9	0.22801
GEAWPFESV	9	0.32283	IPGPRIGAL	9	0.22698
GASEIILRK	9	0.32281	IVLVENFYK	9	0.22599
NIPEIVAVY	9	0.32275	QIFNGTFVK	9	0.22395
KMWEEAISL	9	0.32264	VYEYVVERF	9	0.22258
FMATIAEGL	9	0.32249	REREEREKL	9	0.22227
YEEGINIHL	9	0.32133	KTDLFYERK	9	0.2213
AEENDWVRL	9	0.32118	SINVIDVNK	9	0.22098
AEAFVRAFL	9	0.32084	RYPDRITLI	9	0.22068
GETAFAFHL	9	0.3205	RPQDIRTVL	9	0.21992
SATELFEAY	9	0.32011	YYQHIVTTL	9	0.21885
KINEAIVAV	9	0.31973	IPDGGVHIV	9	0.21822
GEANEEFAL	9	0.3196	IPDGGVHII	9	0.21822
HLAELIAEL	9	0.31945	AEDEDATHL	9	0.21804
KQSEEIPEV	9	0.31897	DPFAFIHKI	9	0.21795
VIFVTTVWK	9	0.31814	KYVPAIAHL	9	0.21754
RPFAGFEDF	9	0.31803	AYAIIKEEL	9	0.21622
KFDDIRIYF	9	0.318	SYQRAFNEF	9	0.21582
YEIEARDFL	9	0.31789	KLKEAVEAI	9	0.21507
ELGDFRFTL	9	0.31752	KPNANRIAL	9	0.21487
ILFAREFNL	9	0.31704	FPAVHAAEM	9	0.21409
SVSEVIEGY	9	0.31683	TVATFILQK	9	0.214
VEDVAWHLL	9	0.31617	TYVYFTNEL	9	0.21326
FPLEAITAF	9	0.31615	KYGFYTHVF	9	0.21316
VATDFFTVL	9	0.316	MYGFVNHAL	9	0.21307
DLWLEREVF	9	0.31558	KILEDVVGV	9	0.21225
GEIRTITVV	9	0.31524	SLADFQIEK	9	0.2108
KEYEEDDIL	9	0.31441	SPITARDAL	9	0.21066
KDWQEIIAL	9	0.3133	YLKDLIEEV	9	0.2098
SEENFAIVF	9	0.31326	VYPPIRHHL	9	0.20976
AQFEHTILL	9	0.31263	HTMEFALVK	9	0.20934
TELIVRVEL	9	0.31258	ATDPTIHTV	9	0.2091
FLLTIENEL	9	0.31235	YPYVGILHV	9	0.20816
AIAPIIAAV	9	0.3123	LPFDRVVTI	9	0.2071
HVYEIPVEY	9	0.31205	KPKETGGIL	9	0.20681
AEGREEAVL	9	0.31197	AIFPRAFPK	9	0.20639
KTLEGIAAV	9	0.31131	QVIAGAVHK	9	0.20614
KETAVFINI	9	0.31091	KTKEGVREV	9	0.20479
TPWPHIVEF	9	0.31086	DYVEGLRVF	9	0.20451
REGEENEAL	9	0.31052	SYGDILHVI	9	0.2039
FPWLEEAVY	9	0.30963	KVLERVNAV	9	0.20381
RTFEGIDPK	9	0.30927	LPDGRIIKV	9	0.2033
EPLAIVEGY	9	0.30853	LPRELVVTV	9	0.20313
KMTEELEAL	9	0.30777	VAIGDVYFK	9	0.20304
FLGIHVFLV	9	0.3076	AYTPFHAVL	9	0.20303
YLIELIDRV	9	0.30739	QILDGIHYL	9	0.20214
YEEAIRTVM	9	0.30707	GEEEDGPVL	9	0.20151
NELAEFARL	9	0.30673	VPFHRVDTI	9	0.20121
KEAIEGTYI	9	0.30662	AQWEDVVQK	9	0.20027
REQEIPFVF	9	0.30523	ATNYITRNK	9	0.20022
GLIDEIYGI	9	0.30498	YYPRVEYGF	9	0.19961
YLYGIRVEV	9	0.30456	SIKEVDEAK	9	0.19919
QEFLERIHL	9	0.30428	KFIWTNHKF	9	0.1991
VETFVADIL	9	0.30391	AVVELVTVK	9	0.19909
KLDAFVEGV	9	0.30373	SEEDRATVL	9	0.19893
NEEVINILL	9	0.30339	AMLDTVVFK	9	0.19862
AAGGHITFK	9	0.30304	LMVDHVTEV	9	0.19734
IINGIIISV	9	0.30254	FYTVIPHNF	9	0.19682
YMLEHVITL	9	0.30251	LPDGRTLIV	9	0.19664
LPTGIPIVY	9	0.3023	IPVAIRTQI	9	0.19617
LLLEILHEI	9	0.30211	ALFRLVEPA	9	0.19616
HEFEEATNL	9	0.30206	QEFGADVRL	9	0.19616
TLVDEVFRI	9	0.30112	ITTTINPRF	9	0.19605
RLFENYIEL	9	0.29979	RPVTPITNF	9	0.19592
HEFFHILNL	9	0.29944	TLDEATPTL	9	0.19591
EPIYIVTEY	9	0.2992	VVSEIPVLK	9	0.19457
EPIYIVTEF	9	0.2992	FPVGRVHRL	9	0.1943
GEELIVEVL	9	0.29842	ATYVFLHTV	9	0.19388
EPVPWADAF	9	0.29635	LIAFVINSL	9	0.19386
VIAEILRGV	9	0.29609	RYLEAALRL	9	0.19296
IPITDIRAF	9	0.29568	IANTVELRV	9	0.19229
IAAGIFNDL	9	0.2941	STQIVANAK	9	0.19075
AIFEIVLNR	9	0.29407	WVDEERASL	9	0.19053
KVLDVLWEL	9	0.29392	GLYEFPLNK	9	0.18997
YPLWGGIMY	9	0.29391	GLDEAIRKV	9	0.18901
RLIEETISI	9	0.29365	QYEEQFVTL	9	0.18817
SEHGINIDL	9	0.29339	GLAGEFQRL	9	0.18698
ILFEGVEYI	9	0.29295	DALLIHDTV	9	0.18669
YPAEITLTW	9	0.29291	AYVLNIVRF	9	0.1863
IYEEFLAAF	9	0.29269	GVFGFPLGR	9	0.1861
GEIERLINL	9	0.29245	KAFQEGIAK	9	0.18602
FIWDFIEKV	9	0.292	VEAAAVRDI	9	0.18567
GLLRIIPYL	9	0.29184	NAYVNINRI	9	0.1841
IEEFLEAVL	9	0.29089	GYPEVALHF	9	0.18372
EEHIELVVL	9	0.29044	SPRYIFTML	9	0.18304
YGVETHEAY	9	0.28976	LPYGLERAI	9	0.18289
EEEDIYEVL	9	0.28956	NSTRETPPK	9	0.18288
HLANIVERL	9	0.28939	HAGPVINTL	9	0.18254
VLMWEIYSL	9	0.28889	SFHNIHNTF	9	0.18126
YLFEEAISM	9	0.28874	SVSTERLEK	9	0.18072
QEIFEVNNL	9	0.28812	NYIRITSEI	9	0.1803
RIMEAIENV	9	0.28785	KPRVTPVEV	9	0.17904
EPYFDEYEM	9	0.28783	QTSDVVIHR	9	0.1789
FVFETPFTL	9	0.28759	HPYRLILTV	9	0.17868
GEGAPAWVL	9	0.28746	ATIEEAYSR	9	0.1785
EEPVEEAVI	9	0.28683	YPSEILDPH	9	0.17845
AMIELVERL	9	0.28675	LPIANVARI	9	0.17839
FEKEETFTL	9	0.28627	VSHAPGEAL	9	0.17833
SEDTTEETL	9	0.28549	YYTPITPHL	9	0.17712
YQYPVIIHL	9	0.28434	VYPEYVIQY	9	0.17705
VEYDEFTTL	9	0.28426	KYAPRFNGF	9	0.17648
VLLGHIFYV	9	0.28392	VYVVGTAHF	9	0.1764
FAVEYFTRL	9	0.28375	SLPELVHAV	9	0.17537
SEDTIRLFL	9	0.28362	STLPAITLK	9	0.1749
NAFEELVAF	9	0.28351	ATNGTRAAL	9	0.1744
SLDEGIEQV	9	0.28305	SVLEPGTAK	9	0.17387
IAFFDVRTF	9	0.28262	LAVARDLEL	9	0.17319
FLYAGHIFL	9	0.28234	APRLPITGL	9	0.17268
FLYFEDHGL	9	0.28208	TPRPTAAEL	9	0.17179
DPFVDRIGY	9	0.28198	KPKTTNIEL	9	0.17159
SLDGIPFTV	9	0.28194	KVNDDFYTK	9	0.17158
TLQEFLERI	9	0.28145	REHGGPEGM	9	0.17146
SEQVIVEVL	9	0.28102	SVQDVIYVR	9	0.1712
HEVVDEIYF	9	0.28095	RTFDLLIGK	9	0.1712
GEENDIILL	9	0.27871	RYQDIIHSI	9	0.17024
SLIRIVPVV	9	0.2785	FATIRTASL	9	0.16982
AELIYEVTL	9	0.27849	IPYALRVEL	9	0.16943
QAIQWILHY	9	0.27716	FPWSEIRNI	9	0.16811
TEADVEEAL	9	0.27683	SGGPLIVHK	9	0.16806
YEERINLIL	9	0.27649	AALIPLVVK	9	0.16804
NVVAVIVAF	9	0.27595	VFIGTGHLL	9	0.16782
AIQEAILEK	9	0.27567	KPKIATANL	9	0.1678
KLSEFDVEM	9	0.27527	KLLGELHTL	9	0.16754
YPEDVAEEL	9	0.27485	SYLENVDHF	9	0.16733
LEHIEEVSL	9	0.27435	TPEDRRPTL	9	0.16726
AEDIENDAL	9	0.27411	VYNPVRAEW	9	0.16718
KETETEVLL	9	0.27376	GVLAWVKEK	9	0.16683
YLTEVFLHV	9	0.27329	NVYEVVNPK	9	0.16667
KELEEELLL	9	0.27306	YYVWLQHTL	9	0.16643
IAIDVIDAY	9	0.27258	AELVHAVVL	9	0.16523
HYDAVEAEL	9	0.27254	APFLRNVEL	9	0.16449
AELENIATL	9	0.27183	APRGPGAEL	9	0.16352
LPFDFTWKM	9	0.2718	NPQERTLTL	9	0.16341
ILREDLEEL	9	0.27171	SVNVVTHGK	9	0.16328
YLQEVIDVL	9	0.27147	MITDVVPEV	9	0.16312
ILPERFLAV	9	0.27125	VPRPAGGEF	9	0.16274
FGINHGIEL	9	0.27091	RYIPTAAAF	9	0.16255
HPFEVPREY	9	0.27069	SAITGPVAK	9	0.16252
KEAATTEEL	9	0.26941	APDVARALL	9	0.1621
SEEFGDVRL	9	0.26926	YPPPEVRNI	9	0.1615
VLLFIEHSV	9	0.26869	VSSWLPLAK	9	0.16145
GVLDWLIQK	9	0.26862	KITDVALEK	9	0.16109
AAFAHFPEL	9	0.26821	LPWPARPAL	9	0.16106
RLPEIYIQL	9	0.26791	TEPLEDTVL	9	0.1605
YPAENLIEY	9	0.26753	QPLPVILHV	9	0.16026
TAEEAVAVY	9	0.26735	KANGTTVHV	9	0.16008
ILEENIPVL	9	0.26699	SSAAVHRLK	9	0.15992
ALAEEVEQV	9	0.26663	MANIPLPEY	9	0.15972
FATVVEELF	9	0.26661	IYIAGHPAF	9	0.15952
NAFDVFAAY	9	0.2666	AYLHTTTTF	9	0.15873
TPWRGILLF	9	0.26642	SVQRYVINH	9	0.15828
VEEENIPAL	9	0.26573	ATALGFLAH	9	0.15824
TILEILPEL	9	0.26545	KYAWVLDKL	9	0.15807
QILEGVHFL	9	0.26471	SFDETCTRF	9	0.158
RVMELFFTV	9	0.26463	LPAHPGAEV	9	0.15787
MEEIGRISI	9	0.2638	KYQDILNEI	9	0.15692
VFDIHLAFL	9	0.2636	LYTEKFEEF	9	0.15655
GQNIAVVGK	9	0.26342	APAIRKEIL	9	0.15628
QEDAHRIVL	9	0.26323	VLLTRLENV	9	0.15614
EPTAAAIAY	9	0.26208	QATRTVPVF	9	0.1561
MVLTIFIKY	9	0.26158	GTNRTTVNK	9	0.15538
VEIAEAIQL	9	0.26154	LPLAHVLEL	9	0.15527
SADRTVIDY	9	0.26122	STAAATVLK	9	0.15507
RLDYITAEI	9	0.26114	AAATATVLK	9	0.15476
TAEGTVFHF	9	0.26096	HENLLINEL	9	0.15426
MPETTETVL	9	0.26049	RYFPNPEEF	9	0.1531
YEAELEARL	9	0.26016	SPQLREAVL	9	0.15303
DAHGVVIVF	9	0.2601	VTNAVLHEV	9	0.15283
RGDDILTIL	9	0.2592	HSTDRVVLI	9	0.15254
AVYVPFWQK	9	0.259	TTAAVGVLK	9	0.15253
AELAEEVNL	9	0.25858	VYLIEHPSL	9	0.15225
RLLEFLVAL	9	0.25841	ATYLLEENK	9	0.15181
VLFGVETHV	9	0.25821	LVIPFAVQK	9	0.15003
RLWEGAISI	9	0.25814	VSQEPFPNK	9	0.14941
SVDEVEISV	9	0.25806	AYVLRLETL	9	0.14938
TELAEPIAI	9	0.25801	NYSNIRFQF	9	0.14923
AAEEGLREL	9	0.25799	HSMDFVAYR	9	0.14904
VEPIHAVVL	9	0.25761	VLDDVGHGV	9	0.14872
LPFYDREFF	9	0.2575	GQAVALRAK	9	0.14844
GTSIFTAPK	9	0.2573	QYLRVETQF	9	0.14801
HPPHYFFTY	9	0.25703	EYNNNFHVL	9	0.14671
NPYVEAEYF	9	0.25701	RIISEAIAK	9	0.14624
LPWLHNIEL	9	0.25697	EYDNFFQHL	9	0.14603
AEDPVFTIL	9	0.25696	IFTNTVARF	9	0.14601
LLNDNIFHM	9	0.2569	HEHEQENEL	9	0.14574
REMEENFAV	9	0.25682	AYIADHLGF	9	0.14506
AVHDITVAY	9	0.25666	YYLTDVDRI	9	0.14488
YPEEDNEAF	9	0.25612	DPYTQRIEV	9	0.1446
TLNNLEIFL	9	0.25556	TEDPLEVRI	9	0.14457
SEHVFDLIL	9	0.25532	SYIDVLPEF	9	0.14442
QEHEELTVL	9	0.25519	KVATTVISK	9	0.14408
ALITTILHL	9	0.25488	SVQAPEVAK	9	0.14292
EETGIDVTL	9	0.2547	KAAGGATPK	9	0.14291
ATLLIFANK	9	0.25428	VTGNPTVIK	9	0.14283
NPEAAVHIF	9	0.25389	SVIDVFNQR	9	0.14278
QVFEGHTHY	9	0.25386	QAADILLYK	9	0.14266
YLSEATIGL	9	0.25381	SIHGRPVTK	9	0.14208
HLFFTVPRV	9	0.25334	RPRTPPEAI	9	0.14198
REEWESAAL	9	0.25304	AENPFLTHL	9	0.14196
REPLRTIFL	9	0.2529	VAVDVAVPK	9	0.14111
TLADLIEHI	9	0.2529	TLEPDRPEV	9	0.1408
GLSVIIPHV	9	0.25226	LEIARNPAM	9	0.14038
IYDEDEVLL	9	0.25216	IYIINVHSM	9	0.14032
IPFEFPLHL	9	0.25185	LPFDRFSEV	9	0.1398
DANFTVVVM	9	0.25132	VPATDRNAL	9	0.13948
FLVGERVTL	9	0.25124	EAFSRFETI	9	0.13931
HAATDITGF	9	0.2512	VSAPRVGGK	9	0.1392
SPSDVFIGY	9	0.25114	ATVAAILQH	9	0.13911
AVIEFLLDK	9	0.25111	SPGGPRAAV	9	0.1389
VLQGLEIEL	9	0.25077	RAAQVFFLK	9	0.13886
IEAVDGEEL	9	0.25074	AEEPHALEL	9	0.13881
KEEEHAPEL	9	0.25072	GVFEGHTSK	9	0.1383
LEVVEPEVL	9	0.25062	LPRTAISEL	9	0.13812
DAIRLFAAY	9	0.25056	GTTHNFLYK	9	0.13753
VVAEFVPLI	9	0.25047	VPHGHITSL	9	0.13748
GLMGFIVYK	9	0.24906	APAAPGARL	9	0.13643
IEEIGDVLL	9	0.24866	KVSEFVASK	9	0.13627
LLFEEYISY	9	0.24843	YPPWPGKIV	9	0.13615
AEKIVAEAI	9	0.24831	IYLLIHNNF	9	0.13605
NEIRTLIDL	9	0.24792	SPRPPAEGF	9	0.13597
IPEELEFQY	9	0.24782	YYITTRVQF	9	0.13594
VEGVVRILL	9	0.2473	VYNENLVHM	9	0.13565
WEDADFPIL	9	0.24677	TYVENLRLL	9	0.13461
SAFQHFWNR	9	0.2463	LLPGTVYRF	9	0.13428
ILDEVIFKL	9	0.24623	NYPDEFTKL	9	0.13318
AVIDVGINR	9	0.24616	AEHRTPDVL	9	0.13278
FVMETFVHL	9	0.24549	KELEEQHGI	9	0.13271
QELFLAHIL	9	0.24529	KYPKVWEGF	9	0.13241
EEFLFRTAL	9	0.24518	RAQDEALTK	9	0.13237
SEHLAAIEI	9	0.24509	VPRGPTATA	9	0.13234
AFDLIEHYF	9	0.24503	SYPDNFLHI	9	0.13216
SLIHDVINL	9	0.24475	KPAGPPGIL	9	0.13192
KEDGTFYEF	9	0.24468	SYMGHFDLL	9	0.13104
FLTDREVRL	9	0.24465	KYQEVTNNL	9	0.13065
VLAFLVHEL	9	0.24436	LPDANRDTL	9	0.13039
TAVSEWTEY	9	0.2442	AVGGGYTAK	9	0.13024
VFDIHVVYV	9	0.24416	AQSEIHLQV	9	0.13006
TAERGLIVY	9	0.24358	RESNEVVHL	9	0.12989
VADGERAAL	9	0.2434	REIEQRHTM	9	0.12985
FVIEGTANL	9	0.24273	SGYEVHHQK	9	0.12982
ILVATDIHL	9	0.24267	SYILRPVAF	9	0.1297
IEEFRDYVL	9	0.24258	SAIGYIHSL	9	0.12962
LEVPEINAL	9	0.24242	RYGLVTNEI	9	0.12962
IETNIRVAL	9	0.24211	KVSGDIFSR	9	0.12942
QLSEVFIQL	9	0.24209	AAVALAHAL	9	0.12896
SLLPAIVEL	9	0.24196	KVAVVLIQK	9	0.12864
NPAAHTFTY	9	0.24159	IGPEGVHQK	9	0.12863
LEFLRDEEL	9	0.24112	TFDDIVHSF	9	0.12862
EAMEILELY	9	0.24093	VAQGGGRAL	9	0.12794
IPVIVTEQY	9	0.24088	IYDIVRNSW	9	0.12792
KAFNWFSTL	9	0.24045	APAPAAHVA	9	0.12789
YLVEDLERS	9	0.24005	TVVYPATEK	9	0.12697
VLDDILTEV	9	0.23994	KVFAGYYTK	9	0.12645
VAPEEHPVL	9	0.23986	KTKDGVREV	9	0.12636
GTFAIRLLK	9	0.23985	SSSEYTHHK	9	0.12619
TWDELVEHL	9	0.23941	QEIVETTKM	9	0.12554
QLWNGIISI	9	0.23933	LPYHTLRTV	9	0.12507
WPIDDHFTY	9	0.23905	LPNNRELYI	9	0.12452
FLITILDHL	9	0.23904	ILDEPTNNL	9	0.12445
FLLETVVRV	9	0.23889	EYDLIVHQL	9	0.12412
FLWERPTLL	9	0.23889	IPDQVIRVF	9	0.12392
GLGPWVPLA	9	0.23856	RPELVRPAL	9	0.12376
SPNILRLIY	9	0.23814	SLLEQHINI	9	0.12334
LLIDHRFLL	9	0.23806	QVITETAKK	9	0.12332
SLFERLVVL	9	0.23767	SPQAPTHFL	9	0.12321
NAVITVPAY	9	0.23748	LETNEIPSL	9	0.12285
YLTAEVLEL	9	0.23747	KYPDRVPVI	9	0.12274
GEKIIQEFL	9	0.23738	STLNEVFMK	9	0.12245
YLWHIPLTY	9	0.23693	PSSRAAPEL	9	0.12245
FFDAVEAAL	9	0.2369	NTYSFIHAK	9	0.12177
FLDENVHFF	9	0.23621	TSDPAAHAL	9	0.12113
KELLEREGL	9	0.23576	GANVPTTAK	9	0.1208
TEVPEEDAL	9	0.23557	EYTDVYPEI	9	0.12078
TIYDRFVHL	9	0.23546	RYHEAVQRW	9	0.12069
GEEQIGFEL	9	0.23474	QGNESIVAK	9	0.12053
KENEDDVEI	9	0.23447	KASEVFLQR	9	0.12041
QEDAGRILI	9	0.23413	AAVAVVESM	9	0.11967
TVLELVINY	9	0.23375	KPIQRTILM	9	0.11942
TLLLHTWLL	9	0.23374	TSNPVTTTK	9	0.11892
QEVEDRPEV	9	0.23361	QYLPHVARL	9	0.11886
GETELREYF	9	0.23361	GTNDVGALK	9	0.11886
IAIPFGTAL	9	0.23356	KIIAPLVTR	9	0.11885
TPHGDYIEF	9	0.23354	GSMTVVTVK	9	0.118
LEGHDGIVL	9	0.23349	AQATISFPK	9	0.11795
FIVEETLPL	9	0.23235	FTGPPTFPK	9	0.1179
SLLDIIEKV	9	0.2321	ALLETNPYL	9	0.11734
YAFVRPVIL	9	0.2321	VIFDETLQK	9	0.11732
TVFDLVEEY	9	0.23138	VMAPRTVLL	9	0.11684
RLNEAAVTV	9	0.2311	TSSDVIEMK	9	0.116
KFDPVGEIL	9	0.2304	YYLNDLERI	9	0.11579
FQTDFRVYL	9	0.23032	VYPEEHSRW	9	0.11572
REFEDVVNI	9	0.23027	AQGPHIEKK	9	0.11512
YIDDVFHAL	9	0.23008	EIFDGIQPK	9	0.11436
YPLEHPFDF	9	0.22997	KETGQEHEL	9	0.11395
VPTPIHPIF	9	0.22989	KELIIKTVL	9	0.1138
VENREENLL	9	0.22979	TYPAELNNI	9	0.11359
TGENREVVL	9	0.2296	HGYENPTYK	9	0.11341
VLLTPEIYV	9	0.22907	KTASDFITK	9	0.11303
AESAPAWRL	9	0.22888	NAYEYFTKI	9	0.11291
GEDIFPPLL	9	0.22884	GTAEVELKK	9	0.11254
VLIETLVTL	9	0.22883	SYNPITHQL	9	0.1125
ALDANIARL	9	0.22881	LEQKIEEEL	9	0.11225
SEEPFTTVL	9	0.22876	SSVPGVRLL	9	0.1113
GEDNFRYFL	9	0.22869	TSIAPLLEK	9	0.11047
QALALIELY	9	0.22827	VLTDIVAKC	9	0.1104
KEGDIVTLI	9	0.22806	SGSFVVVQK	9	0.11032
NLFRAPIYL	9	0.2279	APATFRQLL	9	0.11024
SVWEKEIEI	9	0.22772	IPPLATHTI	9	0.10986
EEEEGSWRL	9	0.2277	QLQEELHQL	9	0.10983
NPLGGFVHY	9	0.22744	YKVEYPIMY	9	0.10983
FFDPAIRVL	9	0.22722	VQADAPHGV	9	0.10978
SETILAVGL	9	0.22719	MPFPAHLTY	9	0.10871
SEVVIKWEL	9	0.22698	QLQEELEKV	9	0.10871
NLMDDIERA	9	0.22694	QVFTHLPGK	9	0.10856
VTLDGIPEV	9	0.22614	VYISEHEHF	9	0.10808
TLQEVHFLL	9	0.22612	SVDETTQAM	9	0.10739
HETPLIIYL	9	0.22608	QYVDFHNQL	9	0.10703
DAFDFNVAL	9	0.22593	SVMELARLK	9	0.10698
ALREENEQL	9	0.22578	AEAEEHLKL	9	0.10604
NEIPVEVVL	9	0.22545	KTQTIFLKY	9	0.1059
ETMNIFLEK	9	0.22543	DALLIIPKV	9	0.10476
VLINRIDLV	9	0.22461	AVVSVIFLK	9	0.10473
LEYLTAEIL	9	0.22453	IYIGGQEHF	9	0.10466
RLYDTHITV	9	0.22437	EYMEHVYLI	9	0.10451
TLLHFLAEL	9	0.22403	FRPLYTHEY	9	0.10398
NAIHAILLY	9	0.22329	TPEYLAPEV	9	0.10395
MPLGARILF	9	0.22316	YYVNGTYRL	9	0.10355
DAVHAILAY	9	0.22283	LPVEQRNEI	9	0.10311
LLIFLDTHL	9	0.22274	APTPARPVL	9	0.10302
QEIEHALGL	9	0.22272	KYLEHPLLL	9	0.10237
SILGPFFPK	9	0.22222	AEAQFTTAL	9	0.1023
APFTEGISF	9	0.22212	APHRPAPAL	9	0.10211
MEDAIDNRL	9	0.22183	TPYGRPANI	9	0.1021
VIFDEVHYI	9	0.22182	KVNEIAKHK	9	0.10198
SEIEDVNTL	9	0.22163	SPQPRLIYL	9	0.10136
LEEGEVNVL	9	0.22162	IYPEVVHMF	9	0.10091
LYDFIHTSF	9	0.22115	APRAVFPSI	9	0.10055
KEIDIYANL	9	0.22088	LPSDVVTGY	9	0.10024
VLYTGDFRL	9	0.22078	AVAITVKEL	9	0.09978
ILDDIIASV	9	0.22076	TPSDGRPEL	9	0.09948
KWPDRITLL	9	0.22068	RFVNVVPTF	9	0.09927
LLWERVEKL	9	0.22041	LLAPRPVAV	9	0.0992
KLVTTVTEI	9	0.22038	SALEEYTKK	9	0.09793
FWDYGRIAL	9	0.22038	KVLNTVVNK	9	0.09761
YAIEVDPVL	9	0.21979	VYTVVDEMF	9	0.09712
LNETVVPIF	9	0.21902	GPNQWRDQL	9	0.0968
SMAAFVPAA	9	0.21843	VYERELQTF	9	0.09656
VESHEEVDL	9	0.2184	SYVAGLPRF	9	0.09621
YLDIARYLL	9	0.21834	KPRHPAHPM	9	0.0962
FENEIILKL	9	0.21817	VYETTQHFI	9	0.09602
FPVGTVVEY	9	0.2175	GVVAVLLTK	9	0.09585
LLIDLIRLL	9	0.2172	RYNPENNTW	9	0.09537
HAAGFAYTY	9	0.21719	ISSVPHGEL	9	0.09459
QWDVDTIYL	9	0.21704	RSTVPTPAK	9	0.09338
LPVLERLIY	9	0.21686	YPAYLGARL	9	0.09334
QETEARISL	9	0.21583	GTWDSFLEK	9	0.09246
TFDEVLELM	9	0.21573	KYQPRVHVI	9	0.09192
AEFVNLEFL	9	0.2157	KLQEFLQTL	9	0.09163
LPWTTLDEF	9	0.21554	IIQRHLTAK	9	0.09116
ASGGYIGGK	9	0.21518	QYASAFHFL	9	0.09023
SLYHIYVAL	9	0.21517	RVMIFSVGK	9	0.08983
SALNFPFAR	9	0.21511	QYVTQINRL	9	0.08972
FILAAIYHL	9	0.21493	LPFEVLQHI	9	0.08965
SEVDINTTL	9	0.21467	KLIGQVHEV	9	0.08916
MPTIQITAL	9	0.21462	IINTHTLLL	9	0.08916
TEQFVATVL	9	0.21411	YYLTHGLYL	9	0.08734
HYDPATEEF	9	0.21368	TVGVLLAAK	9	0.08718
IILPVEVEV	9	0.21303	VPLGVISRI	9	0.0866
YMFVDENTF	9	0.21261	IYTFPHASF	9	0.08641
NEFGEKWEL	9	0.21204	KVAPAPAVV	9	0.08634
SEEFIKITL	9	0.2119	SAIPYALRV	9	0.08615
VLDITRLLL	9	0.2118	VYPQYVIEY	9	0.08592
EVLWPLPAY	9	0.21155	GVANALAHK	9	0.08577
DAFANFANF	9	0.21051	SEAPVHPAL	9	0.08569
VVAAGGVEK	9	0.21031	LPQANRDTL	9	0.08559
YMDTLNIFM	9	0.21009	LYPEGLAQL	9	0.08505
GEADILAAL	9	0.21006	SYLPAANRL	9	0.08495
HGVFVNIQY	9	0.20995	LYQRAFQHL	9	0.08392
KLQELEARV	9	0.20986	LYLDEAHSI	9	0.08369
QEKTIEEQL	9	0.20973	STNNIAQAR	9	0.08292
PLLDLHIEL	9	0.20919	VYQLRFQFL	9	0.08248
SANGAILAY	9	0.20888	RPITERSLL	9	0.08238
TEEPDFTAL	9	0.20876	VLRPPGTAL	9	0.08236
SEQEDEVLL	9	0.20736	AESIVAQAL	9	0.08235
LVFEGIMEV	9	0.20733	SPRLPVGGF	9	0.0821
SPAEVAEQY	9	0.2073	RIFETLQDK	9	0.08131
DALPIATAF	9	0.20729	NPSARLTAL	9	0.08125
NLFDRVVTL	9	0.2071	MPSPVRTVI	9	0.08094
NFDVTYNWI	9	0.20702	KVIYPINQK	9	0.08082
TEEAILISL	9	0.20669	EYSIVIQQL	9	0.08026
NEFVRDTAL	9	0.20644	IVGPNGVGK	9	0.08008
GEAEYVVAL	9	0.20641	LVSTPVRTK	9	0.07978
TVMNIAEHY	9	0.20632	MEDTAAEKL	9	0.07969
ILHDDEVTV	9	0.20619	GYIERPQLI	9	0.07967
AADTERLAL	9	0.20598	SYIAHLRQI	9	0.07963
IELFRVFSL	9	0.2056	LYLRQTETL	9	0.0794
VEGDPIVAL	9	0.2055	EYTPRSWNF	9	0.07927
FALIPAPEL	9	0.20549	VTSEVPFSK	9	0.07895
TGYGGYEEY	9	0.20542	FYNLLTRTF	9	0.07884
HETVVEEQI	9	0.20541	VYTLLTTHL	9	0.07884
SELRDIYDL	9	0.2052	SSSSAIIAK	9	0.07839
GEVTDFLRL	9	0.20514	FAAEGRSTL	9	0.07823
LENDVAEAL	9	0.20461	AVVDNLLFK	9	0.07802
TETDAVFLL	9	0.2042	VVGTNIVKK	9	0.07788
KELDTVEVL	9	0.204	APINFTSRL	9	0.07785
FMSEYLIEL	9	0.20383	KPKEADESL	9	0.07757
FLLPVINEM	9	0.20376	GTWIYSVNK	9	0.07755
KQTDVAAEV	9	0.20347	AILTTVTQK	9	0.0772
AENIPENPL	9	0.20333	LVMAPRTVL	9	0.07717
SVTVTVNIL	9	0.2031	TYQSITERI	9	0.07681
ILTEVNYEV	9	0.20284	SSDPTCVEK	9	0.07643
SEVVEIQAL	9	0.20282	SVVEDMILK	9	0.07629
SAAELRHVM	9	0.20279	STARHLYLR	9	0.07624
LPNNIVDVW	9	0.20269	NPHNDIQAF	9	0.07597
AEVAERLDL	9	0.20259	RYVEIVSQF	9	0.07531
KFDDGAVFL	9	0.20259	RVKEIGSTM	9	0.07531
MPFFPTPRY	9	0.20242	ALSALTARL	9	0.07467
LEEERHNLI	9	0.20216	LYDIILKNF	9	0.0745
LLSHVIVAL	9	0.20203	GVNDAPALK	9	0.07442
GLLEIVTSV	9	0.20171	ASKPGTHEK	9	0.07418
TYDEIGVMF	9	0.20169	ATIPRPFSV	9	0.07414
STNLIIHQK	9	0.20124	SPAFSTRVL	9	0.07374
SLLNEIESI	9	0.20051	DAVGFSRVI	9	0.07357
RETTEVDLL	9	0.20026	NYLDRFLSL	9	0.0733
SLLPGIRDL	9	0.20016	TLFYSEIPK	9	0.07327
QELFGNVVL	9	0.20007	LPLLPGRTV	9	0.0727
EEVGLFNEL	9	0.19994	ATTPELLLK	9	0.07266
TLDDLIAAV	9	0.19988	AMNHPGHLK	9	0.07237
LARHADAEM	9	0.19985	TEAEVSRRL	9	0.07184
VPFNIPLEF	9	0.19979	ATADLALGR	9	0.07149
HPQFVTDVM	9	0.19978	DAYALNHTL	9	0.07126
KEDENVPFL	9	0.19955	IYVHDLLTF	9	0.07043
RPYPFVLFY	9	0.19954	ATLNSFIHV	9	0.07021
ASYENVRAK	9	0.19865	AVLPTPVTK	9	0.07012
FEVETPAVL	9	0.19865	EYRPEFSNF	9	0.06994
YEFIQGEAL	9	0.19838	LPSDTRLVL	9	0.0699
LLNDHIYVV	9	0.198	MPLLRQEEL	9	0.0696
FVAEERVSF	9	0.19785	AMYTYFQAK	9	0.06956
YLYPDITRL	9	0.19752	GTNDGPALK	9	0.06932
KLWADRISL	9	0.19725	GSNAFISQK	9	0.06925
HEYGPEENL	9	0.19707	AEEKEREAL	9	0.06908
IPQDTIPEY	9	0.19694	IPRAALLPL	9	0.06799
ALWREVASL	9	0.1967	SVQVFGRKK	9	0.06752
GVQDFVPFV	9	0.19662	LPAPIEKTI	9	0.06607
LEEENRHLL	9	0.19649	VVNKTIFAK	9	0.06564
ILAEFEMTL	9	0.19618	VYITRAQLM	9	0.06525
REIQEAIAV	9	0.19615	YYEYNHDLF	9	0.06517
SFDTIPTYL	9	0.19602	FAILRQAEL	9	0.06492
TENRDDVFL	9	0.1957	TPMGPGRTV	9	0.06456
VLMENIVYL	9	0.19541	SILEHQIQV	9	0.06425
KVIDGLETL	9	0.19526	GTYVGLTCK	9	0.06416
VIQELINTV	9	0.19485	LADPENRQL	9	0.06345
TLSDIVVTL	9	0.1946	ATSPLHINK	9	0.06333
AEHYTETAL	9	0.19445	VYPGDPLRF	9	0.06254
GEEPREVLL	9	0.19435	IAVEPGNQW	9	0.06211
LTDPDIHVL	9	0.19434	SYLESFYHM	9	0.06203
SLVDGYFRL	9	0.19428	APPPPAHAL	9	0.06143
RPFDLVIPF	9	0.19422	GLVPAAPPK	9	0.06133
AQFGYYFRV	9	0.19406	QASIELPSM	9	0.06126
AILTTLIHL	9	0.19404	TEDERKILL	9	0.06119
SLLRLAWQL	9	0.19377	APWKPTWPA	9	0.0611
VEVEEDGQL	9	0.19345	IPRYIISQL	9	0.06066
GEWEDQEAL	9	0.19257	RPAPAAPLL	9	0.06063
VVVAVGRAL	9	0.19141	DAAELAQHV	9	0.06062
KLTVVLEAV	9	0.19126	AGTPAAPPK	9	0.06053
LPVDFERSF	9	0.19099	LYANMFERL	9	0.06013
SMAGVVVRA	9	0.19094	RALDHYLTL	9	0.06006
YLFERIKEL	9	0.19093	LPRPQGITV	9	0.05974
KYFLWVVKF	9	0.19024	LIGPLLICK	9	0.05942
YLTDLFTTL	9	0.18976	ATSPALFNR	9	0.05782
ILYETVLTI	9	0.18953	HESETTTSL	9	0.05749
FVYPFGATL	9	0.18924	VPVGRQPII	9	0.05726
KLAEGVLDV	9	0.18891	YEAPAYHLI	9	0.05698
FPFERLYDL	9	0.18855	APVPIHPSL	9	0.05627
LEFDTVHVL	9	0.1884	TEYEDEKTL	9	0.05608
FLLPDVIRI	9	0.18826	GYPLWKVTF	9	0.05546
LPNHRVLIM	9	0.18811	TFTFSHATF	9	0.05545
IAQEIAEKI	9	0.18808	STQTALTLK	9	0.0554
SAFPFPVTV	9	0.18792	RYLDLFTSF	9	0.05422
YPADFNIQY	9	0.18757	RLNHYVLYK	9	0.05419
YEEEQFTVL	9	0.18753	HPPSHWPLI	9	0.0541
STDGEPPFL	9	0.1874	QYLELAHSL	9	0.05382
WLSDLEITV	9	0.18707	QPNPVEQRY	9	0.05367
FMYTTPFTL	9	0.1867	LYKDVRDLL	9	0.05348
TLLERAFSL	9	0.18652	VYVQHPITF	9	0.0529
LLFDVHTTL	9	0.18641	ANSGAIVKL	9	0.05262
YEEITKWYL	9	0.186	VPPVTSIGI	9	0.05213
FVFEAPYTL	9	0.18597	LQPYLFHQF	9	0.0517
TPEELAALF	9	0.18582	KYITDVVKL	9	0.05156
APFGNFPHY	9	0.18554	RPMPGTHTV	9	0.05136
AEPAEALVL	9	0.18486	AQYWKRNNK	9	0.05117
NLLELLINI	9	0.18445	KYVKIFDNF	9	0.05114
TLVDFDNHL	9	0.18404	RPSGPGPEL	9	0.05064
KLIDDVHRL	9	0.18352	ATIMGVRFK	9	0.05044
SEIEDLVLL	9	0.18347	LEIQHTTAL	9	0.0503
VLWDRTFSL	9	0.1833	YYLNDLDRI	9	0.05001
QETTVVTGL	9	0.18328	SPEVGRLSL	9	0.04974
DFDVAVVTF	9	0.18322	YYISPRITF	9	0.04965
TAVHVLETY	9	0.18289	QELENQRVL	9	0.04961
MPEVRGALF	9	0.18288	YYTDIMHTL	9	0.0492
SILHDVVEV	9	0.18275	FETIVNNKL	9	0.04917
VLTGILEQV	9	0.18268	SVSPFLLGR	9	0.04914
SLMEILYTL	9	0.18247	SVSIPSITK	9	0.04869
SPWADNTAL	9	0.1824	AGMALGIQK	9	0.04811
GLTDNVERI	9	0.18222	AILNYIASK	9	0.04793
TLAFAIPMI	9	0.18192	LPRLTPPVL	9	0.04776
LANEHNVAL	9	0.18176	VYPARTQTL	9	0.04763
TQNGPVFAK	9	0.18172	TLSDVLDRV	9	0.04734
AEATEEVSL	9	0.18169	NVAALQERY	9	0.04697
YLADIFTKL	9	0.18158	RVMAPRALL	9	0.04683
TEHGLATIY	9	0.18115	KYIVNVYQI	9	0.0465
SEERAGAPL	9	0.18112	YPFGLESRV	9	0.04617
QLTNVILHL	9	0.18111	DSYPRNPTV	9	0.04527
LEAEPELLL	9	0.18106	HELVTTQRL	9	0.04476
EAVNGVREM	9	0.18093	VEESGEHVI	9	0.0447
HPWELFVKY	9	0.18089	SVYVLVRQK	9	0.0444
ALLGELARL	9	0.18082	NVRPPNTAL	9	0.04437
VEDDYIANL	9	0.18044	VPDTSRIYV	9	0.04404
HESRATEAL	9	0.18038	FTNDKIINL	9	0.04404
FPAAPIPTL	9	0.17987	VPMFRNVSL	9	0.04329
KEGFPITSL	9	0.17938	AVGLVLPAK	9	0.0431
AEVTVHAAL	9	0.17899	KYTKIFNDF	9	0.0429
VAAPLFELY	9	0.17896	ATSGVPVYK	9	0.04284
EESQIRIEL	9	0.17888	AYSVEHNQL	9	0.04265
SGMDVTIVK	9	0.1785	TPQGFRSTL	9	0.04228
SEFYEYHAL	9	0.17846	IYHPDIQLL	9	0.04198
FLYDEVHPK	9	0.1783	SPQEARNML	9	0.04191
YFEELITML	9	0.17789	AENEYQTAI	9	0.04163
VIYTLIHYI	9	0.17748	ATQVVVEKK	9	0.0415
HLLERSWYA	9	0.1766	SPYLRPLTL	9	0.04092
VVQAYINEK	9	0.17649	TFDNVLPGK	9	0.04089
IIHAVIQEY	9	0.17609	QVRPVTEKL	9	0.04088
KLNPGIAYV	9	0.17588	YPALVVEKM	9	0.0391
MMFDEPVLL	9	0.17574	LTEAPLNPK	9	0.03869
DPFIDLNYM	9	0.17546	MMFSATFPK	9	0.03849
ILNEVDISV	9	0.17539	SPFPDIPKV	9	0.03836
AEDDAELTL	9	0.17519	GLGPLVPGK	9	0.03834
QARAAVDTY	9	0.17453	TYDYNFHSF	9	0.03802
GLDELFVQV	9	0.17451	GTLTPARQK	9	0.03749
SLLAELHVL	9	0.17425	EYALLYHTL	9	0.03724
LIGEFLEKV	9	0.17381	IYPTTYVQF	9	0.03694
KEGVVGPEL	9	0.17378	GESDTDPHF	9	0.03684
SLVAAPVEI	9	0.17377	LYIVEPLKF	9	0.03644
LLLETLPEL	9	0.17365	LPLPNLRVV	9	0.0363
YQVGVHYEL	9	0.17353	TAIETKVTV	9	0.03627
ALLNVELEL	9	0.17348	LYIVHPTMF	9	0.03596
QLWNNYFHL	9	0.17331	ATLAAVLQR	9	0.03569
REFPFPDVL	9	0.17324	LPKEHAASL	9	0.03544
RLYHELVGL	9	0.17305	VPTPIQPTF	9	0.03532
LSDPFYRTL	9	0.17292	SPAVAQAHY	9	0.03522
SLEEDLVLI	9	0.17277	SPNGHRPQL	9	0.03518
DPHTVLVEF	9	0.17266	VALASLIEK	9	0.03505
RTAEVLANK	9	0.17245	ITSTPGVPK	9	0.03482
VVYPWTQRF	9	0.17236	LLVDVEPKV	9	0.03481
FEVNIPTDL	9	0.17177	IPEEQRAQL	9	0.03451
RLTDYVAFL	9	0.1716	VPREPPVSL	9	0.03449
SLITRLLEV	9	0.17136	VSGSIGVLK	9	0.03439
HPLINPVAF	9	0.17128	VYDTVFKHF	9	0.03356
GELDRVNFL	9	0.17092	GTSDVDLDK	9	0.0333
FLPLIVNTV	9	0.17092	IYTFPHSAF	9	0.03329
VLADQVWTL	9	0.1707	EYNNIQHLF	9	0.03277
RELPAWVSF	9	0.17003	TYISWKEEL	9	0.03243
KLIDLEHLL	9	0.16979	KYELDFSHF	9	0.03242
DAYPEIEKF	9	0.16892	AQLNAFLSK	9	0.03217
STANIDDLK	9	0.16891	FLFNTENKL	9	0.03208
SPHTGIQEY	9	0.16858	VTVGTQATK	9	0.03196
DINGYILVY	9	0.16844	KTLESAVVK	9	0.03184
FLLALEPEL	9	0.16836	ATDKTFVEK	9	0.03154
RESYVETEL	9	0.16829	GTIKDIVTR	9	0.0306
LAVDIFDKF	9	0.16824	NPRQAAYEM	9	0.03055
TPLGGEIMF	9	0.16747	NYIEKVVAI	9	0.03051
IADPFFRSA	9	0.16726	SPNLRLLDL	9	0.0303
KLDVGNAEV	9	0.16717	IYFEYSHAF	9	0.02958
VPFQIINNY	9	0.16708	DAYTHPQFV	9	0.02956
QEEHELPVL	9	0.16687	LYQDGVFKF	9	0.02938
VEFGNFNNL	9	0.16676	KTDPHIKEK	9	0.02932
YLKEILEQL	9	0.16673	FIADHCPTL	9	0.02909
IAIPVTVAF	9	0.16648	SIGQVFLLK	9	0.029
NVHNLAIVF	9	0.16646	GTLGVAQHR	9	0.02867
SIIGRLLEV	9	0.1664	LPALRSIGL	9	0.02833
SVIEQILHY	9	0.16597	QTQSIYIPR	9	0.02789
EVLGLILRY	9	0.16586	IEDFPAKEL	9	0.02753
KLMELLEEI	9	0.16551	VPMTPLRTV	9	0.02718
KVLDLRINL	9	0.16518	KYTPPPHHI	9	0.0264
WVINLHEVY	9	0.16496	DALRSILTI	9	0.02598
TVFREVVSF	9	0.16462	VAEEGKRHV	9	0.02583
TLMEEVLLL	9	0.16427	YGQKEIHRK	9	0.02572
FLMDFIHQV	9	0.16422	TYNPAFSRL	9	0.02566
TFDDVAVTF	9	0.16407	KMAEMLVEL	9	0.02535
YENLRDILL	9	0.16386	KVGRPTASK	9	0.02518
IEDLGVHFL	9	0.1636	APARAVSAV	9	0.02498
GVLGAVATK	9	0.16316	RVSNVDHNK	9	0.02439
SMPDFDLHL	9	0.16314	LPFLVQRTV	9	0.02436
IPTDIISDL	9	0.16314	TASFPVGSK	9	0.0241
VESHFDLEL	9	0.16287	LVVVPLYPK	9	0.0241
FLSEVFAQL	9	0.16279	YPYPYPHTL	9	0.02358
FPSPIRLEF	9	0.1626	LEAPPEVSL	9	0.02317
LLQDIILQV	9	0.16256	YYDKHFTEF	9	0.02316
SESPIVVVL	9	0.16256	GAVTGSVEK	9	0.02307
VPFPRLHFF	9	0.1625	AMAARPHSI	9	0.02267
KESETFVQF	9	0.16221	ASSLVDTPK	9	0.0225
QEIFESPFL	9	0.16181	LLPPAPPHA	9	0.02244
YEFERTTSI	9	0.16179	VSMPVIQTK	9	0.02224
LLDDTTVTL	9	0.16138	SVEAQTALK	9	0.02215
KLFGMIITI	9	0.16138	GSAALYLLR	9	0.02195
ELSNFELTL	9	0.16136	TEAAAVDKL	9	0.02175
TLLEEIKAL	9	0.16079	RYASINAHL	9	0.02166
GLIDGRLTI	9	0.16056	KYMEDYHQF	9	0.02149
DIDAVTRLL	9	0.16051	RYASINTHL	9	0.0214
KIADGVNEI	9	0.15992	SVAKNFFTK	9	0.02108
HATFNDPVM	9	0.15974	YYQNYFEKL	9	0.02099
YPTISIDRF	9	0.15966	SSSPGLARK	9	0.02096
LPKAFEEMY	9	0.15952	SYTRLFSNF	9	0.02068
VARPDVVEM	9	0.15944	STDNVSITK	9	0.02016
AEGHTDAVL	9	0.15937	QVSTPPAAK	9	0.02
KPETVIDSL	9	0.1591	GLDTTSTEL	9	0.01959
FAIDIGGSL	9	0.15896	YPRISVNNV	9	0.01924
FPSVLVEEL	9	0.1589	AAAVSFISK	9	0.019
SFDAHLTEL	9	0.15889	STITGVMDK	9	0.01888
REDAVLEYL	9	0.15867	VFHPRQELI	9	0.01872
GLWGHALLL	9	0.15849	QEITNRLSL	9	0.01866
ATSNFARVK	9	0.15842	GEVRLGGSL	9	0.01852
FLLPLRIAL	9	0.15834	SQGTPISLK	9	0.01844
VLDDRELLL	9	0.15833	VTNDFVMLK	9	0.0184
YLLIPLLER	9	0.15822	FNIDHASVI	9	0.01835
KVLHFYNVK	9	0.15813	YYLNEIQSF	9	0.01825
KESGDREAL	9	0.15808	SGASFTYVK	9	0.01777
YTFDWTMLK	9	0.15788	TYFEKNFNL	9	0.01768
SLDDHVVAV	9	0.15758	HEAVKAIVL	9	0.01751
IADPFLVAI	9	0.1573	TYLEKAVEV	9	0.01732
VWDVIGRSL	9	0.15726	KEADEMHTL	9	0.0172
SPHEDTESF	9	0.15723	STSGAISDK	9	0.01712
LLQEVEHQL	9	0.15722	VYADQPHIF	9	0.01684
AEENGLEVL	9	0.15717	QYNPHVHQL	9	0.01672
LLDGRVALL	9	0.1571	TEDPAELML	9	0.01643
SIMDILNIK	9	0.15678	MPDDHARKI	9	0.01553
IASPVIAAV	9	0.1565	TTDRYIQQK	9	0.01552
LEWDHDYDL	9	0.15644	LPHTVLTSL	9	0.01542
LATIHLPYL	9	0.15606	DYAEVSNTF	9	0.01514
TLLGDVVRL	9	0.15604	ASHIASNPK	9	0.01485
IPEPIDPLF	9	0.15598	YYIFIPSKF	9	0.01454
EATYINHNF	9	0.15591	SFSTVHEKF	9	0.01451
FLEEFEKNL	9	0.15572	VSMDYAISK	9	0.01421
TFDNEIVMM	9	0.15571	LPPPPPHAL	9	0.01416
NEVEILQGL	9	0.15535	VVPEPGQPL	9	0.01401
KIEVETRSL	9	0.1551	HPSIMRAAL	9	0.01382
FHYDYIDLL	9	0.15504	PYPPPPPEF	9	0.01314
LLMATILHL	9	0.15499	VFTPVVQRI	9	0.01298
KVFSAFITV	9	0.15483	KPLGIKTAL	9	0.01272
MPVPVILNF	9	0.15458	DAIRVTKTV	9	0.0127
GLLGNVAEV	9	0.15458	LPYDQTRVI	9	0.01266
IPPDVPILL	9	0.15432	APRGDKEEL	9	0.0125
VEDINILSL	9	0.15408	GSSPVFNQR	9	0.0124
YYDYGHGEV	9	0.15403	ILIRPLVSV	9	0.01222
LASHILTAL	9	0.15363	ILNTFYPKF	9	0.01212
AEARINAQL	9	0.15363	VPKENSEEL	9	0.01172
SEIEEQYVL	9	0.15341	GAAPPTPPR	9	0.01144
EAIFLEVKY	9	0.15329	DPYEVSYRI	9	0.01114
VLFGLLREV	9	0.15304	VASPPTHAA	9	0.01104
RMDYPVFTV	9	0.15302	SASRPTLNK	9	0.01098
SPADVFVQW	9	0.15258	RYQQWMERF	9	0.01098
HEDYIRQFL	9	0.15244	STDNLLVNK	9	0.01051
AEELQIFGL	9	0.15242	VYAQVARLF	9	0.01037
YVILWQLAK	9	0.1522	SPGQRAVLL	9	0.01003
RTALNLFFK	9	0.152	TEDIPVKTL	9	0.00986
LLAEPVPGI	9	0.15195	LPRGGLTSI	9	0.00956
HLIEPLANA	9	0.15195	APAPAAQRL	9	0.00895
IPNENEAQF	9	0.15194	AYINKVEEL	9	0.00855
AEIDTFVSL	9	0.1517	AYLEAYKEF	9	0.00827
EEEPLHTIL	9	0.15151	TLTGKTITL	9	0.00824
SVLHLTFYY	9	0.15133	AYLPVNESF	9	0.00719
FAFLTGVGL	9	0.15118	SAQEPARKK	9	0.00686
KFDADPVEL	9	0.15107	NYIDKVRFL	9	0.00646
YEDLETHLL	9	0.1509	LPKDQGITL	9	0.00642
GLFDTAISL	9	0.15061	HPRDPNLLL	9	0.00639
MLDEILLQL	9	0.15007	SAFQAPAVK	9	0.00624
RESATITCL	9	0.15001	GETLPEQHL	9	0.00603
FEFAGYDVL	9	0.14973	MYISNRHEF	9	0.00495
EAIQLIINY	9	0.14966	AAAAALQAK	9	0.00483
IMHNLIFQM	9	0.14959	LIISPTREL	9	0.00465
FLGNLDITV	9	0.14957	MTGGAASVK	9	0.00453
SLLDVAVHM	9	0.14949	KYKPESEEL	9	0.00361
TLWGGLLRL	9	0.14944	KYINTDAKF	9	0.00239
IQHDLIFSL	9	0.14944	IEITPSHEL	9	0.00153
LPINHQIIY	9	0.14923	QVDPNFYSK	9	0.00016
HPDVLPFAL	9	0.14916	IYDNAVQGL	9	-0.00031
TINGHNAEV	9	0.14893	APKDIASGL	9	-0.00107
TLAELHISL	9	0.14876	GSANLPLAK	9	-0.00155
HPTDDTTTL	9	0.1485	TYKVISNEF	9	-0.00155
RDISEVIAL	9	0.14827	KYIKDDFRF	9	-0.00228
YVNLPTIAL	9	0.14766	QPITPGPSI	9	-0.00266
TPLDAIAQF	9	0.14744	DAFPDQVAI	9	-0.0029
KIQEILTQV	9	0.14739	IYQKAFEHL	9	-0.0029
GEFGGFGSV	9	0.14724	VSQTVLAQL	9	-0.00344
VEVTAGNRL	9	0.14724	RVQRFSHNR	9	-0.00373
LPHGLIESF	9	0.14692	VATKIFQEL	9	-0.00386
LPEETNEMM	9	0.14686	SPSFPRPSL	9	-0.004
FEFDIHQVI	9	0.14673	MVAGTTMAM	9	-0.0042
REQDEAYRL	9	0.14617	GEDGQVVLI	9	-0.00428
YPKANIVAY	9	0.14605	GLTEVTQSL	9	-0.00433
KEEDLQWVL	9	0.14604	STASHRPIK	9	-0.00515
LEVGGDIQL	9	0.14602	RTQTVSINK	9	-0.00553
IILGKIWDL	9	0.14568	SSAVTSVAK	9	-0.00599
LILGKIWDL	9	0.14568	IEAVQAISM	9	-0.00607
LENDGATAL	9	0.14567	SAIGYLHSL	9	-0.0061
ILIGYLEYV	9	0.1456	GSYSLEEPK	9	-0.0062
QEVVDFEKL	9	0.14524	APALPPPAF	9	-0.0062
HAVVTVPAY	9	0.1451	SVLEFLSQK	9	-0.00659
VLSELLWQV	9	0.14507	VYSPHVLNL	9	-0.00764
LLAELLTHL	9	0.14387	EYLENALKL	9	-0.00768
YLYTDTVDL	9	0.1438	TSLPSFVTK	9	-0.00814
GLFPWTPKL	9	0.14372	VVVPPLPGK	9	-0.00856
LEQRVGAVL	9	0.14372	HSDGAQYVK	9	-0.00864
LPWSIHELY	9	0.1435	KTQAISISK	9	-0.0087
VPAVTTPVL	9	0.14334	SINAQRNAL	9	-0.00941
QLQDTLIHL	9	0.1433	SIFSEALLK	9	-0.00998
RLIEESVTV	9	0.14324	VAGAATPKK	9	-0.01035
HPTAFVVSY	9	0.14301	VYLPTHTSL	9	-0.01041
SIYEYYHAL	9	0.14263	SSSSRFLEV	9	-0.01043
FLLGEHLLL	9	0.14261	KGRTVSLEK	9	-0.01053
FLDGNELTL	9	0.14257	GTSSLFIYK	9	-0.01061
REAQEEVGL	9	0.14253	LPPNLYPTV	9	-0.01107
IERIDGVSL	9	0.1424	YLDPAQRGV	9	-0.01142
IESHETANL	9	0.14213	VPYSRALIM	9	-0.01204
RAIDNAADL	9	0.14203	TADVTSAVM	9	-0.01205
AMNPVEHPF	9	0.14201	VYNKVHITL	9	-0.01345
VEIVTIPSL	9	0.1418	HYILHNSFF	9	-0.01377
HSHEDDNPF	9	0.14179	QPAPASREH	9	-0.01391
LLHELLTHV	9	0.14167	TAINASRAL	9	-0.0144
GLQDHEFQI	9	0.14159	TATTVTSNM	9	-0.015
NVTGIVQVY	9	0.14152	TSQPFQVLK	9	-0.01544
LLFATQITL	9	0.14113	RPHHDASTF	9	-0.01546
LLLRHGANV	9	0.14112	APGKRILVL	9	-0.01556
NEGENDPVL	9	0.14109	VTQSEIAQK	9	-0.01595
LQNDLYITV	9	0.14094	KTYQEVAQK	9	-0.01606
TEATAGNVL	9	0.14042	TEVSVPETL	9	-0.01613
LEEARLVLL	9	0.14019	VIFKDFVNK	9	-0.01614
SEFLDVAGL	9	0.14012	DADSRAATV	9	-0.01634
VVSEGVPRI	9	0.13979	SVIIPIKKL	9	-0.0164
EAMHGVFLY	9	0.13973	QYLVRASYL	9	-0.01661
ILLAELEQL	9	0.13965	IPKDNRLYL	9	-0.01678
SLYDWNVKL	9	0.13957	AALPVYQEL	9	-0.0173
GLSAFLHAI	9	0.13939	AAAEASLNK	9	-0.01732
GLSAFLHAL	9	0.13939	EYQKVWNLF	9	-0.01783
GPVGVNVTY	9	0.13913	AYLLNLNHL	9	-0.01806
EEHNFLFQL	9	0.13867	ATVDIVQKK	9	-0.01958
GEAPGVVRM	9	0.13848	YYMIGEQKF	9	-0.01959
LDASIEPIL	9	0.13848	IEDEQRTSM	9	-0.02003
APIEAQVRL	9	0.13809	RPKTFGMDM	9	-0.02028
YLMPIIDQV	9	0.13776	KEEDSHTTL	9	-0.02039
RTLDFDPLL	9	0.13776	QYMERLQLL	9	-0.02053
WEDTPLVIL	9	0.13762	ITSPVVTQK	9	-0.02072
HLLERVDQV	9	0.13745	RSSIPVYKK	9	-0.02084
EASGYFHTL	9	0.13698	RYVLYPNNF	9	-0.02104
SPEDFVYQF	9	0.13688	KYPLLLDNI	9	-0.02106
VLWKEILFL	9	0.13672	QEKEEQHQL	9	-0.02117
IENNHILYL	9	0.13665	EYGQVNHAL	9	-0.02129
LLCTLFISL	9	0.13662	KEKAEKERL	9	-0.02139
TALQAIVEY	9	0.13656	VVKEEKNEK	9	-0.02171
FEAAILTQL	9	0.13631	NYTDIKDYL	9	-0.02192
LEKIADPTL	9	0.13622	VALPALTQL	9	-0.02202
GAAGRPLEL	9	0.1359	AYINRASLL	9	-0.02218
FETDIVQRM	9	0.13586	TSAFMPVLK	9	-0.02258
FEDEFHSTL	9	0.13546	SQCGSLIGK	9	-0.02282
KELENANDL	9	0.13518	KYFEKQFEL	9	-0.02299
FPEALARLL	9	0.1351	SVSDFNYSR	9	-0.02325
LPSETIQTY	9	0.13505	KEYIQPVQL	9	-0.02336
ILADLEDYL	9	0.13503	QYTHKIYHL	9	-0.02379
ILDAGGHNV	9	0.13499	TQFNYHRKK	9	-0.02398
RELYLFDVL	9	0.13492	AQQQRHLEK	9	-0.02417
NVLDDVYEY	9	0.13456	KVLEDSDLK	9	-0.02474
ALFQHITAL	9	0.13384	ASLQSIIHK	9	-0.02476
SEAFVIKGL	9	0.13378	KYIQRQETI	9	-0.02482
SEEPPGTEL	9	0.1337	TPISRLVAL	9	-0.02561
HEEFSEHAL	9	0.13361	LPPIKVLVV	9	-0.02606
REGDLLFTV	9	0.13356	TVTSYVFLK	9	-0.02629
AMTDLILLM	9	0.13356	SSLPTQLFK	9	-0.02696
AATDIFSYL	9	0.13294	GELGQHNRL	9	-0.02707
VEEAQVITL	9	0.13293	VYLPNINKI	9	-0.02724
FQVNHTVAL	9	0.13263	SYLPISPTF	9	-0.02757
LEDQERHFL	9	0.13256	SVITIVKSK	9	-0.02794
DPVGDIVSF	9	0.13256	KEHEKDPEM	9	-0.02873
TLFDYDVGL	9	0.13224	GTWTPSALK	9	-0.02903
VLIDDLTTL	9	0.13212	TYIQKIFRM	9	-0.02904
SLVDTVYAL	9	0.13212	LVFPPLTQR	9	-0.02932
YVLEHNLHL	9	0.1321	KPSLPFTSL	9	-0.02936
GLAALAVHL	9	0.13184	IEEENGKPV	9	-0.02963
VLSNVEVTL	9	0.13176	RYLVISEKL	9	-0.02969
LEFPQFETL	9	0.13142	KYIHSANVL	9	-0.02986
ALMEEILKL	9	0.13117	SSSGISISK	9	-0.03007
IEVFLPPRL	9	0.13084	KPATKTAEL	9	-0.03018
SEAPFLHYL	9	0.13024	SVLGKEVGL	9	-0.03061
EAMEHPYFY	9	0.13009	VPADASAHI	9	-0.03069
FILEHIMVV	9	0.12985	STSGQIRQK	9	-0.03112
SEQRLLIVL	9	0.12968	TYIPVPAKI	9	-0.03118
IEESITEDL	9	0.12963	VYLTDPQGL	9	-0.03134
TYDTAGLTM	9	0.12958	KPVHKHREM	9	-0.03142
DASALRILF	9	0.12943	TEKAKEERL	9	-0.03164
WASPPGRWL	9	0.12934	KYMTAVVKL	9	-0.03214
TEKIISAEL	9	0.12931	LEEKHEALL	9	-0.03221
SPHGGALVM	9	0.12919	TPNKETAGL	9	-0.03224
YLADVTNAL	9	0.12916	QEQSYFVRL	9	-0.03239
FLNEEVLSL	9	0.12899	ETNEPVKTK	9	-0.03261
YAHLTPREL	9	0.12888	NYVEKGFQI	9	-0.03283
FLDNLHINL	9	0.12888	VLDSVDVRL	9	-0.03311
ALSELATAV	9	0.1287	LPRGAAKAI	9	-0.03331
DVLDAQWLY	9	0.12824	FEVAQVESL	9	-0.03333
QEIEEFQKL	9	0.12789	TPRVPDNSL	9	-0.0337
KVSDFGLTK	9	0.12784	ATLTQNPEK	9	-0.03429
FLFLDRTYV	9	0.12776	DAAPAPASI	9	-0.03444
FMDSVIFTL	9	0.12769	YYEHVKARF	9	-0.03449
FLQEYVANL	9	0.12765	AYVHMVTHF	9	-0.03453
RPTDVAISF	9	0.12761	YYTKGFALL	9	-0.03466
LPHFDESTF	9	0.12721	KAFPASAAL	9	-0.03491
HERILSEEL	9	0.12719	DALDVANKI	9	-0.03571
TTLGHAVLK	9	0.12719	RYQTKFRHL	9	-0.03576
VPVPPILGF	9	0.12716	APIAKVGVL	9	-0.03585
AESTEISEL	9	0.12702	KLLGNIKNV	9	-0.0363
AFDPAAAAF	9	0.12685	SVIVQPFSK	9	-0.03636
TAEGQTIVY	9	0.12678	VPNNKITVV	9	-0.03645
FEMGPVFTL	9	0.12664	VLPQRFPQF	9	-0.0366
MPQFSTIEY	9	0.12646	LPFYFVQKI	9	-0.03662
TLLPLRVFL	9	0.1264	AARPATSTL	9	-0.03666
HLLGRLAAI	9	0.12634	LVHQVFSEK	9	-0.03678
FLQEATLYL	9	0.12627	GSTEKVLRV	9	-0.03691
RAINIALQL	9	0.12608	NYSPYVNYF	9	-0.03722
HEGDDFGQL	9	0.12604	IYYFKANVF	9	-0.03791
SPFLTITSM	9	0.12602	AEMEKATEV	9	-0.03816
REEEKGIEL	9	0.12597	TVADTSIQK	9	-0.03827
FPLMTIEEF	9	0.12578	SLFSNVVTK	9	-0.03839
QLVRDLLEV	9	0.12578	GSDPYQEPK	9	-0.03858
SLHDAIMIV	9	0.12576	DPFGHSPTM	9	-0.03881
YLIPLLERL	9	0.12554	YILKIVPTV	9	-0.03882
FGLARAFSL	9	0.12514	VTNPKRIAK	9	-0.03936
IQTAVRLLL	9	0.12505	QVQVVLNQK	9	-0.03944
DAIRNLHHY	9	0.12474	TPGPAGSRL	9	-0.03954
IEQVVEIKL	9	0.12471	SPQGRVMTI	9	-0.03976
HEADVDVLM	9	0.12446	KPKEPQPEV	9	-0.03995
LESIILQTL	9	0.1243	SIQHPLIKK	9	-0.03997
EEFLEIMAL	9	0.12428	GTQGSPITK	9	-0.04004
SEEEASINL	9	0.12416	STVEKIAMK	9	-0.04015
GEEILGASL	9	0.12388	GPAPAPHSL	9	-0.04016
IWDETPLYF	9	0.12379	SQQKVVITK	9	-0.04054
TEFLQVIEI	9	0.12372	LLLKGVEAV	9	-0.04138
KLGNAPAEV	9	0.12367	STNSHPILR	9	-0.04167
IAAGIFKHL	9	0.1235	VYVEKISFL	9	-0.04179
NIVRAGESL	9	0.12332	IYGEKTYAF	9	-0.04197
FPEALRLAL	9	0.12329	GTQPGPLLK	9	-0.04204
HAIRLLLEY	9	0.12318	SAQNTKFFK	9	-0.04211
IELRINDQL	9	0.12303	STYIESSTK	9	-0.04245
QWDLVENYL	9	0.12287	KAQSLAITK	9	-0.04304
AENGLTVRL	9	0.12282	YPLKTGETI	9	-0.04372
TLSEVNRYL	9	0.12268	SPTASRISL	9	-0.04475
VIVTPLTEL	9	0.12248	ATDPKAIGH	9	-0.04501
EALDVIVSL	9	0.12238	SPTLQRNAL	9	-0.04524
EFDAVLADF	9	0.12231	ATYGELQQR	9	-0.04548
SLIDGYYRL	9	0.12216	HLMTKVEEL	9	-0.04608
FPMEIRQYL	9	0.12215	TVNDQFTSK	9	-0.04628
HPVVGDLTY	9	0.12214	IVSENSLIK	9	-0.04658
QLFDQIPEL	9	0.12194	SSASILESK	9	-0.04677
GETGTLVDM	9	0.12186	SYVRSLPFF	9	-0.04702
FTVPHTHVF	9	0.1217	NPFPHSHTF	9	-0.04741
KEDAQEVEL	9	0.12136	AVVTTKYFK	9	-0.04746
SPMDIFDMF	9	0.12124	KVTTSITSK	9	-0.04806
KEVQDGIEL	9	0.12116	IEVDHSHDL	9	-0.04825
GEYFAIKAL	9	0.12084	PYPQYFTQL	9	-0.04848
IEESFAEHL	9	0.12026	KTEDKVRVM	9	-0.04852
HEGTDVIML	9	0.12024	STIPTSRLK	9	-0.04869
KLQNLNIFL	9	0.11972	TYAEKLHRL	9	-0.04945
FPPEANYLF	9	0.11956	TVSETFMSK	9	-0.04981
KETDLLILF	9	0.11952	GQSTVNHSL	9	-0.04989
NPVGGLLEY	9	0.1192	KLAESVEKA	9	-0.05029
HLLHTVPAL	9	0.11911	KLMGQIHQL	9	-0.0508
LEHVPDTVL	9	0.119	HSAESQILK	9	-0.05085
TEDHVLPEL	9	0.11865	SPRGEASSL	9	-0.05105
GEVLEPANL	9	0.11854	APAGRKVGL	9	-0.05116
RSTDPVTTK	9	0.11842	RTQDHKIAK	9	-0.0516
LEVIESTNL	9	0.11807	RYVPRASYF	9	-0.05231
EEVQEFLAL	9	0.11804	VPRQNVPVI	9	-0.05244
QLFSEIHNL	9	0.11783	VYQNHVQHL	9	-0.05261
HAVAVTESY	9	0.11735	GTVDCVQAR	9	-0.05282
DPMIDNNRY	9	0.11721	GIFQEPVSK	9	-0.05332
AYDPYLIAM	9	0.11718	VFDPKVFTF	9	-0.05362
SELPTTVTV	9	0.1171	KESEDKENL	9	-0.05363
AEGVLRALL	9	0.117	STCSPIISK	9	-0.05383
KETGQIVAI	9	0.11688	IEKVDSEVL	9	-0.05397
REEVGNISI	9	0.11661	VPLDPMEHV	9	-0.05398
KLYQHEINL	9	0.11653	FEDHNPPQL	9	-0.05403
YLADLYHFV	9	0.11644	LGAPPGPQL	9	-0.0544
SPVALADHY	9	0.11642	AEAIHSPQV	9	-0.05465
SALDYNEAK	9	0.11639	VQPSLFYHL	9	-0.05489
LVDDNYFYL	9	0.11638	QVSPLTLLK	9	-0.05496
LPFPIIQQY	9	0.11628	GSTQLVLRH	9	-0.05502
AANVHHPVL	9	0.11615	ALLEKAYAK	9	-0.05628
ALQEIYNQK	9	0.11613	SPGPPTRKL	9	-0.05674
TEVIFKVAL	9	0.11602	AAGPPTRKK	9	-0.05674
AMNGHVPAV	9	0.11586	FPIHVQTSL	9	-0.05699
TVLPTLVFY	9	0.11584	VTTGGMVLK	9	-0.05724
KLLEFQLAL	9	0.11561	REMENKETL	9	-0.05837
VAVHVFSEF	9	0.11523	DTNAPDLSL	9	-0.05867
KEGEEQPVL	9	0.11497	VYNSEYYHF	9	-0.05877
IAMATVTAL	9	0.11465	NPRVKAAAL	9	-0.05895
EETEAAQVL	9	0.11464	VPFHSDLGY	9	-0.05923
SILEELAMV	9	0.11463	APGPRGSYL	9	-0.05964
HEDLLNITL	9	0.11415	SVGTQPPAV	9	-0.05968
LPVDIRQYL	9	0.11412	TTSIPSTPK	9	-0.06003
VESTILLHI	9	0.11406	QPTGGKARL	9	-0.06004
GEEPVVPAL	9	0.1139	SVAQTVVQK	9	-0.06004
KEVLEYNAI	9	0.11366	QYPGRSLVF	9	-0.06007
LETGQLIIM	9	0.11354	LYPPRQPTF	9	-0.06008
NLFEMAINL	9	0.11312	KIQPALQEK	9	-0.06036
ILAELLLRV	9	0.11309	QLLEKVPTL	9	-0.06067
LLIENVASL	9	0.11287	QPRYPVNSV	9	-0.06098
HEHYIPLNL	9	0.1128	LENKDNIRL	9	-0.06103
KEENGVLVL	9	0.11261	GTTTGSLHK	9	-0.06153
MVLSVFIGK	9	0.11245	QPQFQRQGL	9	-0.06184
MPHDLITQL	9	0.11238	LPRIQSTAL	9	-0.06219
RLLEVVTSI	9	0.11231	ATAPSGVRR	9	-0.06258
IIMDDEFQL	9	0.11229	QPSAPGHSV	9	-0.06259
NPLDEQHIF	9	0.11224	TYVSGTLRF	9	-0.06265
QAVAVILSL	9	0.11223	STHTVKHAK	9	-0.06308
REDEMEENL	9	0.11192	VSSTPVPQR	9	-0.06362
GEDAPVRPL	9	0.11183	NYQNVVHKL	9	-0.06375
SLNHFTHSV	9	0.11163	LLPGILKCL	9	-0.06384
KLILLITQV	9	0.1116	RYPTSIASL	9	-0.064
LLFPESIRV	9	0.11117	HPLTPGSHY	9	-0.06416
TLFGLTPTL	9	0.11116	KYLQILTSL	9	-0.0649
KEYEGKWLL	9	0.11001	FYITSRTQF	9	-0.06504
SEDDTVLDL	9	0.10978	VEAAKAAAL	9	-0.06522
QEDENFNSL	9	0.10973	HYKPTPLYF	9	-0.06532
IPNENELQF	9	0.10956	YEDPQHHPL	9	-0.06549
KLLEPVLLL	9	0.10937	VYTSGVYHI	9	-0.06623
IELLNVTEL	9	0.10906	SYIQRLVQI	9	-0.06624
HEPAIQGVL	9	0.10905	RYLEQLHQL	9	-0.06647
GLMTTVHAI	9	0.10888	SAGPNSFNK	9	-0.06717
YLSEEVQAV	9	0.10851	HNADQPLRV	9	-0.06734
LEADITAKL	9	0.10818	LPEPSIRSV	9	-0.06746
SEVIGPVSL	9	0.10806	LEDGQAVQL	9	-0.06751
VEAMEILEL	9	0.10792	KYLGQLHYL	9	-0.0676
RETDDTLVL	9	0.10782	GVYSFQFNK	9	-0.06769
QLLTAIVKL	9	0.10768	SLTNLEKVV	9	-0.06834
TLLTAIVKL	9	0.10768	KPRNLNVSF	9	-0.06842
SEVDEESGL	9	0.10765	ASHREMTSK	9	-0.06912
HPFFKTIDF	9	0.10762	SVFTSVRQK	9	-0.06918
HEEGRFSGL	9	0.10738	ATVKLEHAK	9	-0.06999
ITTLFLFSK	9	0.10714	KVSRVASPK	9	-0.07069
LLDTVLVNL	9	0.10708	TTDRYVQQK	9	-0.0709
FFEVFDNSM	9	0.1068	ATGHGKYEK	9	-0.07107
TESDTAARL	9	0.10651	KYDPNVYSI	9	-0.07118
LPLRFDLQY	9	0.10632	AVSKEVTRK	9	-0.07134
KVLFPLLTK	9	0.10628	FEDGGRQSL	9	-0.0714
SLLVRLVPV	9	0.10626	HEDTHKVHL	9	-0.0715
TLQEVLLTV	9	0.10623	VPACARSTL	9	-0.07167
LLQEHNNAL	9	0.10596	VYPERSTSY	9	-0.07208
SMSDIDLNL	9	0.10596	IPKSAVGEL	9	-0.07241
VLAETLTQV	9	0.10589	AYSAKIALF	9	-0.07251
TLMDILPRI	9	0.10536	SSVSTHDLK	9	-0.07258
AEVLTAVLM	9	0.10523	YYIDKLEYL	9	-0.07258
TPYEYPYTL	9	0.10507	AAVAHAQSL	9	-0.07332
TMADQIVTV	9	0.10502	GSQKIHLRK	9	-0.07367
FAIPLIEKL	9	0.10502	KMLEKLPEL	9	-0.07415
KESSFDIIL	9	0.10479	MPGPLPRSL	9	-0.07438
HASVGTHGY	9	0.10448	FYSISQERF	9	-0.07518
LSELREVSL	9	0.10417	VTAGKVPEV	9	-0.0752
SELLEIQLL	9	0.10378	VTVKGPILK	9	-0.0752
KADGVPVYL	9	0.10374	NYIPYLTKL	9	-0.07524
LEGQIHPEL	9	0.10363	QASQVLVRK	9	-0.07542
AEDDRHYNI	9	0.10347	VVTGGVQSV	9	-0.07586
FLVDIMEHL	9	0.10342	YWMHVQNTF	9	-0.07607
VLASLIIRL	9	0.10327	RPKDPNNLL	9	-0.07651
YLSVKIWDL	9	0.10302	VVVGSRNPK	9	-0.07682
RLFDQAFGL	9	0.10295	EILENSESL	9	-0.07704
TPFVEGLSY	9	0.10292	LPLVQHVQF	9	-0.07725
IFDGLLEYL	9	0.1024	KYKPAVNQI	9	-0.07734
VPFDQFIQL	9	0.10236	KPRPPPVSA	9	-0.07742
DPYEVGHSM	9	0.10229	LYLLNTTKL	9	-0.07776
QEHLGVTYL	9	0.1018	APSQGRPGL	9	-0.0781
YEGPENPGL	9	0.10169	TPSPTRYSL	9	-0.07812
QLVDFQWKL	9	0.10162	TAPPGVLKI	9	-0.07826
FASEYPLIL	9	0.10141	RYFKGPELL	9	-0.07842
YEKIDLTLL	9	0.10136	ISNLPTVKK	9	-0.07868
TAIYLDTHF	9	0.10122	ATVKEQIVK	9	-0.0787
SPQASIIAM	9	0.10113	VYSHVIQKL	9	-0.07943
LLSAEPVPA	9	0.10109	TSSVPTTKK	9	-0.07966
LAQDIFKEL	9	0.10102	YENAEKLYL	9	-0.07975
VALLRVTPF	9	0.10078	LPKNNPPTI	9	-0.07993
SVLPFQIYY	9	0.10036	VYTYIQSRF	9	-0.07994
TPVGLIVSH	9	0.10016	ASAPLHQNK	9	-0.08035
SEDEPPLTL	9	0.10003	ILMHHPPQV	9	-0.08043
MQDPMEIFV	9	0.10001	AVFASEVKK	9	-0.08064
TLFPVRLLV	9	0.09992	TLFASPLAK	9	-0.08067
VPITDQHIL	9	0.09988	FYGKYTAEI	9	-0.08154
FPQFEPQRY	9	0.09974	ASSASLEGK	9	-0.08157
GEVDFKEFI	9	0.09962	AVNSHVISV	9	-0.08255
KMMDVTVTI	9	0.09958	SVNSHIYQR	9	-0.08259
SAAPVAHLL	9	0.09939	AEDENKNVL	9	-0.08269
KESESFVFF	9	0.09939	TSLPTSHTY	9	-0.08271
FLDALIVSM	9	0.09923	SVTPSTHDK	9	-0.08286
FAFFDPVMY	9	0.0992	AYLESFYKF	9	-0.08287
VSFSDVFFK	9	0.09919	APVPPPTSL	9	-0.0829
YIYAVTPLL	9	0.09907	ATHLVTKAK	9	-0.08306
SLASFIPAV	9	0.09901	FYTKRFQEL	9	-0.08306
GADPRAISL	9	0.09893	LEPEEKQAL	9	-0.08325
RVISTILFI	9	0.09885	TYQEVAQKF	9	-0.08358
FPVGDVNNF	9	0.09872	KPQPRPQTL	9	-0.08388
TIVLFNLYL	9	0.09863	AALEPTSQK	9	-0.08441
IEDEYQVFL	9	0.09855	ATYTDKLFK	9	-0.0845
YLNHLEPPV	9	0.09806	AVIEHLKQK	9	-0.08467
WETLEPLHL	9	0.09804	KYFLKPEVL	9	-0.08498
QEIVILPSL	9	0.09788	KPTGTPKAL	9	-0.08508
LPDEASEAF	9	0.09768	ATTTVMNPK	9	-0.08538
SLLDEFYKL	9	0.0973	GTGNMEIKK	9	-0.08594
FEHPNVVRL	9	0.09698	ASVDKVLEL	9	-0.08628
VLLELLPRL	9	0.09679	REEPSNPFL	9	-0.08681
YPLELYPAF	9	0.09637	VLTSEVHSV	9	-0.08687
EAINVEQAF	9	0.09624	KEISDLHYL	9	-0.08697
TAFDVAEKY	9	0.09585	AAAQNAIKK	9	-0.08701
LESELEAQL	9	0.09584	GSAQQFNVK	9	-0.0878
YFDLLGELM	9	0.09516	LLPPPPCPA	9	-0.08798
SPLQEEHNF	9	0.09511	RVQDYIQSK	9	-0.08802
YVYEYLLHV	9	0.09505	SPAAEKAQL	9	-0.08809
SMSEVDLNV	9	0.09499	YTFGSLPGL	9	-0.089
YEAYLPETF	9	0.09492	TYLEKAIKI	9	-0.0897
YFDVGLHNF	9	0.09482	ISGPISTSK	9	-0.09019
LLAGLHVLL	9	0.09481	APGQRVGML	9	-0.0903
LENKINIIL	9	0.09449	KVSKELVEK	9	-0.0903
FPQHTIASL	9	0.09439	NYIKDLNIL	9	-0.09034
NAWVDKEIF	9	0.0943	GTALPGKFK	9	-0.09096
SPQAVYTAM	9	0.09411	TLLTKPVEI	9	-0.09164
TAVAPNVAL	9	0.09358	NPMTNRSTV	9	-0.09246
LELARNPAM	9	0.09358	SPAVSRTQL	9	-0.09306
NFDDYTVNL	9	0.09352	NYTLVSHLI	9	-0.09327
HEVGIGSVL	9	0.0935	TSVPPGSAL	9	-0.09342
QPGVLIQVY	9	0.09338	GTALYGKEK	9	-0.09366
VELEGAQVL	9	0.09334	GTAQLTLLH	9	-0.09396
LEAFGDVKL	9	0.09322	IYQKAFDLI	9	-0.09406
VPEDVAQEM	9	0.09259	KTDNRPLKK	9	-0.09471
AETFHTPSL	9	0.09242	TVSPESVLK	9	-0.09473
LPDNVHYVF	9	0.09234	NYLSHHLTI	9	-0.0948
SLYAHGYLK	9	0.09197	ELNEKLTPL	9	-0.09551
NLFNRYPAL	9	0.09191	SAVPPTKEK	9	-0.09552
TLGNVLVTV	9	0.09177	IPATVRSSF	9	-0.0956
NAVNPTVVM	9	0.09159	AEILQESRM	9	-0.09589
LLSSIVEEL	9	0.09129	GTASPVANR	9	-0.09647
DSFESIESY	9	0.09077	SLMTNPVSI	9	-0.0965
FSVPGGHNL	9	0.09066	EYVKQTWNL	9	-0.0967
TVLELVTQY	9	0.09029	AEPFPQVKL	9	-0.0968
QEHAQEVVL	9	0.09028	IPYQDLPHL	9	-0.09706
LESQFILRL	9	0.0899	ITAPPSRVL	9	-0.09719
NSFSDEREF	9	0.08956	VFLEVSQHW	9	-0.09724
TSAEASVEM	9	0.08916	SPSDRPLSL	9	-0.09744
HATTALLHY	9	0.08886	YNIEQEQKL	9	-0.09836
FLDLTEQEF	9	0.08883	AYVEKVEKL	9	-0.09849
APVAGLPAF	9	0.08883	KEKEDKAHL	9	-0.09873
RETTEEMLL	9	0.08873	LPPPAAKTV	9	-0.09915
GELHGHFML	9	0.0886	KPGRKGISL	9	-0.09936
YPENIVPSF	9	0.08843	LPNKNRDEL	9	-0.09946
FLETNVPLL	9	0.08828	KTQKIVIKK	9	-0.09982
NLSELDFQL	9	0.08825	ALLHKTIQL	9	-0.09987
LPYQLIAEF	9	0.08824	VIMNSLITK	9	-0.10005
LPHAVQETF	9	0.08821	SISDKFFQK	9	-0.10006
AVDQIAFQK	9	0.08819	APSRNGMVL	9	-0.1001
RENNAVYAF	9	0.08809	SSVTPSPAK	9	-0.10057
IPHMDIEAL	9	0.08804	LEQLVQEQL	9	-0.10078
NLVPMIIHL	9	0.08774	KYLSDNVHL	9	-0.10082
AEERVSFGL	9	0.08765	LALLLHLSL	9	-0.10113
ALQALVVTL	9	0.08735	TVGSAISRK	9	-0.10147
FQYPDTRYL	9	0.0873	VAPPKAHEV	9	-0.10213
DGAPHYVAF	9	0.08726	LPFVGKESI	9	-0.10262
FSVEGQLEF	9	0.08725	SPYQNIKIL	9	-0.10302
NPVDIVSTL	9	0.08724	EEDKQRIEL	9	-0.10306
LPAPGVPAW	9	0.0869	DANPFLQSV	9	-0.10412
YAFKFFDTY	9	0.0866	EFVAKGHLF	9	-0.10451
FLIIPLHSL	9	0.08652	KYMVYPQTF	9	-0.10458
KEGKYIIEL	9	0.0865	APAPRPSLL	9	-0.1046
SPTTLYDRY	9	0.08634	DADSSERII	9	-0.10468
YELEKLWTL	9	0.08633	TYTSNLVRL	9	-0.10553
YENYSFEEL	9	0.08628	GTQVYSPEK	9	-0.10625
GEHTLLVTV	9	0.08584	SKERSGVSL	9	-0.10644
GTESVTEEK	9	0.08577	KVSPVVSHK	9	-0.10652
MPLPPPFAF	9	0.08566	STGGKAPRK	9	-0.10719
TIVNIQVAF	9	0.08515	NPRKHITSL	9	-0.10732
VSSDVIDQK	9	0.08514	LPQKGDVEM	9	-0.10738
YEYKFGFEL	9	0.085	FYHKYFNYL	9	-0.10752
LETVISRDI	9	0.08465	FYPPKVELF	9	-0.10788
LLSDVFAQL	9	0.08436	KQISTLESV	9	-0.10807
HEIAEQLTL	9	0.08435	IPKSAVGTL	9	-0.10823
TVDKWEPLL	9	0.08431	IMGKDVRLL	9	-0.10834
YLIGVHASL	9	0.08431	KPAQHVQAL	9	-0.1084
ITTDVLYTI	9	0.08424	SPALKTTRL	9	-0.10892
DAHPTLVTY	9	0.08422	APNPAPKEL	9	-0.1091
LPNIQAVLL	9	0.08421	SPAGKTNAL	9	-0.10926
FVLGRLLTL	9	0.08378	SYISRTNQL	9	-0.10947
FSQEPPDAL	9	0.08349	GQQQGVFKK	9	-0.1095
QAINNAISY	9	0.08288	IYQRDPLKL	9	-0.10972
LLDHVLLTL	9	0.08283	VYLPLTSHI	9	-0.10974
LPSAFYIKL	9	0.08251	SPAGLKAVL	9	-0.10986
YPEDVSEEL	9	0.08229	ATLGSGNLR	9	-0.11064
AELPLRLFL	9	0.0822	FSHPQAAQL	9	-0.11129
EAEFLRLSL	9	0.0822	KPSEKIQVL	9	-0.11131
SPMRTGNTY	9	0.082	APAPKPEAA	9	-0.11154
LAETLALLK	9	0.08175	LPRQHLVQL	9	-0.11154
SPQDLRLFY	9	0.08168	YYLSKIEEL	9	-0.11179
ILQALAVHL	9	0.08154	ATNASVFKY	9	-0.11217
NALPALLIY	9	0.0813	SPALPGLKL	9	-0.11272
APTLGPAVI	9	0.08114	KEIDKNDHL	9	-0.11295
IYDPNLAFL	9	0.08072	AYPHNLMTF	9	-0.11331
KEDLNGPFL	9	0.08068	SPMAERSMM	9	-0.11363
VLLPLRVTL	9	0.08068	ATSNVHMVK	9	-0.11364
DPHAMFAEF	9	0.08059	MPPPPPQGV	9	-0.11396
IQAPLSWEL	9	0.08045	NAKGKDAIM	9	-0.11424
TYDLPGNFL	9	0.08008	KPIQDVNSL	9	-0.11502
TARMEDFTF	9	0.07996	STDPSVLGK	9	-0.11576
MLTGISPFL	9	0.07961	REEGRSLQL	9	-0.11577
SVLDTVLLR	9	0.07954	ASIGNAQKL	9	-0.11593
RELNGTYAI	9	0.07917	ATGLSGLTK	9	-0.11604
ALLAYTLGV	9	0.07915	DAFPSIDKI	9	-0.11626
VPGPTGLHY	9	0.07908	MPSSRAYGL	9	-0.11626
NEHDVVVQL	9	0.07904	IVRKLVTAL	9	-0.11652
ALLPLLERV	9	0.07874	LATKTTPAL	9	-0.11656
SLLHALGPV	9	0.07873	SSLPVSLTK	9	-0.11697
STAIASPEK	9	0.07813	LSLLPLSEK	9	-0.11712
SMDPLPVFL	9	0.07804	SESDLNHSF	9	-0.11763
VMIQHVENL	9	0.07772	QEHQGHQTF	9	-0.11769
GLEEYLEKV	9	0.07771	KEFPEKQEL	9	-0.11792
TEDHLLLFL	9	0.07755	NPEKRYNVL	9	-0.11892
YGYGHESEL	9	0.07753	SETETKQRL	9	-0.11937
QLLGLIQRV	9	0.07746	SESSEAAQL	9	-0.1205
FPSGIIKVF	9	0.0774	MPQKERESI	9	-0.12054
MLFGHPLLV	9	0.07732	AVLQESVAK	9	-0.12069
VMNPVIQAV	9	0.07732	APAPPKAEA	9	-0.12074
TLLIQVPRI	9	0.07726	RTGSPLAAR	9	-0.12083
TEHEAPVSL	9	0.07709	SSSGPSVRK	9	-0.12105
SFDLLPREF	9	0.07698	TYAQRTQLF	9	-0.12116
KVMELLVHL	9	0.07625	VESEHQVKI	9	-0.12165
ALMDEILML	9	0.07614	SQQENMIKK	9	-0.12213
KESAAINQI	9	0.07591	APKPGGLSL	9	-0.12228
KAYNGNTAL	9	0.07482	DAITQQNTI	9	-0.12236
SEDTAILKL	9	0.07428	VVNPKYEGK	9	-0.12244
REEFEDQSL	9	0.07426	VYTQHQPFL	9	-0.12246
SLLPLVWKI	9	0.07424	TAYPGQTQY	9	-0.12332
SLAPLFFKL	9	0.07374	TSVSPAPDK	9	-0.12344
DPFKDIILY	9	0.07372	SIVSQTIPK	9	-0.12349
VPFPLTLRF	9	0.07346	REKEIKSEL	9	-0.12377
APVDPPVVY	9	0.07344	IPDLKVGTL	9	-0.12382
ASMEEKIAY	9	0.07343	KYLLHSLVF	9	-0.12423
FPHVGEPSL	9	0.07327	RVTYPAKAK	9	-0.12423
QPAENVNQY	9	0.07287	LPNNAKLEM	9	-0.12437
KEPDALTLL	9	0.07266	TVNPEQYSK	9	-0.12458
VSADLPGRF	9	0.07262	AVIQVGKEK	9	-0.12476
YENYGHDNL	9	0.07257	LESMIPIKM	9	-0.12492
ALVVQVAEA	9	0.07252	KPSSTTPRL	9	-0.12495
GMLDGLVNV	9	0.07234	YYPEYKLLF	9	-0.12529
GQISEVVVV	9	0.07205	VYMNVMTRL	9	-0.12561
SAVDLPVTL	9	0.072	IYAPPLPSL	9	-0.12572
AEFEDLDSL	9	0.07197	AVAPNQNLK	9	-0.12574
SLAEFVQSL	9	0.07189	AILDKTTNK	9	-0.12576
KEDLVDLVL	9	0.07188	KFIDTTSKF	9	-0.12576
TLIEELKAL	9	0.07187	LPIQPAQHI	9	-0.12619
TETELAQRL	9	0.07186	VEVSIPAKL	9	-0.12689
LPALPLAEL	9	0.07182	EETETKQTL	9	-0.12693
TLIEELKTL	9	0.07169	YSVRVSPQM	9	-0.12709
YALGALNHL	9	0.0716	KYIDQKFVL	9	-0.12736
TFDDLPARF	9	0.07154	ILGPPPPSF	9	-0.12742
ALLGILQHV	9	0.0708	KTQPRSALK	9	-0.12755
SAIFNFQSL	9	0.07048	DAPHPPLKI	9	-0.12765
DPSDYVRAM	9	0.07042	TPAAPPKAV	9	-0.12831
NPITVQTVY	9	0.0703	LPEDKPRLI	9	-0.12842
LPTGVYLNF	9	0.07028	TLSQPVPAK	9	-0.1287
FPQDRVFML	9	0.07018	SVQVATSQR	9	-0.12872
FAHTNVESL	9	0.06996	IFDNKEIKL	9	-0.12874
TGYYDQEIY	9	0.0699	IYNKVTPTF	9	-0.12904
GTGRGLPLK	9	0.0698	VIIEKTYSL	9	-0.12929
NFDFTRSYL	9	0.06974	IARNLTQQL	9	-0.12941
LLFDSVIHL	9	0.0693	ATSISSETK	9	-0.12943
YPQEDYESF	9	0.06911	IYQYIQSRF	9	-0.13014
AAGEPGTSM	9	0.06895	NAASARASL	9	-0.13059
IERPTYTNL	9	0.06894	SVAQVVLSR	9	-0.13082
SEEVALVQL	9	0.06886	KENKNVTAL	9	-0.13092
HESPALILL	9	0.06864	APSPRPLSL	9	-0.13092
REKDLEVYL	9	0.06845	KPQGQRTSL	9	-0.13148
QEQGDAPAI	9	0.06843	SANQQNILK	9	-0.13171
HPSGATPTL	9	0.06836	SVVVPLQQK	9	-0.13174
NFDVLDLHF	9	0.06836	FYMDTSHLF	9	-0.13179
FLFNYDYTL	9	0.06833	HAYDGKDYI	9	-0.13232
DPGSVIVAF	9	0.06771	YAYDGKDYL	9	-0.13232
WEDSAGHWL	9	0.06745	LPRPPPSAV	9	-0.13236
NIFPYPVGV	9	0.06744	VASEVSTSL	9	-0.13238
SEIEYYAML	9	0.06729	SVIENAKKK	9	-0.13352
SEDPEPLLL	9	0.06726	IAASSIAAK	9	-0.13371
SEDDPILQI	9	0.06696	SPVFMQPVY	9	-0.13408
YENDVLEQL	9	0.0668	YYEKLHTYF	9	-0.13425
IVIGVLHQL	9	0.06668	VPNSNPPEY	9	-0.13617
YLQDYTDRV	9	0.06662	KVNSEVQLK	9	-0.13645
ALRDVSEEL	9	0.06659	GTSDLQLVR	9	-0.13646
ATPPFTHSK	9	0.06642	ATAEKCLHK	9	-0.13776
VTDDLDAPK	9	0.06614	RYLDKTEQW	9	-0.13792
YIVDLLTHL	9	0.06614	YYEKQFPEI	9	-0.13796
SLLDKIIGA	9	0.06612	LYSLAHSYL	9	-0.13809
ALFGIPMAL	9	0.06592	SPSTAKDTL	9	-0.13814
GLAPLHIQL	9	0.06583	QYAGKYVLF	9	-0.13832
LELLDHVLL	9	0.06565	APRLETKSL	9	-0.13898
NPVDWKEQY	9	0.06524	SQNTDMVQK	9	-0.13958
TFDIASDAF	9	0.06507	SSSTVSYLK	9	-0.13977
NPIDHVSFY	9	0.06466	SLIKQIPRI	9	-0.14044
IVFSLTFFK	9	0.06447	TYLMLANHL	9	-0.14083
KLYDGFQYL	9	0.0644	GEVQENYKL	9	-0.14087
AEWRYDLQI	9	0.06422	SYSSTFHSL	9	-0.14153
LLYDNVPGA	9	0.06412	LYEKDIQLF	9	-0.14186
FILEPRSFL	9	0.06385	SVLSPPPEK	9	-0.14217
YEIVNRASL	9	0.06352	EYATKISRF	9	-0.14234
FMVDRLESL	9	0.06352	YGMPSTHAM	9	-0.14256
LPPNTIMEY	9	0.06327	KPHERKQNL	9	-0.14289
SEMRFVQDL	9	0.06314	KLQPGSVPK	9	-0.14313
NPHFGSHRY	9	0.06311	IFHEKTSEF	9	-0.14333
SLISVIHLI	9	0.06303	YPFANKESI	9	-0.14409
WPLTQVTFY	9	0.06268	RPTFRQMQL	9	-0.14412
GEEDKLFWL	9	0.0626	HEVKEAQTL	9	-0.14435
VLLSEILHL	9	0.06225	RYSPVLSRF	9	-0.14448
REVSEEHNL	9	0.0622	VLLDSVEKL	9	-0.14502
TALNLFFKL	9	0.06209	GTFADKEKK	9	-0.14553
LPVPVIPSF	9	0.0617	KEIDTSTKV	9	-0.14565
VEFDSAIDL	9	0.06133	HEDESVNKL	9	-0.14575
TVMTVFSFR	9	0.06124	APMAMPAGY	9	-0.14625
REEHLLEQL	9	0.06063	TPQSNRPVM	9	-0.14689
REDSITVHI	9	0.06061	NPNLRKNVL	9	-0.1472
AEEPPTPAL	9	0.06058	SPQPQRAQL	9	-0.1475
SLQEVAMFL	9	0.06038	VEEQTKAFL	9	-0.14784
YEDVNPVLL	9	0.06036	AETEKQVAL	9	-0.14799
AGPEPLPPK	9	0.06007	TYLPTSPLL	9	-0.14853
TLDAGNIKL	9	0.0598	KPAPAKPVA	9	-0.1486
SLYEENNKL	9	0.0595	TPMLRSGNL	9	-0.14867
KLDDYVYYV	9	0.0595	TYITSVSRL	9	-0.14936
DAFNLLLEM	9	0.05939	EYIRSLNQF	9	-0.1494
WEDNSVIFL	9	0.05917	TVVETSSLK	9	-0.14988
ATASIGGTK	9	0.05901	GTGASGSFK	9	-0.15005
ATLDLNAVK	9	0.05897	SPQDKRTLL	9	-0.15028
TPFLYDLVM	9	0.05888	ATQRKHLVK	9	-0.15031
REDVLTLLL	9	0.05864	TEKDASLVI	9	-0.15055
REKEDYLHL	9	0.05841	RSAKTLTPK	9	-0.15066
SSLSLFFRK	9	0.05837	KPRFQQTSF	9	-0.15114
VYDALNVLM	9	0.05804	RLMNDMTAV	9	-0.15159
TPISNEVEM	9	0.05802	EYNTVASKF	9	-0.15163
AESTVIAKV	9	0.05786	VYQEMPAQL	9	-0.15295
SLQDLIEKV	9	0.0577	SISSGPIQK	9	-0.15297
FEDVGRQVL	9	0.05682	HQDFQSYPK	9	-0.15313
GVMESVIAL	9	0.05669	IYNGDMEKI	9	-0.1532
LQDGLQITV	9	0.05646	TAYGSTVSK	9	-0.15348
LEYGLPIQV	9	0.0563	NARHSDASL	9	-0.15451
AEHSTVITF	9	0.05569	KEDVNSEKL	9	-0.15479
GLSDLRLEL	9	0.05568	KPRKLVNTI	9	-0.15492
VADEQNRAL	9	0.0556	ISAQQNRVV	9	-0.15495
FPSTPGPEL	9	0.0556	VEEETKKEL	9	-0.15545
TEATLHLLL	9	0.05557	FPDPNVKYV	9	-0.15556
TANSITVTF	9	0.05509	LYWSHPRKF	9	-0.15583
YLAVESPFL	9	0.05505	APKRPPSAF	9	-0.15592
QEVFKAFYL	9	0.05467	SPALKRLDL	9	-0.15614
YLYDLNHTL	9	0.05421	APIQGSRNL	9	-0.15619
SEEVHQAVL	9	0.05364	KPKAPPPSL	9	-0.15789
TEAVVDSIL	9	0.05346	IYPQVLHSL	9	-0.15976
READFKETL	9	0.0532	TSSTSLTLK	9	-0.1599
GEAAKREIL	9	0.05305	SSVSLPLAK	9	-0.16081
HGVLLEVQY	9	0.05285	FPYYPSPGV	9	-0.16101
AEIFETSML	9	0.05282	TAKLPAPSI	9	-0.16115
MVDGTLLLL	9	0.05282	VYVQNVVKL	9	-0.16176
GEIPWSQEL	9	0.05275	TYFDKNYNL	9	-0.16267
VEHFMPILM	9	0.0527	VYDDLKYVW	9	-0.16328
SLQEKLWAI	9	0.05251	LPSRKLVAL	9	-0.16436
YILGKFFAL	9	0.05236	ASSVPNLKK	9	-0.16441
FPMELRQFL	9	0.05231	SSNDKVIKK	9	-0.1646
HTGPGILSM	9	0.0521	RPTDKPLRL	9	-0.16464
GEVNVLDNL	9	0.05159	IAQNDSPTL	9	-0.16492
FPYPFQVVY	9	0.05156	TPSRKGLVL	9	-0.16496
SPFKADIEM	9	0.0508	VPLDKQITI	9	-0.16532
QEFKEAFNM	9	0.05035	QEIQEKLAI	9	-0.16536
GEHVKAIEI	9	0.04969	KYVKGLISI	9	-0.16538
AVAPPAGPR	9	0.04969	SEHAVNKQL	9	-0.1657
FVHDLVLYL	9	0.04936	ATITKVLQK	9	-0.16592
GEAKEREAL	9	0.04928	IPPDQQRLI	9	-0.16592
VVAPPGAPK	9	0.04918	QIDSPLNGK	9	-0.16617
TPTISIVSY	9	0.04888	VPRIQPQSL	9	-0.16694
FEYDPDNAL	9	0.0486	HEVPEKTSI	9	-0.16716
VLAELVAKL	9	0.04853	KYPNVFKKI	9	-0.16771
HEQGFSVEL	9	0.04811	AAIEASQSL	9	-0.1681
GEALLTHLL	9	0.0481	KTISQAVNK	9	-0.16818
VPLEIMIKF	9	0.04777	EYMKHTRLF	9	-0.16876
DAAPIPNQY	9	0.04756	APVKPGPAL	9	-0.169
ILLDRLLYL	9	0.04716	VVNSYPLAH	9	-0.16911
FLHDHQAEL	9	0.0468	DAYVLPKLY	9	-0.16938
SYDLFVNSF	9	0.04678	TPVFSKARY	9	-0.16964
FPTYPVPHY	9	0.04648	KYVKDFHKF	9	-0.1705
TVHGVTQAF	9	0.04644	IPTDKLLVI	9	-0.17076
IESIDATKL	9	0.04541	YTKPNPNQI	9	-0.17104
YVLDQDFGL	9	0.0454	SVSKAVGPK	9	-0.17162
VPFEQILSL	9	0.04521	KVSTSPLTK	9	-0.17286
MAVLAISHY	9	0.0449	QASPSVPAK	9	-0.1736
NPISTVTEL	9	0.04465	AEAKKIERL	9	-0.17428
NPHLQTFTF	9	0.04456	VTDKGSFEK	9	-0.17523
AEDTDSIGL	9	0.04425	EYLTSPQEF	9	-0.17534
KETSYEEAL	9	0.04414	SLTDKVQEA	9	-0.17548
TESQVVITL	9	0.0438	WETKEIQSL	9	-0.17604
RLFDDVPQV	9	0.04374	DASPPPVKI	9	-0.17726
ALYHLAIKL	9	0.0437	HPDSHQLFI	9	-0.17777
ALAHNLLVK	9	0.04327	SPAAAQKAV	9	-0.17801
LPLHVLPLY	9	0.04287	VPRPPQTSL	9	-0.1781
SLIEKLWQT	9	0.04277	SVYDSVLQK	9	-0.17816
IPWLNEPSF	9	0.04267	QQQSEMFPK	9	-0.17955
TEVSRTEVI	9	0.04249	QVMGKVPTI	9	-0.18072
SPNEFKVYM	9	0.04233	VFPEKGYSF	9	-0.18073
RFDPLGHYL	9	0.04228	ATAPPSPLK	9	-0.18083
FPNENQVVF	9	0.04227	KETTSHNSL	9	-0.18111
YLLDQHILI	9	0.04221	NYAQVLDKF	9	-0.18138
AEEFLRSLL	9	0.04212	KTQPTSLPK	9	-0.18253
VFDAFLNMM	9	0.04207	KAAAKRQVL	9	-0.18285
NPAPNPAVY	9	0.04194	ASGSVTQPK	9	-0.18297
GEEGYGRSL	9	0.04192	SPSGKPATL	9	-0.18434
IVLSAVITK	9	0.04189	SLQSLETSV	9	-0.18452
TLADYLHLL	9	0.0418	GQSSLALHK	9	-0.1846
GLSEISLRL	9	0.0418	ATTSNTVSK	9	-0.18545
APYQFLTAF	9	0.04142	ETFSGVYKK	9	-0.18573
FLSAMDWHL	9	0.04139	APRIESKSM	9	-0.18617
KLMTALVNV	9	0.04078	SEETQKAVL	9	-0.1871
SEKDIGNQL	9	0.04068	TEQTVSQVL	9	-0.18771
ALLEQVNAL	9	0.04061	QYNPKFQTL	9	-0.18814
DMAKVFVEY	9	0.03944	SSVSPAVSK	9	-0.18886
KLQELNYNL	9	0.03936	VVTTKYFKK	9	-0.18902
SVAGSVERV	9	0.0393	RYNEKCFKL	9	-0.1893
MLFPGSIAL	9	0.03929	NPASKVIAL	9	-0.18973
GEEQFLYTL	9	0.03906	LPSDKALVL	9	-0.18979
ILAPTVQEL	9	0.03894	TYDSVTDKF	9	-0.18981
GLLHLTLLL	9	0.03885	GTVKPNANR	9	-0.19125
SGLGSFPFK	9	0.03864	KPLSHRNSL	9	-0.19197
RELDVSIAL	9	0.03837	KLADKLYNL	9	-0.19232
LLIKDIYFL	9	0.03836	SVTSSTHEK	9	-0.19263
FLWPKEVEL	9	0.03833	FETISQAML	9	-0.1932
APMPPDHFY	9	0.03762	AAGPVSQGK	9	-0.19365
KEFKGDEIL	9	0.03714	NIIAKKIVL	9	-0.19399
IEHLLPLFL	9	0.03714	LPKQPPLAL	9	-0.1943
GLATDVQTV	9	0.03714	ALYSGVHKK	9	-0.19451
VANTHHVSL	9	0.03709	LPPPTPSQI	9	-0.1947
IEESIGLHL	9	0.03707	TIKEGSQLK	9	-0.19622
TTFDKEFLL	9	0.03689	TVDPKYHPK	9	-0.19662
MPDHTDVSL	9	0.03661	GVMPSHFSR	9	-0.19667
FVIPVVQAL	9	0.0362	QPHLSRQDL	9	-0.19784
FIPATGHSL	9	0.03611	SEVESKAHL	9	-0.19803
TAIVDKIGF	9	0.03546	ATASVVKEK	9	-0.19821
FEEPLANLL	9	0.03543	VYADKLLNI	9	-0.19856
TLWNQELYI	9	0.03532	TAEESSPPK	9	-0.19942
KLAEALPSL	9	0.03509	SYLNSVQRL	9	-0.19987
FAIISGLNL	9	0.03478	EPIDESSQM	9	-0.20001
FPDVEKAEW	9	0.03476	IASSSIAAK	9	-0.20011
YPNEEKDAW	9	0.03473	GEAKTANQL	9	-0.20281
SILSNIHEV	9	0.03471	APRPPPKPM	9	-0.20408
GEHGKEILL	9	0.03469	SQMKIVHKK	9	-0.20424
YLLDLLRLP	9	0.03468	AEVPVPSSL	9	-0.20428
FLLFPDMEA	9	0.03458	SVLSPLLNK	9	-0.20445
FPATPLLDY	9	0.03412	KIMESLPQI	9	-0.20483
FGWSHLEAL	9	0.03385	DAYQVLSTL	9	-0.20494
FLMEMGFRM	9	0.03369	STTKLYLAK	9	-0.20518
ILSELVEKI	9	0.03361	FPAKAVDSL	9	-0.20528
QELENRLSL	9	0.03355	RPLGKAASL	9	-0.20631
HPLYTPPTY	9	0.03336	AEVQSNRGL	9	-0.20687
GLGQLGFHV	9	0.03324	AAQKGRTQL	9	-0.2078
YETVIMPVF	9	0.0332	IYSTKLYRF	9	-0.20796
YLAKHIENI	9	0.0332	GPDTKRAKL	9	-0.208
YLKDFFSNV	9	0.03312	STSTSIKVK	9	-0.20834
TAIESTPTL	9	0.03271	QYESKVFYL	9	-0.20847
LILIASYTV	9	0.03225	LPRDPSSEV	9	-0.20853
FEMPYVVRL	9	0.03218	VPLPHPMQM	9	-0.20958
TAISLFYEL	9	0.03151	KVVVSPTKK	9	-0.20984
GLAELYVMV	9	0.03141	GVDGSVYKK	9	-0.21006
SEEAVQVLI	9	0.03139	REAEESSKI	9	-0.2104
SEEAVQVLL	9	0.03139	VRTPYTMSY	9	-0.21048
FLLQDTVEL	9	0.03132	DPLDKSIVI	9	-0.21057
TEHAHQVVV	9	0.03129	GPASHSRAL	9	-0.21146
LYDLVTEKM	9	0.03128	NYTPYKYNL	9	-0.21206
GASEILLKK	9	0.03085	TIMPKDIQL	9	-0.21264
YENGVTDSL	9	0.0308	TYTDKLFKF	9	-0.21272
SLIRSVVAL	9	0.03074	RPKVPDQSV	9	-0.2128
VLTSVTEAL	9	0.03023	RYLEKPMEI	9	-0.21299
NPTDISYVY	9	0.02979	IESTKNEQL	9	-0.21391
STIDPAVSK	9	0.02973	GTIGKKFAR	9	-0.21404
EAREDMAAL	9	0.02973	VYIKHPVSL	9	-0.21456
FSAPLPLEL	9	0.02944	VYGPLPQSF	9	-0.21582
YGTRYGASL	9	0.02934	SVASASTTR	9	-0.21596
QLLKFIPGL	9	0.02912	TSTDVSLKI	9	-0.21597
FLDLGPPGI	9	0.02904	IYNLKNPTL	9	-0.21603
LPFEVKAGF	9	0.02877	RYPDSHQLF	9	-0.21617
FPSEVVGKM	9	0.02871	RSSSVAQVK	9	-0.21678
MITPEDVKL	9	0.02866	ALLDQTKTL	9	-0.21686
SLFEKYVFI	9	0.02851	KPRSLQTGF	9	-0.21695
QELPVPLAL	9	0.0285	SVSTFLKKK	9	-0.21908
VSRVESVPK	9	0.02847	VVQKVTEKK	9	-0.21936
REEYLLLRL	9	0.02842	SVSTKLISK	9	-0.21942
FLTDYLNDL	9	0.02838	SVVSSVTTK	9	-0.21987
SPSEWQMAY	9	0.02837	AILQDTKTI	9	-0.22134
FIIYDTHSL	9	0.02826	NYPQSVPRL	9	-0.22152
LPKEDLIKF	9	0.02823	GLFQGKTPL	9	-0.22228
YPVEHPDKF	9	0.02793	HYVEKPSTF	9	-0.22323
IASDIVSRF	9	0.0277	DAVRTKMVY	9	-0.2238
YEAEFQVKI	9	0.02725	AEEKSLIGL	9	-0.22392
ALLQRLEAL	9	0.02716	KPSGTTKSL	9	-0.22392
AELNKIFAL	9	0.02683	TSSGSLVQK	9	-0.22398
VEYDLPALL	9	0.02642	VFKPISSTW	9	-0.22423
NPVSWVQTF	9	0.02641	VFIDKQTNL	9	-0.22454
QEDLDNPVL	9	0.02631	GAIGKAYKK	9	-0.22499
YEMVQRILL	9	0.0263	AYSSYVHQY	9	-0.22529
TFDVSILTI	9	0.02624	YTIKNGDSL	9	-0.22614
NEYLVQEAL	9	0.02616	IYPKLLDNF	9	-0.2269
SEEQGRVLM	9	0.02602	EPYLSSREI	9	-0.22701
ALSQDIPEI	9	0.02576	AVAPLSASK	9	-0.22863
KEISTEEQL	9	0.0256	EPALPSTSY	9	-0.22889
IEILPLPVM	9	0.02556	IEYGKQAVL	9	-0.229
AESETLDQL	9	0.02545	QPIDYSLKY	9	-0.22917
VLFTGVKEV	9	0.02542	SVDPKNYPK	9	-0.22965
REILHAQTL	9	0.02529	EFLTKTAKF	9	-0.23098
GLLGTLVQL	9	0.02502	SPGPEKMAL	9	-0.231
IPIEPDYKF	9	0.02491	GMDSRPPMA	9	-0.23127
LYDRGYTSL	9	0.0249	ATKDSMIRK	9	-0.23152
GEINVVVKV	9	0.02459	IAYKFGKTV	9	-0.23162
TLQDIVYKL	9	0.02406	ATDPQTKRK	9	-0.23198
NLMDIKIGL	9	0.02404	SENMTQNTL	9	-0.23282
SELDLISRL	9	0.02382	KPACQLGSL	9	-0.23285
VEGDEVSLL	9	0.02358	SVLQGLLKK	9	-0.23296
NEHGMETAL	9	0.02347	VYVSRPSHF	9	-0.23383
QETAVAPSL	9	0.02298	RYFKTPRKF	9	-0.23396
IEEQILESL	9	0.02294	GTYDAKVKK	9	-0.23494
EEILLTTQL	9	0.02286	IEHSKAVEI	9	-0.2358
VLTGLSIRL	9	0.02273	SYTSVKENF	9	-0.23595
TPTVTTPSL	9	0.02246	KPHPSPTSL	9	-0.2361
VTADISLAK	9	0.02239	GSQQKIFSK	9	-0.23674
FPEGSVELY	9	0.02238	VPRGQGSQF	9	-0.2373
HEQANVESL	9	0.02217	ATLSICSPK	9	-0.23732
SEEDPNPLL	9	0.02209	ISASPLTSK	9	-0.23891
YPEPYPLVY	9	0.02206	NPMKAGTQL	9	-0.23892
GEIKGFTGI	9	0.02196	VYVQELQKL	9	-0.23986
HPENFNLMF	9	0.02194	IPLLPHMSI	9	-0.23997
FETQEGFML	9	0.02164	IFTDLSSRF	9	-0.24099
TLANVVTSL	9	0.02135	GESSLILKA	9	-0.24105
IEILESGHL	9	0.02131	KIFSGLLKV	9	-0.24127
YVTSVILHI	9	0.02115	APTGSGKTL	9	-0.24182
TESGLNVTL	9	0.02103	TAAKPAASI	9	-0.24191
YPDLLPTDY	9	0.02052	LLPGKTYSF	9	-0.24274
SPLHLAAQY	9	0.02032	AEPKSIPAL	9	-0.24292
SEVNIPLSL	9	0.02003	EYLTKVDKL	9	-0.24296
GEDLRKFIL	9	0.02	DAFSFTSKV	9	-0.24355
YLDQRELLL	9	0.01945	TPSSRPASL	9	-0.24385
HEQDLGPAL	9	0.01932	VPKSGTPQL	9	-0.24397
VLWPESISV	9	0.01817	ASFSKRIQK	9	-0.24511
QPIAPQTTF	9	0.01817	SIQRKLQEK	9	-0.24522
AEVTPLLNL	9	0.01808	DYLEKYYKF	9	-0.24545
SLAEVQCHL	9	0.01801	ASIGSPKRK	9	-0.246
NLFAQTYGL	9	0.01779	IEATKQYAL	9	-0.24754
NFDNILNSF	9	0.01773	VVQKKIAEK	9	-0.2478
TEEPMGITL	9	0.01724	SEAGSHQQL	9	-0.24929
HPMGGLNAM	9	0.01706	RTIDKKFYK	9	-0.25084
LWDEVLSHL	9	0.01699	LYKKTQETL	9	-0.25106
FEALTPNLL	9	0.01696	IYTSSVNRL	9	-0.25133
VAIQAVLTL	9	0.01692	IVAKHTSAL	9	-0.25302
LLDYHLNYL	9	0.01692	SEEIGKKQL	9	-0.25326
YLSVKVWDL	9	0.0166	GPRSSLRVL	9	-0.25341
ELDLRGVSI	9	0.01652	ISNSHPLSL	9	-0.25353
TEVLNNAPI	9	0.01639	VYKPAQNSW	9	-0.25422
IEEDSEVLM	9	0.01633	VTGPSQISK	9	-0.25464
IELLEKIVL	9	0.01618	GETSKGDEL	9	-0.25475
FMQHDVQEL	9	0.01615	TPKNTSVSL	9	-0.25626
SIIQRLLEV	9	0.01574	TTAQLQVQK	9	-0.25654
FAIRSLAEL	9	0.01526	AEEAGKKAL	9	-0.25727
MAVELPDSF	9	0.01497	AEEKLTHKM	9	-0.25746
VPDPNVIKL	9	0.01492	SVNSQTLNR	9	-0.25797
MVAPAVASV	9	0.01486	LFIATSQKF	9	-0.25912
LPDEKVELF	9	0.01483	VFPDKGYSF	9	-0.25916
RAVESITSL	9	0.01443	SVQKPLDYY	9	-0.25928
SLDSTIPGI	9	0.01425	GEEAKQESL	9	-0.25933
LIAFMVISI	9	0.01402	VVDAKTLKK	9	-0.26225
FPVPELHMF	9	0.014	RYISQPPLL	9	-0.26235
EEVQVDTAL	9	0.01354	YPLKATSTV	9	-0.2629
LEILGLEKI	9	0.0131	KYISKPENL	9	-0.26299
AEDPTISLL	9	0.01302	RPKGESKDL	9	-0.26317
REEDAASTL	9	0.01281	IYKDSSTFL	9	-0.26335
HPGDQAYEF	9	0.01273	SVLSGGKAK	9	-0.26431
TPLAHSTFY	9	0.0127	KSADPLKSK	9	-0.26488
FAVNMFRTL	9	0.01245	TPSGDKTSL	9	-0.2649
KLWDLEQQV	9	0.01223	DAPPPYSSI	9	-0.26532
FAADVRLMF	9	0.01198	RTSKAFSNK	9	-0.2658
VFDPALNLF	9	0.01176	VYISKTTYI	9	-0.26613
YLVNFLHKL	9	0.01175	EPASGKAAL	9	-0.26789
SMAKAITGV	9	0.01164	GSSYSSIPK	9	-0.26841
NAMDVVVQF	9	0.01154	STQQPLTKK	9	-0.26864
LAVDGRLSL	9	0.01142	EYPKFLKRF	9	-0.2688
KFDFPVSYL	9	0.01128	QPAPRSQQL	9	-0.26923
RLLSFVVLA	9	0.01115	VYGSFASKL	9	-0.27026
DAYQEDLGF	9	0.01106	MPLVKSVTV	9	-0.27027
FIWPMLIHI	9	0.01052	TPDAMKAAM	9	-0.27155
KEKLQEIYL	9	0.01045	DAYSSFRSV	9	-0.27155
LELLEGKIL	9	0.0104	SVLDSSALK	9	-0.27157
YLDASLITV	9	0.01003	NPLPSKETI	9	-0.27168
NAKDVDFMY	9	0.0096	TPYQSKWTI	9	-0.27224
GEDGFLLKI	9	0.0095	ATSQQPLRK	9	-0.27262
FEELTDYQL	9	0.00922	STSQSPPIK	9	-0.2734
LPTIPLSAF	9	0.00852	KIAQKALDL	9	-0.27343
GAYDGKFEK	9	0.00842	SPNSSPRTL	9	-0.27375
HEALLYYVL	9	0.00826	GSSLPTSSK	9	-0.2754
AILKYIETL	9	0.00826	IYPPKLHQF	9	-0.27558
LPAKILVEF	9	0.0082	GSQKHVTKK	9	-0.27748
FPYPTQAEL	9	0.00792	MPSASMTRL	9	-0.27773
HEEGRASPL	9	0.00773	VSAPPMPSV	9	-0.28058
SELKETVEL	9	0.00678	VYKKYPNVF	9	-0.28238
AEKDAEDSL	9	0.00673	IYLEKLKTI	9	-0.28261
TVLGKIWKL	9	0.00672	TPSSSRLEL	9	-0.28341
DARATMELY	9	0.00669	RTSQELQMK	9	-0.28356
MPLEDMNEF	9	0.00649	VIDSQELSK	9	-0.28384
YWENKIVRI	9	0.00635	AAAQPLKAK	9	-0.28424
WEASRIPLL	9	0.00607	AEANVMQQL	9	-0.28435
YYDLQEVLL	9	0.00585	DAFLNKNSI	9	-0.28458
SEVVTGSGL	9	0.00482	ISTSISLSK	9	-0.28602
YLVAEKVTV	9	0.00479	TYIKSPPFF	9	-0.2863
ILWSHLELL	9	0.00451	IPKQVSISF	9	-0.28643
FLDSAYFRL	9	0.00439	KPSQKATVL	9	-0.28655
YATRQAISL	9	0.00437	IPAKLHNSL	9	-0.28677
IWQAYLDYL	9	0.00429	KVTQQDVKK	9	-0.28704
REQAFYNML	9	0.00423	IPAKPPVSF	9	-0.28736
QEHDAVLSL	9	0.00376	SYPSAFSKL	9	-0.28739
FLDGNEMTL	9	0.00373	VQPSKYHFL	9	-0.28785
EETPVVLQL	9	0.00346	SPKLPVSSL	9	-0.28938
SPVALNVQY	9	0.00304	TEESLRQSL	9	-0.29047
QEFVKAFYL	9	0.00301	GPLYKNGSL	9	-0.29147
GLISVDVRI	9	0.00289	TTQLSLSFK	9	-0.29152
KLFDRSVDL	9	0.00279	DAYSFSRKI	9	-0.29172
KMVSIQITL	9	0.00249	SLQPSISQK	9	-0.29188
VEHVQHVYL	9	0.00237	SSLKPIKNK	9	-0.2919
YPLEDLPSL	9	0.00229	TVNSKALEI	9	-0.2926
LEARLQAVL	9	0.00208	TYLPQSYLI	9	-0.29289
EAVDSIFSY	9	0.00204	KEVHKSGYL	9	-0.29334
LPIHNQDAF	9	0.00199	HPRHKQRQM	9	-0.29369
KLSEVLQAV	9	0.00191	KTHGKSTLK	9	-0.29485
EALAVLTSF	9	0.00163	MPYKGMTTV	9	-0.29506
LEKLMFEEL	9	0.00104	VVSSAGSLK	9	-0.29627
FAKEVSHEM	9	0.00102	APRKPPQAL	9	-0.29634
YLPELLQTV	9	0.00083	IYVPSSYHL	9	-0.29881
DAARLQAAY	9	0.00082	QIDSPLSGK	9	-0.30033
RLLDLENSL	9	5e-05	IYNQVKQII	9	-0.30146
LEILIKDTL	9	4e-05	VPYNKLQVI	9	-0.30179
ALMEAVSHV	9	-1e-05	KPRQDQSAL	9	-0.30396
QELERQQEL	9	-0.00075	DQYPYLKSV	9	-0.30506
HPNPGSITH	9	-0.00099	GPEKTRSQL	9	-0.30528
LPLLHPNYF	9	-0.00132	YNIQKESTL	9	-0.30605
YEEDGSRAI	9	-0.00137	SGNDKPLSK	9	-0.30624
FLTRLQVHL	9	-0.00142	VYPLMKEYF	9	-0.30642
IAVGLVPQY	9	-0.00148	KTDSKTHYK	9	-0.30759
GLLTRLLQV	9	-0.00162	RIYSKFHQK	9	-0.30785
IETPVLVQL	9	-0.00164	APSKPAASI	9	-0.30831
FLHSLNIEM	9	-0.00204	SPDSRASSL	9	-0.30832
GEDHPEMAL	9	-0.00214	QTLSPQMWK	9	-0.30869
LPVQPENAL	9	-0.00231	AYLAQSPQL	9	-0.3098
YLSKIIPAL	9	-0.00232	ASQKNFKAK	9	-0.30984
RLIPTLVSI	9	-0.00242	HESSSHHDL	9	-0.31056
SGIGKVTEK	9	-0.00258	AINPKLLQL	9	-0.31074
LPHVGVSDF	9	-0.00276	EYLKLLHSF	9	-0.3112
KEPLLPVYL	9	-0.00332	ATYSVGMQK	9	-0.31145
SFDATGSGF	9	-0.00355	LATDQGSKL	9	-0.3116
YESHYALPL	9	-0.00376	AVLDKVKTK	9	-0.31174
IMDESVLGV	9	-0.00385	VYVKHSISF	9	-0.31217
IPVPYVEKL	9	-0.004	LPLPRSQSI	9	-0.31451
LPVALQTRL	9	-0.00407	SVQSSVLGK	9	-0.31587
SEPGKVIVL	9	-0.0042	ITNKYQLVF	9	-0.31698
REMEEKVTL	9	-0.00423	ASFQSTSVK	9	-0.31862
TEAAKVERV	9	-0.00433	DPFLSEKSV	9	-0.31867
ILMIFSHQI	9	-0.00519	YLSSLQPRL	9	-0.31913
LLMIFSHQL	9	-0.00519	AVDNNSKVK	9	-0.31922
AEYQDLTFL	9	-0.00544	IYIKQIKTF	9	-0.32064
TFDAGLQAF	9	-0.00577	SSMSPLPQM	9	-0.32175
HADIKTGYL	9	-0.0059	SPNSKVNTL	9	-0.32249
LLLDSNIRL	9	-0.00591	TPKPPSQAL	9	-0.32259
SLFEEMLQV	9	-0.00609	IPKSKFLAL	9	-0.32277
SETLPLLAL	9	-0.0063	KSQDKTLKI	9	-0.3241
ILIETKLVL	9	-0.00649	DYSSILQKF	9	-0.32477
RENNEQPTL	9	-0.00683	SYLTSASSL	9	-0.32509
TLLHLAVSL	9	-0.00684	QPKAKAKEL	9	-0.3273
RETDLQELF	9	-0.0069	IAAPNMKAM	9	-0.3292
FAVIGRSSL	9	-0.00724	KEAEKSPQL	9	-0.32932
REDDKIVDL	9	-0.0074	VARKLSRPL	9	-0.32953
IIIDSVPEV	9	-0.00758	VPASKRPPL	9	-0.33089
QLIPKLIFL	9	-0.00768	SVVQSVLSK	9	-0.33142
YANAVLQAL	9	-0.00787	QESTSKADL	9	-0.33276
SLIKYFLFV	9	-0.00816	QPAAKRQKL	9	-0.33297
REPESVEQL	9	-0.00827	GPNSNRSQF	9	-0.33345
KEATEAQSL	9	-0.00833	TYMKDLYQL	9	-0.33364
YQYQNRRAL	9	-0.0088	SYLKQLPHF	9	-0.3343
REESEQIVL	9	-0.00907	TYIDKSTQL	9	-0.33513
ALFSFLYHL	9	-0.00913	QSNPKVMNL	9	-0.33638
WESRSDIGL	9	-0.00972	SVVQSGQLK	9	-0.3366
ALDHMVEYV	9	-0.01005	VESKVKDIL	9	-0.33702
QEIKDIYGL	9	-0.01024	SFSPKTYSF	9	-0.3381
YYDVAKILI	9	-0.01032	GTLMSLPTK	9	-0.33852
VEDPLPPVF	9	-0.01044	VTSKGDKEL	9	-0.34032
TTFPESHLR	9	-0.01057	GSSSPLYSK	9	-0.34119
RVGEVGQSK	9	-0.01057	DYMKTTSNF	9	-0.34306
TLMNLHVYI	9	-0.01118	DAWKQLQTF	9	-0.34342
MLDSLRIYL	9	-0.01119	SPQPAQQKL	9	-0.34346
SSAPQNIPK	9	-0.01151	SPFKRQLSL	9	-0.34366
LPDQVLRVF	9	-0.0118	STQKGQIKK	9	-0.34432
YVADPGGSL	9	-0.01194	RPSGPSKAL	9	-0.34527
VELELALKL	9	-0.01218	QPMPLKASL	9	-0.3456
FEEIVKLLL	9	-0.01222	LPQEQKAKI	9	-0.34563
NVYDFKTTY	9	-0.01244	RTQKKYFAK	9	-0.34642
YAIGLVMRL	9	-0.0126	SVASQASAK	9	-0.3465
NEDHHLQVL	9	-0.01283	VYMELSQKL	9	-0.34654
SPFRSGTPM	9	-0.01284	GPRSQDPSL	9	-0.34761
HPDEPLYSF	9	-0.01307	GTNKVASQK	9	-0.34937
TQMPLVAPV	9	-0.01356	RSQKPVMVK	9	-0.35062
LPDQTLPIL	9	-0.0136	QYEQVKQLF	9	-0.3511
HPNPIPSGL	9	-0.01392	YEESSDLQM	9	-0.35123
YPELLVASY	9	-0.01424	LTRPGSSSL	9	-0.35337
SAYGGDQNY	9	-0.01476	STISSNASK	9	-0.3541
ALAQRLLEV	9	-0.01476	DALQYLQKV	9	-0.35796
QLTDLNVQL	9	-0.01481	LPPPPQQKI	9	-0.35836
IETGAKVFL	9	-0.01496	DPYKHKVNI	9	-0.35864
VEFEDGSQI	9	-0.01505	VFQPKSLEF	9	-0.36535
YEDIKNVVL	9	-0.01601	LPRQPPMSL	9	-0.36586
IEEQLDVAL	9	-0.01628	ASQPPSKRK	9	-0.36705
YAFPLAHSL	9	-0.01649	STFESKSYK	9	-0.36713
ALDIMIPMV	9	-0.01656	TPKKLGNSL	9	-0.36802
GLSQANFTL	9	-0.01677	RPRDKQMEL	9	-0.36962
YEDSGIPLP	9	-0.01683	KPNYKKLEL	9	-0.36968
RESPSEERL	9	-0.01697	GSHHSSHKK	9	-0.37248
HETAFQGML	9	-0.01707	KPQDYKKRL	9	-0.37364
TEYMEHVYL	9	-0.01727	LPSSGRSSL	9	-0.37473
YSSPLFRSL	9	-0.01844	DPMAMTQKY	9	-0.37585
DANRQISEY	9	-0.01866	ATQKSLDRK	9	-0.37718
ILLSGIYNV	9	-0.01869	ALPSKLPTF	9	-0.37719
YTMECILKL	9	-0.01883	APYSRPKQL	9	-0.37739
SLLGHLMIV	9	-0.01888	LGSSKVLAK	9	-0.37781
SEQKFLIGL	9	-0.01892	KVSEASKKK	9	-0.37858
REVGQGNGL	9	-0.01906	LPYDSKHQI	9	-0.38336
HPTSVTVTW	9	-0.01961	STTASLSKK	9	-0.38519
SALGHLSFL	9	-0.01966	GTLDSKHQK	9	-0.38576
VVTGTVSNK	9	-0.02004	KEDLKQTSL	9	-0.3869
SLVSIPPAL	9	-0.02041	KVQSKVNLK	9	-0.38715
EALGRLVKL	9	-0.0207	SAAKSLLNK	9	-0.38898
LEVPVSFPL	9	-0.02097	VASSVVKQK	9	-0.39079
QPMSFVLEF	9	-0.02147	YSLSSAHKV	9	-0.39304
RLWEKLTLL	9	-0.02151	SEEVSKQLL	9	-0.3943
AIVESALYK	9	-0.02164	ATNKTKSWK	9	-0.3945
ALSNHLNAV	9	-0.02175	VPRPTKSSF	9	-0.39584
MAHSFGESY	9	-0.02223	AQDKYIKKK	9	-0.39612
SLAEVLQQL	9	-0.02223	YEEKQKEHI	9	-0.3969
AEAQLAYEL	9	-0.02245	ATKSPAKPK	9	-0.39892
KEVKIYVGL	9	-0.02284	AAQKNMALK	9	-0.39966
FIFEKILQL	9	-0.02301	APSQQRQQI	9	-0.39978
FVNPVQVVL	9	-0.02314	DAVSKVLQI	9	-0.40125
REKYINNQL	9	-0.02335	APQRSQSPL	9	-0.40176
GLLSIFTKV	9	-0.02351	ATNSSMFLK	9	-0.40265
LPHSATVTL	9	-0.02381	SAIDKMTKK	9	-0.40302
TLFTKELVL	9	-0.02393	GTYSKIMNH	9	-0.40437
VFDTSIAQL	9	-0.02422	NPYDSVKKI	9	-0.40912
HAYIHSVQF	9	-0.02435	IFIKDSNSL	9	-0.41005
KEQSGTIYL	9	-0.02437	PAKTQKTSL	9	-0.41064
LEKGTLPLL	9	-0.02438	LVSSSVHSK	9	-0.41177
KEALYKWLL	9	-0.0246	IYFKKPLNI	9	-0.41258
MEDQRSIIL	9	-0.02461	LYSSKLYRF	9	-0.41349
NLMQWVPSL	9	-0.02502	RTLQQMLLK	9	-0.4141
FSHHSAAAL	9	-0.02534	MVQTSSQYK	9	-0.41529
DAHVDSTTY	9	-0.02665	KPVKPHSSF	9	-0.42023
TLWPEVQKL	9	-0.02666	GVKKPTKAL	9	-0.4204
FLLAKVINA	9	-0.02683	AYLDKSPQF	9	-0.42405
TLSGLQVII	9	-0.02684	SSASSTSLK	9	-0.42443
VELGTQPAT	9	-0.02724	VYVKDLSSF	9	-0.42872
RLLYQLVFL	9	-0.02732	YPSSGAKSL	9	-0.429
SPVDSVLFY	9	-0.02748	KEEKQKLIL	9	-0.4319
KEDAMPEAL	9	-0.02751	AENTSKPSL	9	-0.43316
YEEDSELLL	9	-0.02787	YPATKKQAL	9	-0.43614
LVELALPQL	9	-0.02804	VEVPSKDSL	9	-0.4398
HEGTDSYEL	9	-0.02869	SPLKKEQPL	9	-0.44059
FIYHLPQEF	9	-0.02915	TYNQKHSLF	9	-0.44431
NFDDIKNGL	9	-0.02954	SVNNKVSKK	9	-0.44537
IPFNQALVF	9	-0.02972	STQSLSLQR	9	-0.44764
TPTLPSITY	9	-0.03009	VYAQKHQQL	9	-0.44885
GLSNHVHQL	9	-0.03023	SFTQKSHLF	9	-0.44887
TVLQYVVGR	9	-0.03026	TPASSRKNL	9	-0.45193
IILDALPQL	9	-0.03066	IPRQQNSSV	9	-0.45493
SPDHTNNSF	9	-0.03066	SPAKNPSSL	9	-0.45732
SEMHSFIQI	9	-0.03071	QVFQKSLPK	9	-0.46013
YENYEQIKL	9	-0.03104	RPKKPGQSF	9	-0.46032
EAWKFLLGY	9	-0.0311	YYKSTSSAF	9	-0.47116
ALWDKLFNL	9	-0.0312	SQAQLSSQK	9	-0.47769
AAAKVLEEY	9	-0.03154	TTISKAKNK	9	-0.48222
QSFDQLFQL	9	-0.0318	IANKSSLEL	9	-0.48679
GMAQKTWEL	9	-0.03188	AASSSSLEK	9	-0.48786
TEDYLRQVL	9	-0.03224	SVSIKSSQK	9	-0.49281
REDMIDIKL	9	-0.0327	RIQKSISQK	9	-0.49772
ILSELAPSL	9	-0.03294	APGKKTSGL	9	-0.49928
SLFSVLVRV	9	-0.03363	DAYTSSQKV	9	-0.50273
LELLGLEKL	9	-0.0337	APKSSKTEL	9	-0.50931
VEDPYTASL	9	-0.03466	GTSKSSELK	9	-0.50951
AFDLDVVKL	9	-0.03466	SVSSSSYRR	9	-0.50988
IPKPVLYGL	9	-0.03472	SFDKAKLKK	9	-0.51006
EEENLQVVL	9	-0.03489	REEKHQKQL	9	-0.51172
FLSNDTVQL	9	-0.03491	STSSKQTLK	9	-0.51293
ALMDLLLRL	9	-0.03504	KSAKKTPKK	9	-0.51312
AIMDLLLRL	9	-0.03504	EPIKPCKSV	9	-0.51401
DALSFHYLF	9	-0.03522	SVSQKLMAK	9	-0.51604
VLLKIVEQI	9	-0.03532	SIQNQMQSK	9	-0.51663
YVVPYMIHL	9	-0.03544	FIYKHQQKK	9	-0.5195
ALQNLIPSL	9	-0.03565	NPKESSSSL	9	-0.52236
GLSQVAVTV	9	-0.03571	SPSKPAKSL	9	-0.52333
KPASVFVQL	9	-0.03621	SPSSKYVKL	9	-0.52481
NEDNLKFIL	9	-0.03655	AEKKTKQTL	9	-0.52728
FLGEKIASV	9	-0.03661	DANSQSVKV	9	-0.52826
SEEQPAHPL	9	-0.03721	TSLKSIMKK	9	-0.53062
SEELRASLL	9	-0.03753	APLHKSQSV	9	-0.5312
EEEQRNFSL	9	-0.03761	VYSPKSPSL	9	-0.53661
QLLDQVEQI	9	-0.0384	VPSKPPMSL	9	-0.5368
WEDTVQPLL	9	-0.03842	GPSKKTAKL	9	-0.53714
LFDLGGQYL	9	-0.03898	IPMGKSMLV	9	-0.54331
TVTAMDVVY	9	-0.03919	STDYKKLKK	9	-0.54488
IITDLLRSV	9	-0.0393	LPSKPSSTL	9	-0.55417
KEGGVQLLL	9	-0.03958	SVDKSKPDK	9	-0.5703
SMVDVVMLL	9	-0.0399	SAISPKSSL	9	-0.57335
YVISQVFEI	9	-0.03991	NAFLSKSSV	9	-0.57354
SEISQVFEI	9	-0.03991	HPAKSSTSF	9	-0.58503
RILSGVVTK	9	-0.04069	VVQQQKLKK	9	-0.60532
RELLLNNNL	9	-0.04089	VYPSSLSKI	9	-0.60723
QELRDISSM	9	-0.04092	KPKSYSSSL	9	-0.63208
YPVPHYSFF	9	-0.04096	APAKKSTSL	9	-0.63393
VSQPLTEMF	9	-0.04112	IPKKVQKSL	9	-0.6345
TVIKLAILY	9	-0.04193	AEALSKMKL	9	-0.63676
YILDLQVVL	9	-0.04216	KPKSVSKKL	9	-0.66
AESISLLEL	9	-0.04218	QPEKSKKEL	9	-0.6721
QLADGLQYI	9	-0.04234	APDKKKQKL	9	-0.84656
DPYHSGYEM	9	-0.04247
SILQFVHMV	9	-0.0426
YLDAIKLLL	9	-0.04267
LSGLTQVLL	9	-0.04304
TELRLLYQL	9	-0.04356
GLAKLIADV	9	-0.04384
FEVDSRVYL	9	-0.04398
FPWPSLRTY	9	-0.04444
FLFQEPRSI	9	-0.04448
KLDQDLNEV	9	-0.04516
YAQRASVAF	9	-0.04545
SLVDIYSQL	9	-0.04546
TPLEQGVSF	9	-0.04557
VTDGKEVLL	9	-0.04609
VPHSLETLY	9	-0.04624
KVLNKVITV	9	-0.04625
VPLGMTVTF	9	-0.04644
YLWSRVEKL	9	-0.04681
LPAQLLELY	9	-0.04708
YLHDFLKYL	9	-0.04778
TPTQIGPSL	9	-0.04848
YAYLKAIVL	9	-0.04909
EENAEQQAL	9	-0.04917
LYDLADQLH	9	-0.04922
ISSPVVTSL	9	-0.0497
ILLQGRLYL	9	-0.04996
KLMDQLEAL	9	-0.05056
LPNDVISSL	9	-0.05058
EEDQTLVNL	9	-0.05094
QEGEYIKMF	9	-0.05117
LSSPPTESL	9	-0.05128
NPISGLLEY	9	-0.05157
SVTNVSVAK	9	-0.05174
SLHDIQLSL	9	-0.05264
FAAISGMIL	9	-0.05302
VWDLHNQTL	9	-0.05363
EPESLGVVY	9	-0.05391
IIVSIVHSV	9	-0.05397
GLVGALMHV	9	-0.05414
SELPFIKSL	9	-0.05414
YPVPDVSTY	9	-0.05424
LEDRYNQLL	9	-0.05465
FEMYEPSEL	9	-0.05478
KEHDILSQL	9	-0.05532
IAMDLILKM	9	-0.05556
YAFLMVDRY	9	-0.05634
NFDGSHVYM	9	-0.05667
FLFSKFIEL	9	-0.05745
FAHPYQYEL	9	-0.05792
SLFSHLLEI	9	-0.05827
GESMEDVHL	9	-0.05828
ALMAVVSGL	9	-0.05839
KAVSAIHSL	9	-0.05905
ALAKEIDSV	9	-0.05946
TVSPAHTSY	9	-0.06021
GLLPDVPSL	9	-0.06032
SEQEYQLYL	9	-0.06101
DPLPSAELY	9	-0.06101
LFLSINLLL	9	-0.0624
SIISNLDEV	9	-0.06279
IEEEKNYAL	9	-0.0631
EPWSQEHTY	9	-0.06314
HFDQNLNFM	9	-0.06316
FFDHSGTLV	9	-0.06317
SVNSVAVLR	9	-0.06318
HEGLVLTKL	9	-0.06364
YELYEKLEL	9	-0.06368
GEEGLLSRL	9	-0.06402
YAGRPLPSK	9	-0.06418
VTNQPVTPK	9	-0.06432
TFDNVTSYL	9	-0.06435
NIMDFKLFL	9	-0.06464
QPASFAVSL	9	-0.06476
FEKPLLDHL	9	-0.06478
LVLESLLHL	9	-0.06485
SLLQHVLLL	9	-0.06564
NAAKVFNLY	9	-0.06584
SLLNVVMDL	9	-0.06629
SEVNPSVEL	9	-0.0663
TPLVDPSVY	9	-0.0664
LLASIVSEL	9	-0.06643
APSDTVLMF	9	-0.06668
VVLDKLITI	9	-0.06672
TYDSVTISW	9	-0.06687
FENLLGQAL	9	-0.06706
FIYSARLAL	9	-0.06735
EETQPPVAL	9	-0.0675
LEDVKTAVL	9	-0.06758
FSYLNPQEL	9	-0.06836
FFDYSGRDL	9	-0.06908
KVQDSVLIK	9	-0.06912
IEAVLLNSL	9	-0.06912
HEQNQGAAL	9	-0.06913
SEDEKRLLL	9	-0.06917
GEIKIAVSI	9	-0.06919
YPGQPPVTY	9	-0.06928
LFDLTPAKV	9	-0.06958
FLSNVLQEL	9	-0.06971
HLLSDELLL	9	-0.07006
HMMPDLPNV	9	-0.07014
SLLPFLKAV	9	-0.07034
ILNKQEFFV	9	-0.07045
AVMLHSFTL	9	-0.07091
TDQDSRTAL	9	-0.07204
AEVDKVARL	9	-0.07216
SEPMEFQYL	9	-0.07252
AIASTLVHK	9	-0.07267
GEWWKAQSL	9	-0.0728
VLAELPQQV	9	-0.07323
KTNLTSVTK	9	-0.07367
HEDSLTVVF	9	-0.07457
VFDNVKDFF	9	-0.07499
YALTAIMKL	9	-0.07536
WLLTTAKNL	9	-0.07569
FPANVMDVI	9	-0.07607
LPPGSVISY	9	-0.07608
GELSLARVL	9	-0.07624
QESDSINNL	9	-0.07644
SAAKGVAAY	9	-0.07656
DASPVQAVF	9	-0.07656
FEEHISSVL	9	-0.07658
IMYDQNHLL	9	-0.07695
[truncated: 513 more rows]

## Sheet: RCC
column-exclusive	length	Imm. Score	96-well exclusive	LEN	Imm. Score
LVFEWTIVK	9	0.52743	AVFEWHITK	9	0.5199
QYEIWRELF	9	0.50886	STWHTVIWK	9	0.42285
VTIGFWINH	9	0.50835	LSNIFVIGK	9	0.4168
TVAWFVINR	9	0.49699	RITDEFIEK	9	0.41344
KYRWFAVFY	9	0.49376	GTEDHAWIK	9	0.38785
AAFDEFWAK	9	0.47782	SVLEIERAI	9	0.38754
SQFTEIFIK	9	0.4764	TPAVWGVVL	9	0.3608
MPAFIFEHI	9	0.4737	KTIEAGIGK	9	0.34607
TQYFWFVLK	9	0.47086	STNNWVLIK	9	0.31435
QSLGFFWVK	9	0.46576	STTENFFLK	9	0.30957
AYVEWFNRL	9	0.46483	TVFEHHVER	9	0.29404
VTAFFTWLR	9	0.4615	SLSVPIIIK	9	0.2924
KGAAIFFEF	9	0.44917	STSPEIFRK	9	0.28696
IYTWGTEEF	9	0.44803	TTANVRIIK	9	0.28519
RAMEWITAK	9	0.44035	VVQRVEIHK	9	0.28015
VYNGEWREL	9	0.44019	RNTGIICTI	9	0.27876
KYTDWTEFL	9	0.44006	STNIHELRV	9	0.27845
GVQDFWIGR	9	0.43935	KYIIELNHM	9	0.27762
VYATFFEIY	9	0.43822	RPRIVHVGL	9	0.27601
EAMEWVIHK	9	0.42953	KPYEGRVEI	9	0.27461
KSINEFWNK	9	0.42755	KSHVPIEAK	9	0.27388
RIAEFAFEY	9	0.42158	KVAGRIHAK	9	0.27264
IYPIDFHWF	9	0.41884	ATHPTWALK	9	0.27219
ALPYFWEHF	9	0.41859	RVRDINEAF	9	0.26999
KINEAFIEM	9	0.41777	KPHEGRYIL	9	0.26761
NYIEFTRIL	9	0.41593	ASVTIRTNK	9	0.25976
RYAITVWYF	9	0.40806	KTYEHFNAM	9	0.25865
YYLDWIHHY	9	0.4059	TPCEGRVEL	9	0.25831
VIFEGFFAH	9	0.40361	YPSETFTRV	9	0.25805
LPLRFWVNI	9	0.40205	FLYEEVHPK	9	0.25673
KYGDIIFDF	9	0.39996	KGGRVIAPK	9	0.2551
GYQRRWFVL	9	0.39631	SLFNHIYFK	9	0.25355
TATDVFWAK	9	0.39512	LPGEAARAL	9	0.25322
HFDTIFEVF	9	0.39468	VTYDFIIKR	9	0.24672
LTVAFITFK	9	0.39321	LTTAVITNK	9	0.24643
EYSWNWNAI	9	0.3888	SVQEIAEQL	9	0.2464
SYNWTFYTL	9	0.38835	GTNYIETLR	9	0.24431
AAEDFTIFK	9	0.38608	LSAAINPIL	9	0.24398
YYDEIINAL	9	0.38023	RYLHENRII	9	0.2418
EYPAWFEQF	9	0.37849	APNITRGPL	9	0.24046
GVLREFFTK	9	0.37766	GSHTIRDLK	9	0.24012
MPYEFDIRV	9	0.37699	HSATTIGNK	9	0.23966
TGHVGFIFK	9	0.37596	GTTRFAHLK	9	0.23633
SYPITPWRF	9	0.37486	VTATVGETK	9	0.23104
VYPNWAIGL	9	0.37454	KLFDFVNAK	9	0.23058
TYVDWHFLL	9	0.37419	KLYDIDVAK	9	0.2293
ATIIDILEY	9	0.37314	GTAKWAWLR	9	0.22869
VPLETIVII	9	0.37283	STVHEILCK	9	0.22787
YYVRAWVVF	9	0.37105	HVPEHAVVL	9	0.22444
TYVEVWNDF	9	0.37036	AQHGGIYVK	9	0.22388
SYPFTFEAF	9	0.36956	ISSEAHREV	9	0.21778
TYDEIFYTL	9	0.36731	KSGEVAVLK	9	0.21714
SALHIAIEK	9	0.3662	KTFTRNFNL	9	0.21639
SVIGIIVYR	9	0.36486	LPKGEEVTI	9	0.21337
IYRWFNISF	9	0.36326	AVDNPIFYK	9	0.21181
VYIEAAIRF	9	0.36144	GYKAIHEYL	9	0.21176
IPFWRNTAV	9	0.36082	RIYDIFRSK	9	0.20794
TATLIIEHK	9	0.35972	SPIERNEQL	9	0.20508
QVIAEAIRK	9	0.35946	KVMGILINR	9	0.2048
FYAHIIPFL	9	0.35917	SQGNILENK	9	0.20437
DGTVIIHTI	9	0.359	TTNDIVISK	9	0.20434
MPIVTIIYI	9	0.35798	RYIRDAHTF	9	0.20369
GQPEIFYTF	9	0.35651	VRFLHRDIY	9	0.20354
DAPFVFAEV	9	0.35612	STNLIIHQK	9	0.20124
EYGVHWNFF	9	0.35549	SAFGYVFPK	9	0.19968
IYQWVRDEL	9	0.35143	ATDDYFRHK	9	0.1987
HYNWLIYHL	9	0.35105	ASQGEVVRK	9	0.19794
KYERIFTLL	9	0.35066	IPYDFNRVI	9	0.19683
DAHEFLIAA	9	0.34999	KPEIRVTSL	9	0.19178
DAHEFLIAI	9	0.34999	APQRAHEVL	9	0.19165
VPYIGIVTI	9	0.34852	IAQEIAEKI	9	0.18808
STFAAFFTR	9	0.34715	KSIARVLTV	9	0.18515
RYVELAWGF	9	0.34692	GSWDGTLRL	9	0.18464
KTEEAAITK	9	0.34318	GALDEVVLK	9	0.18344
LYQEIIHYF	9	0.34317	DAYETTLHV	9	0.18343
ATFFGEVVK	9	0.34201	NVNEPATTK	9	0.18012
VQQTIHWLF	9	0.34197	AALDWVTKK	9	0.18004
ASVNTIIEK	9	0.34079	GPADRAAVL	9	0.17939
LYEEAFTVF	9	0.33843	TVYECVVEK	9	0.17925
KSLEAFFLY	9	0.33777	KTLVFEQRK	9	0.17867
ATATLIIEH	9	0.33706	AVAPAGILK	9	0.17738
QYDGIFYEF	9	0.33648	ASQEGTIQK	9	0.17733
NYLEATVWI	9	0.33605	AVDAGGVRK	9	0.17655
SIWDYFIAK	9	0.336	GTTAVLTEK	9	0.17299
SILDEVIFK	9	0.3358	GTVTEVLLK	9	0.17298
EYERFFALL	9	0.33532	TVNNIIQVK	9	0.17263
LYGVFTIHF	9	0.3343	RPRREEVKL	9	0.16947
RPRWVVPVL	9	0.33351	VFTPVTTEI	9	0.16944
IYLDIFYII	9	0.33316	ATLQDIIRR	9	0.16928
NYTEEVEYF	9	0.33205	RPRPGVTEA	9	0.16876
EFAEFYETF	9	0.33115	RARDIQEAL	9	0.16704
RPILTIITL	9	0.33012	SGNTYFLRK	9	0.16444
MPYGWLTEI	9	0.32942	GIMENPIVK	9	0.16345
GGLFYTIFK	9	0.32786	ATNGVVHVI	9	0.16248
IYLERFPIF	9	0.32615	VAAEPPPIK	9	0.16061
FPAAIEHTI	9	0.3259	IQIISTILK	9	0.1584
RRWNFIYVF	9	0.32567	KVLHFYNVK	9	0.15813
GTNFRVLWV	9	0.32502	SVSEVVVNR	9	0.15717
RPFYRHWAI	9	0.32493	GTSDGRILK	9	0.15618
KYSFWLTTI	9	0.3248	STDVTVANK	9	0.15464
TVFEHTFHV	9	0.32449	KAIQETVEK	9	0.15402
GASEIILRK	9	0.32281	KVLEENAQK	9	0.1539
VYTEAIADI	9	0.32271	VPCLHEVGF	9	0.15173
DATETTITI	9	0.32269	STTRATDLK	9	0.15156
DAVTFITYV	9	0.32234	PRPDGGRTL	9	0.14998
FPRHIEPEL	9	0.32234	DYTILLHNI	9	0.1488
KVTEFFLLI	9	0.32171	SPMEEREKL	9	0.14847
MPARWLTHL	9	0.3217	KATGAATPK	9	0.14791
LYEPVWHVW	9	0.32147	SVLDGAVVK	9	0.14751
KYEEENFYL	9	0.3213	APRAALTRL	9	0.14683
AYITEFVNL	9	0.32102	KVIDPVTGK	9	0.14614
KTTTTIIPK	9	0.32058	FIVRTERSL	9	0.14455
DPLRVIILV	9	0.3198	APAPAARAP	9	0.14301
IRPENVIIY	9	0.31979	KAAGGATPK	9	0.14291
FPNVEIVTI	9	0.31974	ISAVTTPAK	9	0.14208
SYMWTINNF	9	0.31973	TTAAVVLGK	9	0.14157
GTTYEGIFK	9	0.319	DAMFPVTHI	9	0.14052
ALAIPIAVK	9	0.31824	RPRPVVTTT	9	0.14014
HYLEIITQL	9	0.31711	LPHNTHRVV	9	0.14004
SYQDFFEAI	9	0.31628	APRTNGVAM	9	0.13916
RFQERFFLL	9	0.31607	RPLVRAPAA	9	0.13867
RYVAGIEGF	9	0.31535	SPVDIRPQL	9	0.137
IYEEEPFNF	9	0.31533	QPYGTRNAV	9	0.13682
TYLDIFRDF	9	0.31516	KAGPGVVRK	9	0.13678
VYERAVEFF	9	0.31444	TIFQGIAAK	9	0.1356
IPYGERITL	9	0.31412	SILNYVIYK	9	0.13531
YPLSWIEEV	9	0.31391	ATMEHHANR	9	0.13494
LFIDNIFRF	9	0.31354	STMEGGTLK	9	0.13493
VPNWHRDLV	9	0.31325	SSAPAAVAK	9	0.13417
LYKTIFEGF	9	0.31316	VGDPVRLEV	9	0.1341
VANAIIHLF	9	0.31297	VPRVPTHTL	9	0.13406
MYTVFEHTF	9	0.31237	AVIIVGSAK	9	0.13246
IYQGGIFEL	9	0.31208	KPAGPPGIL	9	0.13192
IYLDGIITI	9	0.312	TAYGNALIK	9	0.13183
TFEELHFEI	9	0.3102	HTANIFSVK	9	0.13049
SYEDFIYHF	9	0.30988	LPDANRDTL	9	0.13039
KYVAEFLEW	9	0.30961	KVAVVLIQK	9	0.12864
RYLETILEI	9	0.30937	GPLPRAAAL	9	0.12835
FYQREFDFF	9	0.3093	LQNEPLPER	9	0.12655
KSNPIIRTV	9	0.30798	SQAEAFLKK	9	0.12639
GTGLFIYFR	9	0.3044	AAIEAAAKK	9	0.1259
SVFAFGENK	9	0.30399	SSSEPVHAK	9	0.12527
RWHINFTTF	9	0.30376	STGGHPVVK	9	0.12512
AQPGFFDRF	9	0.30366	RLLDQIVEK	9	0.12454
YRFWILPQL	9	0.30301	DAADTHLRI	9	0.12415
YLPPLFWRF	9	0.30182	EYDLIVHQL	9	0.12412
AYGDIILTF	9	0.30152	VTLPEYIQK	9	0.1239
KYMDIEFDF	9	0.30093	SPDATRESM	9	0.12093
IFTDIFHYL	9	0.29986	GANVPTTAK	9	0.1208
KINNWIVQL	9	0.29953	ATQTRTVNK	9	0.11946
VFVGRDWLF	9	0.29924	SPSWRSTTV	9	0.1193
TGFAEGFLK	9	0.29909	KTYVGHPVK	9	0.11855
MPYDFDIRV	9	0.29856	GLGEPLALK	9	0.11705
VYPRPIITW	9	0.29796	GQVATVIKK	9	0.11575
VFPFRTFYL	9	0.29778	TANEANPLK	9	0.11482
EYMIFDHEF	9	0.2976	IIVDPTTGK	9	0.11402
DAPFVINAI	9	0.29708	VVCEYIVKK	9	0.11377
NYSDAIVWL	9	0.29626	VQGVVIPSK	9	0.112
LYPEIFEKF	9	0.29545	STVEFLLSK	9	0.11169
SPAEWGQRL	9	0.29353	APGGGRLLL	9	0.11098
LYLENIDEF	9	0.29335	LPGIRDLSL	9	0.11018
VRNNVIIVM	9	0.29331	SVIGDYLAR	9	0.10892
YPAEITLTW	9	0.29291	TLYFNTQEK	9	0.10758
IYEEFLAAF	9	0.29269	QICLPAIYK	9	0.10753
KPANVFITA	9	0.29159	ATSGPTTFK	9	0.1073
QVTNVFITK	9	0.29149	MPRHFATKL	9	0.10694
IYIVRAFGL	9	0.29057	ASSRHGIQK	9	0.10642
RYAVEILTW	9	0.29034	EPCGLRGAL	9	0.10598
DYIDTIWKI	9	0.28954	TTADFRTKK	9	0.1045
TGPTRFFLF	9	0.28838	DAFPNIEKV	9	0.10432
NYAWVYYHM	9	0.28809	RVMEAEQTK	9	0.10102
MYINEVERL	9	0.28779	RTEDGQRIV	9	0.10022
RYVTTFDFF	9	0.28758	KYCQVIRVI	9	0.09922
VFIAEVPII	9	0.28733	KTVIEPLKK	9	0.09902
RFLDFITNI	9	0.28698	KPRDRISAI	9	0.09804
AMIEVNINK	9	0.2866	MPQEITNKI	9	0.09783
RYILEPFFI	9	0.2863	DAMEEVRKV	9	0.09779
VYTDILIGL	9	0.2862	RPRPGTGLG	9	0.0973
IYLEVIHNL	9	0.28615	VVCEEPQVK	9	0.09667
AVFYTFVFR	9	0.28552	SANTNTVPK	9	0.09556
KPRGLFITI	9	0.2853	KAHLGTALK	9	0.09542
HPYEVAEVI	9	0.2852	STANHIHSR	9	0.09361
DGRIFGESI	9	0.28446	IVQGNRVGV	9	0.09356
LYSGRFEEF	9	0.284	VYYGHTNYI	9	0.09332
MYPYIFHVL	9	0.2839	VSGVALDPK	9	0.09244
KYLNWDAVF	9	0.28361	DPARYPRYL	9	0.09226
AAALFTIHK	9	0.2833	ISNPIPIKV	9	0.09222
LYPPAWGTF	9	0.28313	NPNTALTLL	9	0.0909
DYATIFNNL	9	0.28232	KTSELLVRK	9	0.09089
KYIDYIFNV	9	0.28222	ITNTTVCTK	9	0.0908
NYRDTFFNL	9	0.28214	ASAAAPLHK	9	0.08927
IGLIVIIKI	9	0.28212	KGAGPLRGK	9	0.08904
VGDTIRVTF	9	0.2821	YNGNTALHV	9	0.08866
KPREFALAL	9	0.28188	TVNSFTIPK	9	0.08781
VRNDIYITL	9	0.28134	RPAPPPEAL	9	0.08766
TYQDIFRDF	9	0.28116	KARAQAEAL	9	0.08756
ATLETILRH	9	0.28111	SPRPPAAAA	9	0.08755
IVVEHIIMK	9	0.28065	TTATPTIMK	9	0.08722
IYNFPIHAF	9	0.28034	GTFPRAFKK	9	0.08687
RVSAIFVGK	9	0.28011	VPLAEHLQI	9	0.08668
DAAEFAISI	9	0.27994	QVPRNLVGK	9	0.08638
SRGDFVVEY	9	0.27952	SSSEYCVEK	9	0.08604
RYEAAFPFL	9	0.27921	SPEEERQSL	9	0.08505
VPFPEGFVI	9	0.27916	AVIAEQLAK	9	0.08453
RYSDNWEAI	9	0.27819	RTYDETYQR	9	0.08436
LYPFLGIRF	9	0.27786	APQPHRHVL	9	0.08288
ILPREFYAW	9	0.27592	RAMVARLGL	9	0.0818
SPKLWILVL	9	0.27458	ANTDVFLSK	9	0.0793
LYGNIIDNL	9	0.27431	KIQEEISQK	9	0.07863
SYIGFPVEL	9	0.2742	GTGGIQDLK	9	0.0779
KRGDVIYIL	9	0.27344	SVSRENLNK	9	0.07665
IFTPIVEHL	9	0.2733	SSDPTCVEK	9	0.07643
IYFFHHYEL	9	0.27313	TPNDGRCHL	9	0.07534
TPRGVEGEL	9	0.27245	VTTQPTEFK	9	0.07468
SYNDIFDLF	9	0.27226	YPYVEVNSI	9	0.07458
LPADWAPLF	9	0.27171	RCAEVVSGK	9	0.07269
LYEHNFAFF	9	0.27037	LPNGERLSL	9	0.0722
RPIPQWIRM	9	0.27031	QYGTFCEKF	9	0.07181
GYVVWQEVF	9	0.27022	AVDPVFQAK	9	0.07154
KYQYWAVVF	9	0.27017	SGSFPLVLK	9	0.07122
LAPTIRATI	9	0.26948	TVNGHNCEV	9	0.07041
NYGVTFPIF	9	0.26894	TINGHNCEV	9	0.07041
NKTDVILIL	9	0.2688	GTNDGPALK	9	0.06932
GVLDWLIQK	9	0.26862	SVWHGTLSK	9	0.06797
APGLAWGPL	9	0.26857	SSQQEPITK	9	0.0679
RYAEIFQDL	9	0.26845	VLLDGGPLV	9	0.06778
IYTVLFERL	9	0.26828	SVQVFGRKK	9	0.06752
TLLGFFLAK	9	0.2682	RPAPGRPPT	9	0.06742
IYIWDLNNF	9	0.26801	NKADVILKY	9	0.06514
PYAERVYFL	9	0.26799	SQSTALTHK	9	0.06468
RLPEIYIQL	9	0.26791	SILEHQIQV	9	0.06425
TPRDYFFAL	9	0.26738	SPSGDRPAV	9	0.06422
LPDVPRIFL	9	0.26738	GTYVGLTCK	9	0.06416
VALEHFVLV	9	0.26721	KIIEPIQSR	9	0.06401
TTIEGHVVK	9	0.26636	KTQYFHQEK	9	0.06387
TVTTVILEV	9	0.26628	GTYSTILIK	9	0.06381
SYDTITVHW	9	0.26614	QSSTLATHK	9	0.06305
LYTELFTGF	9	0.26531	APRYQHIGL	9	0.06285
YYPEHFTLL	9	0.26513	HSKHHAAYV	9	0.06174
SYRIIYNLF	9	0.2649	RASHPIVQK	9	0.06049
AYVVFVTTL	9	0.26324	RNTDEMVEL	9	0.06046
SYVPDFFRL	9	0.26308	GQTNIHLSK	9	0.06012
APADYFRIL	9	0.26306	STMHPGTRK	9	0.05965
KYIATDFTL	9	0.26273	VTMNTPVEK	9	0.05719
RYAVIGADL	9	0.26172	APARPVNCL	9	0.05588
APREHPFVL	9	0.26153	YPDRNLPTI	9	0.05586
LYAHTIAGF	9	0.26115	ATYREGMTK	9	0.05476
SPREAARVL	9	0.26028	GTSGPHVGK	9	0.05469
TYLNWLVRM	9	0.26023	APTPPRPAL	9	0.05286
GTATFFLPY	9	0.26012	VPQARLLGL	9	0.05217
LPIHTVETI	9	0.25959	VPPVTSIGI	9	0.05213
IRPNIILVL	9	0.25953	QQNSDWYLK	9	0.05194
AYAENIALL	9	0.25897	SPIGRDGKL	9	0.05118
GTDTNFEVK	9	0.25878	KTTGTMIHK	9	0.05042
YYRPRFFLL	9	0.25856	VVAPPGAPK	9	0.04918
TLIELFLVK	9	0.25811	ATDPRPCEV	9	0.049
GPGWRPLLL	9	0.25801	STSITPRMI	9	0.04866
KSFEGLFYF	9	0.25795	TTTLLPPIK	9	0.0486
LYEPIWQNF	9	0.25791	KTQEPFSVR	9	0.04705
IPRLERILL	9	0.2577	VPLPTAPNI	9	0.04673
LPWLHNIEL	9	0.25697	KYIVNVYQI	9	0.0465
LFTAIRALF	9	0.25683	AYATHPFKF	9	0.04562
NYPHFFLDF	9	0.25675	ASYGLALLH	9	0.04309
LYPAAIVTI	9	0.25667	PAARSILAL	9	0.04246
LTGREVAVK	9	0.25658	NYTTVPQEF	9	0.04216
DIFEFLNHV	9	0.25575	VPPPPHRPL	9	0.04209
KSVDWLLVF	9	0.25574	AVANTYACK	9	0.04203
FPKNIFAEL	9	0.25481	AVQPAPTRK	9	0.0419
SQQRTFFLF	9	0.2548	LSHSERGAL	9	0.04171
VPRAVFVDL	9	0.25437	ATQVVVEKK	9	0.0415
GSIEINIKK	9	0.25378	AQESGTIPK	9	0.04141
LPLNIERNI	9	0.25364	RVRNHIMHL	9	0.03777
TFFPFHEYF	9	0.25363	RVLEAIQKK	9	0.03677
EYAHLFEVF	9	0.25327	TTHITKTVK	9	0.0361
IYQREWQRF	9	0.25297	KYTEKLEEI	9	0.03591
KYDTDFYIL	9	0.2527	AVPRFVQQK	9	0.0359
IYTVHHIVW	9	0.25253	RIIPRHLQL	9	0.03585
STGRWLLLR	9	0.2525	ISGSIITSK	9	0.03551
RYNHITATY	9	0.25229	QVDTPIMTK	9	0.03522
IPFEFPLHL	9	0.25185	LYNDRMFRI	9	0.03436
LYARLFDFL	9	0.2513	GTHKGAIEK	9	0.03415
AVIEFLLDK	9	0.25111	ATYEGIQKK	9	0.03407
TTVWLIYSK	9	0.25099	LPPPAPPRL	9	0.03378
KYPVEWAKF	9	0.25097	QQYESVAAK	9	0.03319
LPRELAEAV	9	0.25094	KPRAGQAGL	9	0.03295
YRQDFHFTL	9	0.25065	GVQDQLIEK	9	0.0323
VYTDWIMAL	9	0.25056	VTVGTQATK	9	0.03196
QFLLFTERF	9	0.25052	EAPPPPRVV	9	0.0318
DAAELVETI	9	0.24869	LPSYLRGTL	9	0.03178
VTDVGIRYV	9	0.24854	VYKVVGNLL	9	0.0317
IAFHTIPVI	9	0.24839	RTMDIPRSV	9	0.0315
TPAVIRISV	9	0.24822	TSSPTLLIK	9	0.0309
TYTLRVFEL	9	0.248	TQAPPTPDK	9	0.03088
AGVFVDATK	9	0.24798	ITDPESFLK	9	0.03013
GSLLWGLVK	9	0.2476	QTSPVPVRK	9	0.02998
YAFAHILTV	9	0.24747	QIFIPMVNK	9	0.02688
AYNFVRDVL	9	0.24746	RIFKHFTRK	9	0.0257
NYLRAFHAL	9	0.24694	ASMAAVAQR	9	0.02467
FYAERFFKF	9	0.24685	IVQATRTSL	9	0.02439
GYADIVDVL	9	0.24632	GTLNPGLTK	9	0.02431
LYQHVRAWL	9	0.24631	AVLDYLYTK	9	0.02424
KYIGFLVRL	9	0.24594	IPAVTRSTI	9	0.02382
FYVGHIDAF	9	0.24586	STAKHVFEK	9	0.02336
AVLYDIILK	9	0.2454	ASSDPVTLR	9	0.02296
VYFRTVELI	9	0.24476	STLHHVLQR	9	0.02227
SLPEDFYHF	9	0.24473	ITYDTPFKR	9	0.02128
DASTFTINI	9	0.24444	VSQLPLTER	9	0.02126
FRNVEVLIY	9	0.2442	PLPHLPPAF	9	0.02121
LALTTRFTK	9	0.24346	ATSHLEEKK	9	0.0208
LVRPVFGEL	9	0.24314	GPKRPGNTL	9	0.0204
SYLPFTEAF	9	0.24314	KIYDRQVTK	9	0.02
EYGFYHDFF	9	0.24277	STIPPHVQK	9	0.01885
SSSAEFLEK	9	0.24251	KATEHLSTL	9	0.01747
VYEAIFAML	9	0.24209	PLDPNIHKL	9	0.01632
VYLDGIVRI	9	0.24208	QPFGGGSHM	9	0.01628
TYIFTNLEF	9	0.24185	VTLTTQHVK	9	0.01564
SYIHYVFRL	9	0.24005	VSVGNLPPK	9	0.01492
LPFRVIPLV	9	0.23972	ASHIASNPK	9	0.01485
TAAVTAAIK	9	0.23965	AAFEKALEV	9	0.01472
FYGTFDVHL	9	0.23868	STMEQLVEK	9	0.01385
SYEYRFLEF	9	0.23852	TSGPVTTSK	9	0.01268
ASLTEVRAL	9	0.23836	LSSVPFQAL	9	0.01234
GTADFYTEH	9	0.2368	SVSEVHPSR	9	0.01168
HYTYILEVF	9	0.23666	APLQHRHVL	9	0.01148
NIRDFLVEI	9	0.23602	SVILPILKK	9	0.01116
PYSEYFEYF	9	0.23599	ATTGKILEK	9	0.01112
IPFGTPIVV	9	0.2359	ITKNTADLK	9	0.01036
SYAYILEAF	9	0.2355	GTKAQVERK	9	0.01017
TIYDRFVHL	9	0.23546	KTLGPILKK	9	0.00962
VQPRNWLLF	9	0.23485	LPCGHTQTV	9	0.00956
YNMDRFINK	9	0.23446	GAYDGKFEK	9	0.00842
LPYELAINI	9	0.23412	AQSALFLQH	9	0.00803
SFLFVHPEW	9	0.23399	RSSGRVVSL	9	0.00784
FSLVFPFLK	9	0.23382	GVNRFCLSK	9	0.00721
NYTEWLQDL	9	0.23381	GPRNAQRVL	9	0.00715
SSVILFLNK	9	0.23358	KSGIQFLKK	9	0.00696
RRIDFVLVY	9	0.23314	SAQEPARKK	9	0.00686
LPYGFIQEL	9	0.23292	NAYPNTPYI	9	0.00636
RMPEFYNRF	9	0.23245	SVQESLERK	9	0.00635
IYGVFTTNV	9	0.23206	STSTLDLGK	9	0.00588
NYGTIKWFF	9	0.232	ETQPPVALK	9	0.00584
LYTEVTRYL	9	0.23161	SQIEKFQEK	9	0.00489
RILTDILEV	9	0.23148	MTGGAASVK	9	0.00453
QGPEFLTYF	9	0.23131	TTAAVLQGK	9	0.00387
VPVDRVILL	9	0.23082	STVSHPIAK	9	0.00317
KPVIPAAVL	9	0.23049	ATEGGVLKK	9	0.0031
TSAAIYHVL	9	0.22961	AVLQNAFLK	9	0.00269
KSLENILTL	9	0.22945	KVTEKVVVK	9	0.00117
KPVIPAAAL	9	0.22923	RPKRDDRQL	9	0.00056
KYGIVQEFF	9	0.22898	LPREGQEKV	9	1e-05
RTFDEFQEL	9	0.22876	NAYPYCRTI	9	-0.00035
GTDVIALTK	9	0.22849	KYLKAVEEL	9	-0.00064
RPVIGALGL	9	0.22759	LSSLVTLNK	9	-0.00126
FYGYIITQI	9	0.22724	QPINSTHEL	9	-0.00207
VYDELFYTL	9	0.22691	ALHNHYTQK	9	-0.00291
MYPAIFDQL	9	0.22661	SPPPALPPK	9	-0.00294
YPMPFITTI	9	0.22656	VSQTVLAQL	9	-0.00344
NFIPTIVNF	9	0.22618	YSFHKFHYL	9	-0.00411
VYNEAGVTF	9	0.22617	KPTRKFAYL	9	-0.00426
YPKEADIVI	9	0.22617	FPDNQRPFL	9	-0.00435
GTINIVHPK	9	0.22597	ESYSIYVYK	9	-0.00887
QPYPEILVV	9	0.22518	VTLHDMILK	9	-0.00891
TIFGNFLEK	9	0.22514	STLESIYQR	9	-0.00947
GPRALTEEL	9	0.22491	VAGAATPKK	9	-0.01035
LPREILNLI	9	0.22477	ATGAATPKK	9	-0.01035
AGISFIINR	9	0.22455	SVSADLNNK	9	-0.01241
APKAFIISF	9	0.22431	IPDGHTKEM	9	-0.01416
IYSAERFLI	9	0.22421	IPKKEIHTV	9	-0.01424
VPRAILVDL	9	0.22313	VVNPEALKI	9	-0.01429
LRYDFVLEY	9	0.22312	AAGGATPKK	9	-0.01562
VPNLEIPTV	9	0.22284	VVESFTVQR	9	-0.01627
LPSIGIPLL	9	0.22266	GVIHKGHEK	9	-0.01655
MPIVTLIYI	9	0.22226	TAAEILKQI	9	-0.01707
KYAPRPIFI	9	0.22222	LPLLVQRTI	9	-0.01724
VPLIGRYDI	9	0.22188	GSAPRTPSK	9	-0.01754
YQTPRLWLF	9	0.22186	SSNTFSIKK	9	-0.01845
KVRAVFDNL	9	0.22151	SASESLILK	9	-0.01865
VPYVINVTL	9	0.22137	LPYYAVVKV	9	-0.01912
KFAEEFYSF	9	0.22137	QYILHQTLL	9	-0.01922
SMMRNFFTR	9	0.22046	VTENGLGSL	9	-0.01951
YPTSFIITI	9	0.22041	ATVDIVQKK	9	-0.01958
KVIGTIQIL	9	0.22038	KVNAVFSQK	9	-0.01963
EYYRGFTLF	9	0.22036	SSYQDFYCK	9	-0.02058
FFIAGRYEF	9	0.21967	KSTGPRPSL	9	-0.0214
KGNEAELYI	9	0.21948	VVKEEKNEK	9	-0.02171
IYSTTLWHL	9	0.21856	QVMNGFQNR	9	-0.02185
IYQHRFNFF	9	0.21849	QPQSHETAL	9	-0.0227
AYPEYLITF	9	0.21811	PSVGQLAHK	9	-0.02382
VYEEQINIL	9	0.21803	TPSSREGTL	9	-0.02424
VMSRVFLIW	9	0.21718	HPRGNTPSL	9	-0.02488
FYHEAVVLF	9	0.21657	AAAAGRKTL	9	-0.02553
LPYHIYPFI	9	0.21651	SSGPTIKPK	9	-0.02556
KQPEEYHYL	9	0.21631	GSIKGELRK	9	-0.02567
LPLRLFLII	9	0.21628	ASVKTAREL	9	-0.02679
IYIVRGLEL	9	0.21618	KSNGKETVV	9	-0.02687
KYITTTLFL	9	0.21564	VTSSETVVK	9	-0.02717
TYRLFAVVY	9	0.21543	VSTDNIKYV	9	-0.03026
LPSELIVHI	9	0.21527	VVSENQRLK	9	-0.03109
APRTFGLTL	9	0.21508	ATARVMTNK	9	-0.03134
LPRDEADAL	9	0.21503	VYLTDPQGL	9	-0.03134
RYTFYVLEF	9	0.2148	APGSARRPL	9	-0.03145
FYPAIADLF	9	0.21444	TPAPVPTSL	9	-0.0326
VFAGVFNTF	9	0.21442	GQWTIQQQK	9	-0.03392
YYYVGFAYL	9	0.2144	TTLVNTNSK	9	-0.03394
LSRGALIAI	9	0.21374	KTSPPVFSK	9	-0.03466
LYELHVFTF	9	0.21318	TVQNIYSAK	9	-0.03475
GYGGGFGNF	9	0.21312	ASQGNPPLK	9	-0.03608
YYFEYTDTF	9	0.21309	ATEDGQLLR	9	-0.03706
PYVGGLEEF	9	0.21306	SSHLPPPPK	9	-0.03774
RYSIAFPLL	9	0.21268	VPYGEFKSV	9	-0.03806
HYALNTWLF	9	0.21224	TVADTSIQK	9	-0.03827
QVSPRITFK	9	0.21198	APDAKLITL	9	-0.03887
KQPEDYFYL	9	0.21191	IPVEFQKTV	9	-0.04021
VYPAGFVYI	9	0.21165	SVFVDSLTK	9	-0.04127
RYGPIVDVY	9	0.21114	VYCIGQRKF	9	-0.04194
VYTLTAITL	9	0.21107	SQANVSRAK	9	-0.0428
TVGAFFASK	9	0.21093	LAMNRAGSI	9	-0.04434
RLPAWQPIL	9	0.21083	KILVAVKTL	9	-0.04442
RPIYPVEEL	9	0.21054	RPCDISRQL	9	-0.04531
DYKRLFFRF	9	0.21052	YQARPQLHK	9	-0.04552
DAFANFANF	9	0.21051	FYNPAVSRI	9	-0.04568
IFIDEIDSF	9	0.21036	AAEKGVRTL	9	-0.04628
HAFWGGSVV	9	0.21029	KVDAGGKVK	9	-0.04641
AYSIVAGVF	9	0.20997	KSFEKTNPK	9	-0.04665
VYEPTVFDL	9	0.20976	ATAVAHCKR	9	-0.04871
TAAGTLIAK	9	0.20934	KSAEKALGK	9	-0.04928
PYNDYFEYF	9	0.20916	ATATPSVRK	9	-0.04969
SSSSVWWLK	9	0.209	DSLLVVSVA	9	-0.0512
IRPNYIDIY	9	0.20805	LPASPRARL	9	-0.05259
KTIDGILLL	9	0.20796	AQYDQPLEK	9	-0.05298
TYYRGFLTL	9	0.2074	TSVAKVVRV	9	-0.05329
GVLNEFIMK	9	0.20731	TTMQALAEK	9	-0.05438
YPLEDATHI	9	0.20724	RVNPKTIGK	9	-0.0546
LMSLIINTF	9	0.20724	LTFNLHLSK	9	-0.05488
YGLEKFWAF	9	0.20715	NPDIMRQTL	9	-0.05624
SYINYVITM	9	0.20695	TTHVTKTVK	9	-0.05628
TYGFIQVTL	9	0.20688	AAGPPTRKK	9	-0.05674
KPKETGGIL	9	0.20681	ALSRVKEAK	9	-0.05706
RTIATALEY	9	0.20634	FPAAPAPKM	9	-0.05726
RYIANTVEL	9	0.20615	KTPASLEPK	9	-0.05775
LYPEVFEKF	9	0.20605	SPHIPYKLL	9	-0.05834
DPFGATPFI	9	0.20578	INSSIITKK	9	-0.05853
IPGEVVLVL	9	0.20557	LPVAVKHVV	9	-0.05861
ASIVEVLLK	9	0.20526	VAAAIMHMI	9	-0.05893
EYVRALFDF	9	0.2049	LFRASPATL	9	-0.05967
AYPAIRYLL	9	0.20449	KSKEVGQQL	9	-0.06259
YIDEGRLVL	9	0.20443	FNTASALHL	9	-0.06276
FYAELYHII	9	0.20423	LPDGKRAVV	9	-0.06284
LPALFGATL	9	0.20314	RPKRPANQF	9	-0.06503
LYLDVAEAF	9	0.20311	SILQERVKK	9	-0.0651
RFLAATFLL	9	0.20273	KKSDPVVSY	9	-0.06514
ATFLDTFHY	9	0.20268	STAPPVGKK	9	-0.0678
RVADFTEQY	9	0.20238	LPCILMNNV	9	-0.06892
PSVPVFLEV	9	0.20178	STGSWSTLK	9	-0.06922
SFFPRGFLW	9	0.20146	RYLPQTYVV	9	-0.07002
ASSFVFLNL	9	0.20136	SIYYIDMQK	9	-0.07032
NYQRLFDFF	9	0.201	YYDPKHVIF	9	-0.07091
EYKIAFPYL	9	0.2007	VPACARSTL	9	-0.07167
LYRDIFQHL	9	0.20006	GTYSTLLIK	9	-0.07191
VYAQIFRGL	9	0.19942	RTNGLQPAK	9	-0.07434
GSYTLEEPK	9	0.19933	IPGPPPRSV	9	-0.07438
FYNVVVENL	9	0.19922	KVPNQYTHL	9	-0.07473
SPDLRLTWL	9	0.19818	ATYETKESK	9	-0.07781
RSLDINTAK	9	0.19785	QSSATPVKV	9	-0.07813
RPGWLTVSL	9	0.19781	RPKALTQVL	9	-0.07853
WPLWRLVSL	9	0.19743	SGGPQIVKK	9	-0.07884
IYPYIRTLL	9	0.19728	GPQPTRSAL	9	-0.079
ATLYLGWNR	9	0.19694	KYARVVQKL	9	-0.07992
IYLTFPVAM	9	0.19672	GSEGPSYAK	9	-0.08019
VPLIIVNSI	9	0.19666	GTFGKALRR	9	-0.08019
IQQALFFNF	9	0.19619	YYAKEIHKF	9	-0.08022
LPFDHTRVV	9	0.19616	QLGPSLTEK	9	-0.08044
RLPEEWSQW	9	0.19586	GTGPKNITK	9	-0.08125
IYIENQFFI	9	0.19581	RIQLPVVSK	9	-0.08252
LYIENQFFI	9	0.19581	TPNENRQKL	9	-0.08269
IVLELIPLK	9	0.19579	ATHLVTKAK	9	-0.08306
DAFARAFQV	9	0.19572	ADYDSLRTL	9	-0.08406
LVAIPVYVK	9	0.19568	SASSVTVTR	9	-0.08591
YYNVLWEKL	9	0.19565	AIVDMVPGK	9	-0.08598
NPRLIYARL	9	0.19502	DPPPGSHVI	9	-0.08607
SYIPIFPQL	9	0.1948	SSLSLAVTK	9	-0.08652
LPEDVGRVL	9	0.19472	AVQDLSFNK	9	-0.08679
KSYAGFLTV	9	0.19469	LQNADPLKV	9	-0.08693
YYHARVYEF	9	0.19451	VPNHRSLNV	9	-0.08802
RYSVFVNEL	9	0.19374	DASAPRLMV	9	-0.08837
TSREIQTAV	9	0.19373	SVGKGDWKK	9	-0.09118
LYRLVVEVF	9	0.19332	AIQKGVAEK	9	-0.09122
YYTTPIYRF	9	0.19326	LTASQILEH	9	-0.09215
LPHPIIVSI	9	0.1924	VPSSRDTAL	9	-0.09327
DYTIGFGKF	9	0.19232	STSTPAPSR	9	-0.09463
SPWLLRVEL	9	0.192	KTDNRPLKK	9	-0.09471
DPYGFLTTV	9	0.1919	STLAVTSQK	9	-0.09479
HPIRVVNAL	9	0.19174	SAVPPTKEK	9	-0.09552
DYPRYLFEI	9	0.19174	AAAAAAQKL	9	-0.09676
NYIRAGTLI	9	0.19156	ASASRVVQV	9	-0.09735
LYLEVVPVI	9	0.19097	VNKASTVTK	9	-0.09767
RVIDYILDL	9	0.1908	KTKAQGPAI	9	-0.09803
APARLFALL	9	0.19072	ILLGNGMLL	9	-0.09858
APRVFPVLW	9	0.19026	GVDPNQYTK	9	-0.09974
GLYEFPLNK	9	0.18997	TTNQNVIKK	9	-0.09978
EPFLYIDTV	9	0.18992	GTSTDVSLK	9	-0.10028
ASFLNFLFK	9	0.18978	GSNPEVQKK	9	-0.10066
VLPGHFNTF	9	0.18942	LPPPPHPSV	9	-0.10113
RYQEVIQEL	9	0.18937	IYSTDLHKL	9	-0.10218
GYLHVFYDF	9	0.18919	AAIQEVQQK	9	-0.10244
RYLSIIEGL	9	0.18911	ASMAIKNPK	9	-0.10297
YRIESYWTY	9	0.18899	ATIASAVSK	9	-0.10352
MYTLGITNF	9	0.1887	VARPLSTAL	9	-0.10527
LYSGVFVAF	9	0.1885	QGRSVAVQK	9	-0.10548
LPNHRVLIM	9	0.18811	TSNSDVFSK	9	-0.10597
SAFPFPVTV	9	0.18792	SKERSGVSL	9	-0.10644
TYEAQFFGF	9	0.18787	HPYFNRSKL	9	-0.1066
GAYGEPRVK	9	0.18776	STGGKAPRK	9	-0.10719
VPLIIPVSV	9	0.18766	SSDSPTTLK	9	-0.10725
LFQHITALF	9	0.18763	SPAGLKAVL	9	-0.10986
SYDHVELTF	9	0.18752	ASSEFAKKK	9	-0.11012
EWASRFWLW	9	0.18729	RYLEVMRKL	9	-0.11027
SLIPEALRL	9	0.18725	TTAEGMAKK	9	-0.11183
NYAAALETF	9	0.18691	TSAPAAKPK	9	-0.11201
ALYVTLFGK	9	0.1863	ASMGVLSGK	9	-0.11296
SPPPEARAL	9	0.18611	KPRQVTVKL	9	-0.11418
TALGFLAHK	9	0.18598	QPRPPASLL	9	-0.11443
LYHGYIYTY	9	0.18584	TVNATKLTV	9	-0.11461
FYLRDPIDL	9	0.18492	KASEKILQV	9	-0.11471
ASYEFVQRL	9	0.18489	SVLQECEKK	9	-0.11491
EYVRLVTEF	9	0.1848	IPNNVKTAV	9	-0.11579
HPLEDRNTI	9	0.18469	QYNMNFEKL	9	-0.1164
RYDNVTILF	9	0.18327	PRDNKAAAL	9	-0.1166
LYEEINQVF	9	0.18312	MPKAEKNAV	9	-0.11873
SVADLAFAH	9	0.18271	LPGRLSLLL	9	-0.11929
AVYETPTAH	9	0.18253	QPRLTYKTV	9	-0.11936
NALEIASEI	9	0.18246	VAAKPVATK	9	-0.12054
NKTDVVLIL	9	0.18238	KYPEIKSLM	9	-0.12235
IVQDATFVY	9	0.18228	APRHGLQSL	9	-0.12251
GTLETALGK	9	0.18222	LPYHQELKM	9	-0.12256
VALARALFI	9	0.18204	FSSSHRYHK	9	-0.12417
LPAPAVEHI	9	0.1819	SPQKGRGGL	9	-0.12448
KTPDFILQV	9	0.18096	LPRLSETSI	9	-0.12511
IYNGETLVF	9	0.1808	RPQLRSVLL	9	-0.12573
FAFRYVTTI	9	0.18078	STVDTMAQK	9	-0.12644
KYPVLVERI	9	0.18074	PYYAKPYEI	9	-0.12689
YYILRPEVM	9	0.18062	GQSPFQQRK	9	-0.12742
YYILRPEVI	9	0.18062	RIAKNLVEK	9	-0.1277
VQTETVYLF	9	0.18041	SPATPLKAK	9	-0.12862
ATVITTEKR	9	0.18016	NRPGTVSSL	9	-0.12912
QPYGGFLDI	9	0.1797	SVSPASAGK	9	-0.12967
AYLRGLEVF	9	0.17966	GTFQTTMTK	9	-0.12974
RSSENILTV	9	0.17935	SPAAKEGSL	9	-0.13174
IPYEGFASL	9	0.17911	YAYDGKDYL	9	-0.13232
NYGLRTFLF	9	0.1791	KYFAQALKL	9	-0.13396
LVFDVELLK	9	0.17893	VYKPMHDFL	9	-0.13459
FYVDTVRAF	9	0.17892	VSNDLLLKI	9	-0.13638
KYPSWTFYI	9	0.17881	TTFELSSRK	9	-0.13716
YSSPEILRV	9	0.1788	ATSTPCVSR	9	-0.13801
DAHVILNDI	9	0.1787	ASTLSLVNK	9	-0.13904
HYLNVAFDL	9	0.17868	SPQDSRLYL	9	-0.13918
VFTEVANLF	9	0.17844	QSQQPIYSK	9	-0.13946
AVEENVDLK	9	0.17805	APALTSRQF	9	-0.14039
QYADIYEQM	9	0.17796	SVQTKAVNK	9	-0.14065
AIFEISYFK	9	0.1779	VVYKYLTEK	9	-0.14098
SVVATVGGK	9	0.17783	VLCPPPVKK	9	-0.14106
TTQSFWLFR	9	0.17748	SVCPSLVVR	9	-0.14124
FSYTGRVAV	9	0.17728	IYFQAPVKI	9	-0.14206
VTLEHPLFV	9	0.17725	TTQKEHLLK	9	-0.14249
RYLNDFYEL	9	0.17707	SSNDKALGL	9	-0.14251
QYGEVANLL	9	0.17684	SASHPMVGK	9	-0.14261
KYESIIATL	9	0.17661	QPNTTGKQL	9	-0.14302
KYLYRDVIL	9	0.17656	STVGGQSVK	9	-0.14404
HYGLLFDEF	9	0.17646	ATKLKAEAK	9	-0.14697
VYIGVHVPF	9	0.17631	GSIGSSFPR	9	-0.14721
IVASFFILK	9	0.17627	RPDSRHHSL	9	-0.14778
LYQEIISYF	9	0.17625	SSAAQLPQK	9	-0.14821
SVMETFLLY	9	0.17591	RVRVSGQGL	9	-0.14882
FTNRTVLEL	9	0.17578	KADLPSPRK	9	-0.14961
NYNAVFNLL	9	0.17573	IYLAPYCKF	9	-0.15001
VYAFSIENF	9	0.1754	APSKVTDAL	9	-0.15238
EVINVLINK	9	0.17499	SQAPVNKPK	9	-0.15283
NRFNYPFEL	9	0.17475	RVVGKYCEK	9	-0.15298
KYDVLFALF	9	0.17468	KYIPYKYVI	9	-0.15356
RYLAIQFHL	9	0.17403	HPKKPEHTL	9	-0.15357
LYTPVLIRF	9	0.17376	SIFHQKAEK	9	-0.15373
IFIEVFSHF	9	0.17363	MPKVSGPDL	9	-0.15406
YYRAIQFYL	9	0.17337	RTSTSTLLH	9	-0.15504
VVYPWTQRF	9	0.17236	KTGAKLPVK	9	-0.15531
EYTRYLFAL	9	0.1723	VTDKEARKK	9	-0.15779
LPYYIGISI	9	0.17224	SLYKEGHSK	9	-0.15816
SAFALVRTI	9	0.17179	VTEKQAREL	9	-0.15829
RYFILPYVI	9	0.17168	GTYSIMIQK	9	-0.15873
VYATGTHAL	9	0.17146	VSSSNVVLK	9	-0.15925
VGSDLFVFK	9	0.17126	SAAPPQEKK	9	-0.1598
STQAPLIIR	9	0.17061	SVAECQLMK	9	-0.16005
MYPYIYHVL	9	0.17022	RTQIPMSEK	9	-0.1609
LSAVDFLLK	9	0.1702	VSQSRGQEK	9	-0.16103
KTSSIIIAL	9	0.16989	GPKKGTAAL	9	-0.16158
RYLTVAAVF	9	0.16963	GTNSLELQK	9	-0.16216
EYVRAVYRM	9	0.16956	LPAPKGPAL	9	-0.16306
RYLTVATVF	9	0.16937	DVYGPQPQV	9	-0.16398
LPVPAFNVI	9	0.1692	ATSLVFKQK	9	-0.16414
VTNTTFLLM	9	0.16912	KVFKQIFSK	9	-0.16438
NWGRVVALF	9	0.16868	IYLIKGSAL	9	-0.16454
KYNLVTHIL	9	0.16854	KSEARLKSK	9	-0.16683
LSDDHVLIL	9	0.16828	GSMKENISK	9	-0.16693
AYFDVPELI	9	0.1681	TAGSTSIPK	9	-0.16756
RPHAFQVIL	9	0.16743	VVMADPKGK	9	-0.16867
LYIANVAHF	9	0.16705	ASLSWKLNK	9	-0.17051
KYPDYEVTW	9	0.16689	SGYFKQFQK	9	-0.17132
SIIGRLLEV	9	0.1664	IAQDHRSSL	9	-0.17134
IYINGRGHL	9	0.16591	SVSKAVGPK	9	-0.17162
VYLQEFELL	9	0.16556	FTSPPSLFK	9	-0.17235
VYAVVRGLF	9	0.16528	KPNNPKHTL	9	-0.17243
LQNHVFPLF	9	0.16501	SVEGPSQAK	9	-0.17483
SPRGFPLGL	9	0.1649	SVFGKENKK	9	-0.17511
LYQFNPAFF	9	0.16488	LPARDSPSL	9	-0.17537
IYGAPGVEF	9	0.16481	RPKTETKSV	9	-0.17556
GPAIERMGL	9	0.16444	VPLQRSLEI	9	-0.17635
RPSAAGINL	9	0.16421	RPPITQSSL	9	-0.1772
AVAHALTEK	9	0.16417	SAVEISSKK	9	-0.1776
LPHPFALTL	9	0.16349	KTVKDAVQK	9	-0.17801
STLLNILFR	9	0.16326	VVSSTVTQL	9	-0.17843
TYFEDPLTF	9	0.16323	QQQSEMFPK	9	-0.17955
LYTEAIKFF	9	0.16313	SPALQTPSL	9	-0.18074
VYALPTIAF	9	0.16246	VPSAVKHCL	9	-0.18133
YQTDYFHLF	9	0.16234	AIGVGKTSL	9	-0.18136
LYQDRFDYL	9	0.16188	KVFKTDVSK	9	-0.18214
EYNAFFYSL	9	0.16169	KYRQKFNTL	9	-0.18234
SMTRYFYLF	9	0.16168	YPFKNLPTA	9	-0.18242
TYPLIFASI	9	0.1614	SQFSLPVQK	9	-0.18255
FYTLIPHDF	9	0.16086	AYMTVLQSI	9	-0.1826
KYNFYLPFF	9	0.1607	QYEKLFHKW	9	-0.1838
HYATLYFVF	9	0.1604	SPSGKPATL	9	-0.18434
LYGRNFNYL	9	0.15936	AVIGNNKQK	9	-0.18477
QSYGNVVEL	9	0.1588	ATTSNTVSK	9	-0.18545
DSFLHLAII	9	0.15868	KNRVQNMAL	9	-0.18589
NYGDYFNVF	9	0.15858	AVADAQKRK	9	-0.18768
AYNAVVRYF	9	0.15785	SSSQRTLSV	9	-0.18934
KTIDYIQFL	9	0.15784	LPAFKRKTL	9	-0.1901
ANSPWVVQL	9	0.15686	ITQEMQTLK	9	-0.19061
SYNNFFRMF	9	0.15667	SPMEVGKKL	9	-0.19215
EPYFNFTSI	9	0.1566	LPVLQVSHI	9	-0.19242
VYMIRVYLL	9	0.15658	GTLERSKNK	9	-0.19396
QYILFPLRF	9	0.15648	QVALGTSKL	9	-0.19454
NYASTFTWW	9	0.15641	DGYLEKLQI	9	-0.1949
FYQVAEYTF	9	0.15585	AVEKSINRK	9	-0.19554
VYPPGIDLI	9	0.15576	VTSQFISKK	9	-0.1966
VPVEPVLTV	9	0.15553	EYVKFLHKF	9	-0.19874
LFDDIIYKI	9	0.15528	AQGKPLALK	9	-0.2007
VYAFNLDTF	9	0.15516	ATLHGSNMK	9	-0.20184
KVANIILSY	9	0.15505	SVSSEQVLK	9	-0.20335
VTFGSIFGY	9	0.15488	GSSPVAMQK	9	-0.20371
LYLGLFNRL	9	0.15468	STTKLYLAK	9	-0.20518
LPRTLILLL	9	0.1545	AIIKTAPSK	9	-0.20519
APRTLILLL	9	0.1545	VVLEKAMHK	9	-0.20532
RPMGAGEAL	9	0.15446	KYSDVKNLI	9	-0.20612
LIIFISYTF	9	0.15443	ASCNQTLSK	9	-0.20629
KYGVVIASF	9	0.15438	SSNSSPIGK	9	-0.20799
YYPELAFQF	9	0.1543	SVQSAQRAK	9	-0.20847
NYFHLAVAF	9	0.15428	KTIQVPQQK	9	-0.20904
LYQHAVEYF	9	0.15425	GIAQPGSDK	9	-0.20942
AGLLEQWLK	9	0.15416	KVVVSPTKK	9	-0.20984
SYADAFQFL	9	0.15396	APTVRSKAL	9	-0.21033
SALPWSINR	9	0.15375	ATTKPPPAK	9	-0.21214
VILESIFLK	9	0.15365	VTSSHSIGL	9	-0.21228
SYIELPAYL	9	0.15357	RVLDVTKKK	9	-0.21254
PQPDVFPLF	9	0.15328	GSSSVAAMK	9	-0.21272
IPRPILVLL	9	0.15316	GTIGKKFAR	9	-0.21404
SPRTIVSFL	9	0.1531	KPKNPSTNV	9	-0.21406
RALDIPLVK	9	0.15264	RVMKALVNR	9	-0.21528
IPFIGVVKV	9	0.15262	FPYMTHPSV	9	-0.21567
TIFTARLYY	9	0.15236	DAFKDDRKI	9	-0.21884
RIFANTIQK	9	0.15225	GTCAEKLKK	9	-0.21899
TVVAAVGPK	9	0.15185	KVMSVVQTK	9	-0.21949
IMIRSIFLF	9	0.15178	SVVSSVTTK	9	-0.21987
MYPTYFLHL	9	0.1516	VPRSKILTV	9	-0.22107
QTSAWSILK	9	0.15148	GTQGKLTCK	9	-0.22268
RPDRGRLGF	9	0.15144	SSVDQPLKI	9	-0.22288
LPPPFVPTL	9	0.15142	RPQSARPSI	9	-0.22327
LPPEVRAQL	9	0.15141	RPDSDTKEV	9	-0.22463
IFFENHPYF	9	0.15138	KIAKQIVQK	9	-0.22466
SVLHLTFYY	9	0.15133	MPPKAGQTI	9	-0.22568
IYSEVATLI	9	0.15036	ATVTPQKAK	9	-0.22652
IMPEKFEFW	9	0.15025	SPGQKGTVM	9	-0.22678
IYSTAFDYF	9	0.15022	QTEHPYKSK	9	-0.22789
LYRQYFEEI	9	0.14984	DASKCTVTV	9	-0.22914
RVGPTILNK	9	0.14978	KVIDTQQKV	9	-0.22948
FPPPVADFI	9	0.14939	VFQKQFYRL	9	-0.23008
VYRVYVATF	9	0.1493	LPSRPPSQL	9	-0.23016
LYGTIPQIF	9	0.14922	TYVDSSHTI	9	-0.23113
DAYPTFLAV	9	0.14914	ATKDSMIRK	9	-0.23152
YYLTFVQEL	9	0.14906	STQNLKTLK	9	-0.23163
VYRVYVTTF	9	0.14904	GTIAKSGTK	9	-0.23188
GSYNDFGNY	9	0.14891	ATDPQTKRK	9	-0.23198
TYERGTYYF	9	0.14884	ASFQKVISR	9	-0.23404
KYMYFTVVM	9	0.14878	YPYNNSQRL	9	-0.23726
KYERISWSF	9	0.14873	AIVKLFLKK	9	-0.23956
KVQDAFISY	9	0.14868	FKLSTKHFL	9	-0.23957
LPARALAAL	9	0.14832	QARKTASVL	9	-0.24107
LYANFLDHF	9	0.14737	SPASRSISL	9	-0.24344
RYLDLFTNY	9	0.1471	ATNPTQKTK	9	-0.24382
RYLDLFTNF	9	0.1471	QPISQHGQL	9	-0.2447
TYEGIFKTL	9	0.14708	GSFKQLTVK	9	-0.24536
LYVPRFLLF	9	0.147	VVQKKIAEK	9	-0.2478
IYDDEIPSL	9	0.14628	RPKGQGNKV	9	-0.24826
DGRLTICTI	9	0.1459	RVLESVQKK	9	-0.24885
VVGYFNTYK	9	0.14579	SYNSQIAKI	9	-0.24907
VYGDFQEAF	9	0.14564	ATLKGHTKK	9	-0.25039
YTRELLLEL	9	0.14545	ATPQPVKTK	9	-0.25142
EYLIVFPKL	9	0.14536	TLPKNPPPK	9	-0.25318
MYIDDLPIW	9	0.14508	QPPLDLKQI	9	-0.25328
AYIADHLGF	9	0.14506	KVNEKSLTL	9	-0.25376
VYPGYYFTF	9	0.1449	EYIKGFQKL	9	-0.25436
KLNANILYL	9	0.14473	ATVTKAPKK	9	-0.25607
KTLLDGILL	9	0.14458	TPRSEGSSV	9	-0.25655
QYGNILHLY	9	0.14447	SVIKNVSTK	9	-0.25818
DYPSRWTAI	9	0.14446	IVSKNFTKK	9	-0.26004
RGSDVIIML	9	0.14382	GSAKPGLQK	9	-0.26024
IPSRVALIL	9	0.14381	NIRQAASSL	9	-0.26111
IPWPGTLAI	9	0.14378	RPARKLPSL	9	-0.26168
IPKVGFTNI	9	0.14372	KLQPGSVKK	9	-0.26265
KPHNPGFGM	9	0.14369	AVKEKGSTL	9	-0.26429
FYTAIAQAF	9	0.1435	VTMLHQSGK	9	-0.26552
AISAGLIAK	9	0.14341	STSLLGQKK	9	-0.26752
SVQAPEVAK	9	0.14292	APRKQLATK	9	-0.26774
SYILVYRRF	9	0.14268	RTQNTSLSR	9	-0.26806
TYIQNFRFF	9	0.14262	VPLKDQRNV	9	-0.26814
KMSELRVTL	9	0.14249	VYSKDNPNL	9	-0.26833
APRDPIPYL	9	0.14208	VIRKSTAAL	9	-0.26888
RPRTPPEAI	9	0.14198	TIRHSTQSL	9	-0.26963
RTYRYFLLL	9	0.14164	ASYTKALKL	9	-0.27067
RYQALFHDF	9	0.14143	ATYYSYQNR	9	-0.27104
NPDAALRAL	9	0.14077	IPLKEMPAV	9	-0.2749
QPAGHRPAL	9	0.14052	APRQRQSTL	9	-0.27534
PYAVLLEAL	9	0.14036	VVDSNPYSR	9	-0.27579
RFQEKFFIF	9	0.13991	RSGEQGKKK	9	-0.27715
KSRAAPAAL	9	0.13971	VTSAQKHVL	9	-0.27871
RFSIYTALF	9	0.1397	TVQQLLLSK	9	-0.28142
FYIRDYTLL	9	0.13968	VVQSSPVER	9	-0.28227
QYVYWLHML	9	0.13964	SVLPNSDKK	9	-0.28407
RYILDVHGL	9	0.1396	SPLSSHPVV	9	-0.28596
VYIHHFDSI	9	0.13951	APASFGKSF	9	-0.28653
RFAYLFVNI	9	0.13944	EYSSISEKL	9	-0.2878
VYTILTVQL	9	0.13942	SASKGLEKK	9	-0.28964
RYDTITNQW	9	0.13926	ATNNMNLSR	9	-0.29172
MYDSFWRQF	9	0.13924	RPQPVKSEL	9	-0.29268
YYIDRINSM	9	0.13908	FPLPDMLKY	9	-0.29382
NFTNVAATF	9	0.13882	KTHGKSTLK	9	-0.29485
GYSIHTYLW	9	0.13866	TYLKKIPGF	9	-0.29488
VVTSIFGVK	9	0.13865	ITSPSTPSK	9	-0.29544
TYKNFFYLI	9	0.13809	DAYTKKELI	9	-0.29712
SLPHRRPHF	9	0.13761	SPKPPTSMF	9	-0.29764
NYGHVYAVF	9	0.13741	APKKSEAAV	9	-0.29797
IFSNVRINL	9	0.13725	RAYQQALSR	9	-0.29975
DYAELIVKF	9	0.13677	KPQRPKNSL	9	-0.30144
LPYHVAVLL	9	0.13674	STMKTYVSK	9	-0.3015
AYKDAIYVF	9	0.1367	AVASSLLRK	9	-0.30443
RYKVFVDLF	9	0.13664	TYLKRYNKI	9	-0.30514
APAAPGARL	9	0.13643	KCSEPQSSK	9	-0.30907
EQMAAYFGF	9	0.13559	KVKDSSVGK	9	-0.30987
FYTIFKELF	9	0.13554	AYLSEAMKL	9	-0.30994
STNWSDVGK	9	0.13521	TTAPPSSPK	9	-0.31109
VSLGIAVSK	9	0.13511	AYFQKPLLL	9	-0.31484
KSLSEAIEK	9	0.13508	SPLSHHSQL	9	-0.31542
GVIEASINH	9	0.13486	GTHQQLMEK	9	-0.319
NYLPFIMEL	9	0.13482	AVDNNSKVK	9	-0.31922
STAVGLVTK	9	0.13432	KPAPPKDKL	9	-0.31954
VVLQELFFK	9	0.1341	APALKKAEI	9	-0.31994
FYEDVLPEF	9	0.13372	RYLPQCSYF	9	-0.32009
IFPLETPAF	9	0.13278	GTCSSVPPR	9	-0.32205
SSIRGFLSK	9	0.13246	RTQDLKTKK	9	-0.32232
LLPHILPLL	9	0.13227	QSINKKLEL	9	-0.32717
TVDGPRNEL	9	0.13226	SVGPPSKDK	9	-0.33573
NYVPVNHFW	9	0.13205	RPQKVCSFL	9	-0.33637
SSYYGVVRL	9	0.13202	KIQLSSVPK	9	-0.33723
AIALALREK	9	0.13138	VLKVLSSLK	9	-0.34109
AAGFISVLK	9	0.13103	AIKKPLTQK	9	-0.34316
QYSNAFDVF	9	0.13093	STQKGQIKK	9	-0.34432
LYLTATHLL	9	0.13092	GPSFKASSL	9	-0.34535
KYKEDEPLF	9	0.13076	GTNKVASQK	9	-0.34937
IYVIGLQEL	9	0.13062	ASQKALKEK	9	-0.35044
VYVAIQAVL	9	0.13047	RPSKPTPSL	9	-0.35098
AYVTLAAHF	9	0.13041	STISSNASK	9	-0.3541
TPTLPGETL	9	0.12972	AALQQKENL	9	-0.35524
EYIHALTLL	9	0.12969	ASLQVSSHK	9	-0.35641
APHDYGLIL	9	0.12952	SIQPSKVGK	9	-0.35822
TYQNDIALI	9	0.12931	DAHLGSSSV	9	-0.35967
LPVPHPILI	9	0.12914	LPKDQQAKL	9	-0.3625
SPGLRDVAL	9	0.12882	VYQSKPATL	9	-0.36881
GVSESFIGK	9	0.12827	SVLSSGYQK	9	-0.37007
VPVRAAESI	9	0.12825	YQCKNYYKL	9	-0.3734
NPYFDIPKI	9	0.12812	KPQDYKKRL	9	-0.37364
FSFVDLRLL	9	0.1279	KVMKDAKTK	9	-0.37489
YPHLVAGAL	9	0.12783	SNTSKEPSV	9	-0.37564
GAAPVAPEK	9	0.12771	ATLKNAKLK	9	-0.37855
EPRHGGLTL	9	0.12757	RTDKYKRLK	9	-0.3792
RLPEEVPSF	9	0.12749	MYKLSSEQF	9	-0.38117
RLPAWQPLL	9	0.12659	STAKSQFLK	9	-0.38212
RAINIALQL	9	0.12608	AVNKQLHQK	9	-0.38272
QSNAVPLFL	9	0.12607	IPKKQEDSV	9	-0.38349
SPFLTITSM	9	0.12602	SPLRSSSAL	9	-0.38511
RPVTVFLQL	9	0.12582	STTASLSKK	9	-0.38519
GTIFSFISK	9	0.12576	SPASQRKDL	9	-0.38689
RFKEANNFL	9	0.1257	VASSVVKQK	9	-0.39079
KYIPICPVF	9	0.12565	AQDKYIKKK	9	-0.39612
IYMVFPRLF	9	0.1253	VLSSVKIKL	9	-0.39665
NYNRAFQVW	9	0.12464	ATKSPAKPK	9	-0.39892
VYPADVVLF	9	0.12459	STASSLQAK	9	-0.40021
VFHESIPEW	9	0.12457	LPSKPYSTL	9	-0.40192
RPPGTPRAP	9	0.1244	GGGSKVPQK	9	-0.40365
AYSDGHFLF	9	0.12439	KTDKQPLQK	9	-0.41008
LPFPTVLRV	9	0.12438	TIQKKLAAK	9	-0.41916
ASYYLAVFY	9	0.12435	SQQSVSLSK	9	-0.42562
RYGNTPFLF	9	0.12417	VTSMSTQTK	9	-0.43004
VPNTLRLEL	9	0.12402	KLVKKKWNL	9	-0.43344
TPYNLTILI	9	0.12387	YPATKKQAL	9	-0.43614
WPFAAISTV	9	0.12381	RGNSQRSQL	9	-0.43995
IWDETPLYF	9	0.12379	TQNSSQFMK	9	-0.44251
QYILAVPVL	9	0.12376	SVNNKVSKK	9	-0.44537
YLFAHNHLF	9	0.1236	TPGKKGTSL	9	-0.448
VPAHGHPVI	9	0.12346	VAPTKPSKV	9	-0.4506
AIITALLTK	9	0.12324	SSAPSSPKL	9	-0.45065
ISYDRTLVI	9	0.12282	APSKSESAL	9	-0.45431
VYYPVRHHL	9	0.12276	KPSKPKTNM	9	-0.45552
AYIGFIQSL	9	0.12216	SIRKPPSSV	9	-0.45772
IYPSIFHVL	9	0.12115	LPSSKVGSL	9	-0.45937
KPLAAALGL	9	0.12114	DAAMKAMTI	9	-0.46269
IYAIGVGKL	9	0.12108	GVSQAMQQK	9	-0.4629
AAVESFVTK	9	0.12077	QAVMSLPKL	9	-0.4702
LPRQFNVIV	9	0.12075	TPTSTKKTL	9	-0.47839
VSIGALISK	9	0.12062	SAQKAQKAK	9	-0.48468
QGNESIVAK	9	0.12053	KTSKSAVKK	9	-0.48613
AYLVYTDRL	9	0.11984	APRTSSSSL	9	-0.49725
TIFTLDVYK	9	0.11982	KIMSSPLSK	9	-0.50103
ATPLFGLYK	9	0.11962	QPLKKLVSF	9	-0.50286
HYLDTTTLI	9	0.11934	SFDKAKLKK	9	-0.51006
AVLLLVILK	9	0.11914	SALKGKSHK	9	-0.51132
EWIPLAWKW	9	0.11901	SVQKSSGVK	9	-0.51871
NALGVILQV	9	0.11894	TPAKGKKAA	9	-0.53344
AVNPVAVGK	9	0.11841	YPPNSQSKV	9	-0.54587
TPRATTESF	9	0.11835	ASSSLPKKL	9	-0.54941
SYLKEFIHI	9	0.11832	KPAKQQPKL	9	-0.5615
SPILRDLVL	9	0.11808	IIAKSLKNK	9	-0.56162
VYSRIEQLL	9	0.11799	APHCKKLSL	9	-0.56277
SPNAIFKAL	9	0.11793	GTQHKMKYK	9	-0.56451
AYLIDIKTI	9	0.11788	STSTSSMKK	9	-0.60567
RLPLRLFLI	9	0.11752	ATVPMSKKK	9	-0.63249
VSERNLLEV	9	0.11698	ASASSLKKK	9	-0.63331
NYVQAVEEF	9	0.1168	VPAKKSASL	9	-0.63367
SYLEAFYKF	9	0.11633	KVDSPSKKK	9	-0.6338
ALQEIYNQK	9	0.11613	KPESKKSGL	9	-0.66679
LLPVLVHTF	9	0.11598	QPEKSKKEL	9	-0.6721
RYPTTFVMV	9	0.1157	SPKKYSSSL	9	-0.68261
VYIRIASLL	9	0.11561	KPSKKKQSL	9	-0.87812
QPILRFLQL	9	0.1156
LPAPSWRAL	9	0.11549
DARLFTEKI	9	0.11468
LFAVFQTTF	9	0.11464
LSFLFPLLK	9	0.11456
SPFLLGRAL	9	0.11448
KYPNVDARL	9	0.11423
LYIDFGGKF	9	0.11402
RVIYNLTEK	9	0.114
VYTFGLGQF	9	0.11388
RPQDGVAVL	9	0.11372
TVLNYIFSH	9	0.11371
QYLRRLHYF	9	0.11358
KYWDTFYKI	9	0.1131
LYSLGWASF	9	0.11301
MVLSVFIGK	9	0.11245
HPRASTIFL	9	0.11233
SVVGNFQEK	9	0.11214
RYDGQIAVF	9	0.11092
VYAKYWIYV	9	0.11077
TYMETYVYF	9	0.11075
VTAVPVVLK	9	0.11066
EYTNIFLKF	9	0.11053
GTFAISLFK	9	0.11028
GAMEHFHMK	9	0.11015
SYFPTPAAL	9	0.11008
TFKELANEF	9	0.10982
RSYSYFIEV	9	0.10975
EYAPAVFQL	9	0.10962
KYITEVSRW	9	0.10924
VYNRAALLW	9	0.10907
DAYVIVYSV	9	0.10902
SYLDNFIKI	9	0.10894
DALHNLFYI	9	0.10885
KLPDVYGVF	9	0.10816
GYATIYTMF	9	0.10804
TVFPNHTVK	9	0.10787
IYNPAFFKY	9	0.10784
KYPDLANFW	9	0.10769
VFTYVGALF	9	0.10752
RIMENVFQH	9	0.10743
ITTLFLFSK	9	0.10714
TYLDHNNFW	9	0.10707
RIQDVLFLY	9	0.1068
RYFIAPAKF	9	0.1066
KVLFPLLTK	9	0.10628
IADNPEGLL	9	0.10626
FFKELIQEF	9	0.10597
KSKDGFLGV	9	0.10596
KYEAIQLTF	9	0.10575
SYLITSVEL	9	0.10573
TPMFREYSL	9	0.10567
LYAALTALL	9	0.10435
IYPEAVTMF	9	0.10427
SYMEVPTYL	9	0.10411
LYLRGLVYL	9	0.10372
VYKYPFELI	9	0.1037
RYNGGLLEF	9	0.1037
EYGENFPML	9	0.10369
RSFFHQHYL	9	0.1034
TIYGRMWYF	9	0.10278
DAYKIRIRI	9	0.10268
YPLHAIMEI	9	0.10263
AYGQVVFRL	9	0.10254
VYNAVANLW	9	0.10236
EYMEHTYLI	9	0.10219
LPVVLPPIM	9	0.1021
IYENRIYSL	9	0.10189
KYLEESNFV	9	0.10186
NYVANTNVF	9	0.10167
RYPSLWRRL	9	0.10156
AVATALGLK	9	0.10154
RTISVILFL	9	0.10125
GSTHVLTPK	9	0.10119
VMPEVSWQL	9	0.10088
KYMAEALLL	9	0.10086
EYLRFAHKL	9	0.10061
YYVDFFKTL	9	0.1006
LPARFYQAL	9	0.1004
SVLPFQIYY	9	0.10036
SPRVTVAQL	9	0.10034
STVSRFFLY	9	0.09985
TYELRYFQI	9	0.09938
APARPGPAA	9	0.09938
VSEPRYFQL	9	0.09938
SYELRYFQI	9	0.09938
LYGRLLVTF	9	0.09936
SPLNRAGLL	9	0.09924
GYADIVQLL	9	0.09924
VPRTSEIYV	9	0.09917
GPRNVLLFL	9	0.09909
VTYPGELLL	9	0.09905
RVISTILFI	9	0.09885
VQPPHLFLW	9	0.09862
FYIRYSEII	9	0.09821
RPIYALVNL	9	0.0982
FPYDANIQI	9	0.09777
LYPRDSWNF	9	0.09751
SPMDTFLLI	9	0.09748
RYAMTVWYF	9	0.09744
YYLKRFFEV	9	0.0973
YPWVNILKI	9	0.09706
QWPELLLRF	9	0.09679
LPIGIPYSI	9	0.09668
TPRAQEVVM	9	0.09658
GAEALERMF	9	0.0964
YPLELYPAF	9	0.09637
RPIRQILYL	9	0.09624
ILTERGYSF	9	0.09587
GTIEKVFVK	9	0.09573
KYILVVPLI	9	0.09526
FPYTTILSI	9	0.09492
KGLAAALLV	9	0.09486
IYTHGLALL	9	0.09425
HPFEAQTLI	9	0.09409
VFNDVRLLL	9	0.0933
YYTRLGNDF	9	0.09328
PTYGGVLYK	9	0.09324
EYAPNVPFL	9	0.09314
VYTRHMTWI	9	0.09306
GYMEGYYTF	9	0.09283
NYFPFQWKL	9	0.09274
LPTTALPTV	9	0.09264
SANELAVQK	9	0.09184
GYIRGSWQF	9	0.09181
SSGVPTPTK	9	0.0916
LALGVTLLK	9	0.0914
IPFVAPPLV	9	0.09136
TYDPETQEF	9	0.09082
SPNRSFTEM	9	0.09034
VSTEVRLMI	9	0.09031
MPLHVAPLL	9	0.09014
PYADQVFRI	9	0.09012
HYFNTPFQL	9	0.08997
IYFLHPDAF	9	0.08948
GTSNLVFTY	9	0.08933
SSIAGLLLK	9	0.08929
RPYGVGLLI	9	0.08916
KYIEGVSDF	9	0.08915
ILPKEWPDL	9	0.08901
KYLQFVAAL	9	0.08858
QYLLVTALY	9	0.08852
IPALRDISI	9	0.08848
VPHEVAQYI	9	0.08836
AYLVNTYAL	9	0.08792
SPALGLRGL	9	0.08758
LYSRLFSWL	9	0.08758
IFVARLYYF	9	0.08745
TVGVLLAAK	9	0.08718
SYILYGALL	9	0.08688
IFTARLYYF	9	0.08665
GVFQGVVER	9	0.08664
RAIQFYLEF	9	0.0863
LVNRNLAGK	9	0.08606
TYHPGVPVF	9	0.08596
APELLRALL	9	0.0858
IPWGSIPVL	9	0.08494
KSTAISLFY	9	0.08488
VYSAGVYRL	9	0.08465
KFIDNTLYF	9	0.08424
IYPVNAISF	9	0.08413
IPHPFGVSL	9	0.08342
LYPRLYPEL	9	0.08334
TPRIQGLTV	9	0.08314
VYLLVTPRV	9	0.08286
APRDLVISI	9	0.08284
RYSNELYEL	9	0.08223
LPFNAQRII	9	0.08199
DAAAFFQSV	9	0.08185
RPNNAYTAM	9	0.08163
LQQADAHLK	9	0.08102
RSTEMILTK	9	0.08095
TRMGPTELL	9	0.08086
VTSGLTYIK	9	0.08078
IYDPNLAFL	9	0.08072
NNSIRQLFL	9	0.08062
ASIDQIFSR	9	0.08014
IVGPNGVGK	9	0.08008
NYAPAFTML	9	0.08
LYSINYLHF	9	0.07998
IYPHGLVLL	9	0.07987
ATFLDPRYK	9	0.07952
FFLILFMYF	9	0.07936
MPLNVADLI	9	0.07916
STLGYTISR	9	0.0791
APSYRTLEL	9	0.07866
RYGLLTNEI	9	0.07862
RFPASTFFW	9	0.07841
KYFSFPVFF	9	0.07833
VIYPYVYEK	9	0.07828
RAATFPLQV	9	0.07828
VYLPRVLDI	9	0.0781
NPKAFFSVL	9	0.07807
RYGDLVDYL	9	0.07794
RPRLDPWKL	9	0.07774
GYIHVTQTF	9	0.07741
LTLNVALGK	9	0.07736
VTISHAIGR	9	0.07718
EYLRFLQTI	9	0.07696
LPTGRSIAF	9	0.07655
RWAELLPLL	9	0.07637
EFPPGTPRF	9	0.07566
VYVTAESRF	9	0.07543
TGYLNTVTV	9	0.0754
YRPLTVLTF	9	0.07522
VTFEKQWFY	9	0.07505
TAADTAAQI	9	0.07499
VYLTDPVLF	9	0.07498
SRAPVFLQF	9	0.0749
GPPPPGPIL	9	0.07474
GPREAVSGL	9	0.07469
DAWLRAQVI	9	0.07433
TYINPFVSF	9	0.07427
IPLSEILRI	9	0.07359
VFEPARAQF	9	0.0735
MPFESAVVI	9	0.07344
VYLTHLDYV	9	0.07308
DAIQFEVSI	9	0.07307
HYPLNTVTF	9	0.073
VMAPRALLL	9	0.07293
QYSQHFAFI	9	0.07286
QYSIISNVF	9	0.07275
NYIGISLRI	9	0.07205
LPALPLAEL	9	0.07182
VYKVPPFTF	9	0.07178
KYFPYLVVI	9	0.07176
IYAAFKEVL	9	0.07169
APARGLLLF	9	0.0715
TYIGQGYII	9	0.07104
LLNYAPLEK	9	0.07098
KYRLTYAYF	9	0.07082
ASGPRPTYK	9	0.0704
DGFAFQNLV	9	0.07039
RSLGLALAL	9	0.07003
APRTVLLLL	9	0.06978
SYIGLPLTL	9	0.06938
RATHRLLLL	9	0.06927
LTQNEMIFK	9	0.06881
VYNLTQEFF	9	0.0684
FQNPFRSEL	9	0.06834
KYIADFSLF	9	0.06827
RTVDNLLEV	9	0.06812
KYLEAVLSF	9	0.06809
APRTLVLLL	9	0.06808
SPRKGWALL	9	0.06785
YYVRILSTI	9	0.0677
KVFQEPLFY	9	0.06754
DAYLVLHTA	9	0.06738
KLFDHAVSK	9	0.06683
TSLNVYRNK	9	0.06651
ATPPFTHSK	9	0.06642
RYDPNIDQW	9	0.06606
IPLSEILTV	9	0.06603
QYSYIDFKF	9	0.06586
QSHLRLTLK	9	0.06558
IVNSVILIL	9	0.06531
ASVNTLVNK	9	0.06531
KYLDALNVF	9	0.06504
IYMDTLNIF	9	0.06498
IVFSLTFFK	9	0.06447
FYTFPFQQL	9	0.06436
EYISIALRI	9	0.06404
TAFLLDALK	9	0.06346
VPAAEHSTI	9	0.06308
KYPQAIYTL	9	0.06278
KWLLYPTEI	9	0.06246
APRWVLSQV	9	0.06215
IYPLLGATL	9	0.06204
TYKFLTPYL	9	0.06202
IYKFLTPYL	9	0.06202
SSSDTYLFK	9	0.06198
TYEKFFGLL	9	0.06182
ATATVYFKR	9	0.06128
YPLKEIVVI	9	0.06114
KGNDTPLAL	9	0.06108
GTVVVSRII	9	0.06085
VIIPLLHTV	9	0.06078
SYSEIKDFL	9	0.06077
IYEMILHEF	9	0.06076
DAAELAQHV	9	0.06062
QFTENHLQF	9	0.06046
IPLENLQII	9	0.06041
TPLAIYNSI	9	0.05977
APARASVIL	9	0.05975
KYLESFLAF	9	0.05975
APISVRVEL	9	0.05899
NYQVQFVTL	9	0.05886
SYLGSIARL	9	0.05794
ATNQDFIQR	9	0.05778
SFISITPVW	9	0.05763
RYLADLLGF	9	0.05737
LPYPFASEI	9	0.05735
YYGLYRDLF	9	0.0572
AYGHFSYEF	9	0.0572
DAYLIVYSI	9	0.05632
SYTHIQYLF	9	0.05611
LYRLQFNEF	9	0.05608
IFVDTNLYF	9	0.05591
LYLPSFFTY	9	0.05582
LPFGKIPIL	9	0.05578
HPPVGRTSL	9	0.05576
NYAFKIYDF	9	0.05562
VALGVFMTI	9	0.05538
RALPSIILL	9	0.05526
PYLTSITAL	9	0.05526
LYQKIAEEI	9	0.05483
DSYPVVNLI	9	0.05476
GVFPPLLEK	9	0.05474
TPRGGVGSV	9	0.0547
EYIRMVAEW	9	0.05466
SYIPLFPQL	9	0.0544
VYLLFLAQM	9	0.05414
MPLLTPRYI	9	0.05412
AVQQPFINK	9	0.05378
TYIKFINLF	9	0.05354
SPSLPNITL	9	0.05325
TPMATRLLL	9	0.05305
SPNARTSFL	9	0.05299
RYLDLLTTW	9	0.05292
VPQPGRYAL	9	0.0527
VYPLKFFFL	9	0.05264
FPMELRQFL	9	0.05231
VYDGKFAIF	9	0.05228
QVADVVVSR	9	0.05226
DAKEYAESI	9	0.05182
AYVGNLPRI	9	0.05164
VAARVQTAV	9	0.05156
LYFENAMRF	9	0.05132
DAAKILIVI	9	0.0513
AQYWKRNNK	9	0.05117
GVADALLYR	9	0.05116
STSDKIFFH	9	0.0511
QYTDLLRLF	9	0.05088
VWPEANQHF	9	0.0503
AVAPPAGPR	9	0.04969
VRPSYWLVL	9	0.0496
GVSAAIYSK	9	0.04927
SYVNHLYVI	9	0.04895
RPAQFLPEM	9	0.04884
TIANNLLFK	9	0.04849
VVEGSFVYK	9	0.04838
SYADNILSF	9	0.04798
GYLRSVFAL	9	0.0479
PYLWWKKYI	9	0.04783
VEGLAYLTF	9	0.04778
VPLEIMIKF	9	0.04777
LARPLVLAL	9	0.0472
FYATSIFQL	9	0.04706
SPVGVQPIL	9	0.04706
VFVNIQYTL	9	0.04701
YFISHILAF	9	0.04701
KYRDQYNWF	9	0.0468
KYLLVPAYI	9	0.04586
LAYEKIAYL	9	0.04569
AVFPSIVGR	9	0.04566
LYPSIIQEF	9	0.04555
QYEPLFHML	9	0.04544
VPFEQILSL	9	0.04521
SIFDFSALK	9	0.04513
IPRSITVLV	9	0.04483
LPVEAMVTI	9	0.04447
SSRGPLPVK	9	0.04442
YPYPHTLYL	9	0.04416
LPADTVQRI	9	0.04416
KLPANHPLL	9	0.04408
SFAYISWKF	9	0.04379
KYIQEAEML	9	0.04287
RYYGNISRF	9	0.0425
LPRLGLLAL	9	0.0417
ARPLVLALL	9	0.04154
APYQFLTAF	9	0.04142
KYFPYLVLI	9	0.04116
KYFPYLVLL	9	0.04116
RYSNLILNL	9	0.04113
LLPHLYTLF	9	0.04095
DALALISRL	9	0.04087
VITPVLLHF	9	0.04074
LPFRALLQI	9	0.0407
PYLDKFFAL	9	0.04058
PYLDKFFTL	9	0.0404
DYIPYVFKL	9	0.0401
IPVEFKLVI	9	0.03991
VYSDIVGKI	9	0.03968
IYQRWKDLL	9	0.03942
MVAPAVQEK	9	0.03924
MGVAYILKL	9	0.03909
LPYSIRVLL	9	0.03901
YFLNTNNAF	9	0.039
IGMEKFFNI	9	0.03897
YPAGFMDVI	9	0.03834
AVFGVPASK	9	0.03822
AYGNVFSAF	9	0.03813
SVHKGFAFV	9	0.03812
VWAPPAPGF	9	0.03801
SYLPHAPPF	9	0.03773
VVGLPNVGK	9	0.03759
KLLDAYLLY	9	0.0375
QYAPLLAVF	9	0.03744
DYDSVFHHL	9	0.03733
PWLFDAPKF	9	0.03727
GVDPAPLAK	9	0.0372
SPKGDVDPF	9	0.0368
VYPGYYLTF	9	0.03674
GYPYNAPTV	9	0.03653
LYPLTNYTF	9	0.03651
WPYGNRQEI	9	0.03606
FPMGDRLYI	9	0.0359
LPQLTGPVL	9	0.0357
DGRPFPQVI	9	0.03556
SPIAMFLTI	9	0.03509
SYVVAMETF	9	0.03492
IYELAVASF	9	0.03466
RTVESGLEV	9	0.03409
YYLDAVVSF	9	0.03386
DAVIVKLEI	9	0.03366
GTSDVDLDK	9	0.0333
SVNERVMPI	9	0.03323
MYSVNGYTF	9	0.033
EWPKHWPTF	9	0.03273
LYLPHLTLF	9	0.03258
WAYPRQVFI	9	0.03224
IYLDELQVI	9	0.03214
NYLHLDYNF	9	0.03213
DVFPHLPLI	9	0.03206
HYLNLNLFF	9	0.03204
SSLQEVYHK	9	0.03198
KPIEQLLGF	9	0.03115
EYRKVFENF	9	0.03092
VINAAFMLL	9	0.03089
GSFYNLLTR	9	0.03086
VYFKNFIPF	9	0.03074
NYFIPSHYF	9	0.03053
RYAQNVAFF	9	0.03012
SLFSRLFGK	9	0.03009
APAMIRISL	9	0.02998
NVFHIASQK	9	0.02968
YPANSIVVV	9	0.02933
RLPSETYFF	9	0.02925
ATAMGAFVR	9	0.02875
RFILNLPTF	9	0.02862
ATNPISRVL	9	0.02841
YTVKAILIL	9	0.02818
TIAEIKNLF	9	0.02811
KYGQGFYLI	9	0.02804
FPFLQEYTV	9	0.02785
HYDPTINKW	9	0.02766
EYGFISQTL	9	0.02759
STQRVTTSM	9	0.02732
NYGQYFTLW	9	0.02732
NPYLLALTI	9	0.02699
ASSLNFLNK	9	0.0259
MPMNVADLI	9	0.02576
MYLLILQHF	9	0.02554
VPIFPQPLI	9	0.02532
VTYYHYFSK	9	0.02524
RYFLPPYTF	9	0.02516
TYQLGFHSI	9	0.02508
GTVYFKEGK	9	0.02498
AYKYIQELW	9	0.02486
SPRVGKIVM	9	0.02478
IYPDSFTVL	9	0.0247
VFMRWKEQF	9	0.0246
RYDGQVAVF	9	0.0245
VPYLKIFTV	9	0.0244
PYLDSFYEY	9	0.0232
LSFYLPLHR	9	0.02258
YLPHLFPSF	9	0.02233
GPRQVLFPL	9	0.02232
KYIYQTLFL	9	0.02226
RPRNALLLL	9	0.02211
RPISDFLTL	9	0.02185
GVTPSVIRK	9	0.02176
YWPVIPLKF	9	0.02174
DPFQQTFIV	9	0.02174
VYFGDPVSL	9	0.02144
LYGRLQELF	9	0.02126
VYSIISVQL	9	0.02125
YVTSVILHI	9	0.02115
AYEHKFYEI	9	0.02063
RYVSLIPFL	9	0.02045
LYATFLPKW	9	0.01996
VYVGFQVQL	9	0.01962
RYQGVNLYI	9	0.01909
APRALLLLL	9	0.01909
APRTLLLLL	9	0.01878
DVLLQVETI	9	0.01848
RPLFPGSTV	9	0.01836
FNIDHASVI	9	0.01835
GTIFGSQIK	9	0.01827
KYILDFSLF	9	0.01774
RALDPAFKI	9	0.01755
RPENRSFYL	9	0.0173
LPKEPQGII	9	0.01727
PYLLDLHLF	9	0.01722
RPADYLFML	9	0.01718
VYTGLFYKL	9	0.01698
RPQGGQDIL	9	0.01694
KYREPEKYI	9	0.01684
RYENVSILF	9	0.0163
TYIQDAFQL	9	0.01619
SYSPLLREF	9	0.01608
SPKNTVISV	9	0.01581
SIIQRLLEV	9	0.01574
FPKGFSVEL	9	0.01571
MYAKEFDLL	9	0.01564
KYNIMLVRL	9	0.01546
LPAPPAESV	9	0.01541
AVALSILEK	9	0.01486
VPHNPAPPM	9	0.01418
KYAHMINGF	9	0.01387
PYLGQAPFL	9	0.01357
RFIDAVYKL	9	0.01336
FHISRLFYF	9	0.01333
VYMGLLAVF	9	0.013
NPRALSFVL	9	0.01256
QYQNVLTLW	9	0.01193
LPAPPAPLL	9	0.01173
VAAEVSPAK	9	0.01142
SALRPLLLL	9	0.0114
QFNAFSYHF	9	0.01132
SVINTLRSK	9	0.01107
EPSVSIPFL	9	0.01106
LYVRVQNGF	9	0.01098
SYIPSTVFF	9	0.01072
GPLPRVTSL	9	0.0106
EYNPYSWNL	9	0.01057
RYNLYYAYL	9	0.01052
RYAEQISVL	9	0.01043
TYSYSFFHF	9	0.00938
LWGPGLPNF	9	0.00926
EYIKRLEEL	9	0.00916
RAAPFSLEY	9	0.00895
DGRVSENTV	9	0.00871
LYMDKFEEF	9	0.00852
LYKSAFFYF	9	0.00847
PSRTGTSTL	9	0.00846
GVSTNANYK	9	0.00827
RYGPVVSFW	9	0.00768
TATMHILVV	9	0.00744
YYMDYLAAL	9	0.00716
YPAAVPQAL	9	0.00693
IWFQAPVTF	9	0.00662
LYFTGSAHF	9	0.00625
KYLSIPAVF	9	0.00623
IYKGIPLQL	9	0.00622
LYIQTDHLF	9	0.00614
YPPAPFMHI	9	0.00587
IFHEVPLKF	9	0.00565
AYALLHLLL	9	0.00535
YYSPILDQW	9	0.00534
PYMANVYLI	9	0.00533
GYLQEAYLW	9	0.00457
VFVGKGITF	9	0.0044
QNSSVILFL	9	0.00435
RYINNPLLI	9	0.00411
AYLEALSHL	9	0.00409
GTLDFYMAR	9	0.0039
SVDVHQVYK	9	0.00388
DAMSILETI	9	0.00287
LPYRWQMLI	9	0.00286
SVYSTPEEK	9	0.00269
QPRNLLLAL	9	0.00255
LYAKLIFLY	9	0.0025
QYVVDLTSF	9	0.0022
KYPYVAVML	9	0.00195
IYTMIYRNL	9	0.00192
EQPEQYHLL	9	0.00169
QYLTVLASL	9	0.00158
LSRSVLFTK	9	0.00157
RPWDLISQL	9	0.0014
TPFPYNPLI	9	0.00131
SYLCNVTLF	9	0.00099
RPRFSQIVS	9	0.0009
YYQPLVHLL	9	0.00012
RSIDLTVKL	9	0.0001
TYKDYVDLF	9	-0.00018
KYVDLTVSF	9	-0.00036
TYVSFPLEL	9	-0.00037
KYRSFFQTL	9	-0.00055
PQPSNWVQF	9	-0.0007
EYTINNLKF	9	-0.00123
ARPALLLLL	9	-0.00131
IAFLMINAV	9	-0.00148
VPLPPADCV	9	-0.00151
SVLTPLLLR	9	-0.00162
RYVPSTPWF	9	-0.00226
IPWLQYNEV	9	-0.0025
HYSENMFTF	9	-0.00307
SSSTINLMV	9	-0.00309
TYTSRLAII	9	-0.00313
YKLENEKLF	9	-0.00338
VYFSAAHAL	9	-0.00338
AFPEKIPLF	9	-0.00341
KTKAEDVKK	9	-0.00341
YYALEVSYF	9	-0.00388
FYGVFTSQW	9	-0.00422
ITYGQFAQL	9	-0.00436
ITFGSPFNK	9	-0.00442
YLPQLFYHL	9	-0.00498
FTHTSEDLL	9	-0.00505
TVAQITQRF	9	-0.00524
SPRNISPGL	9	-0.0054
YYFEVVQKL	9	-0.00595
LFKNDPLFF	9	-0.00631
KYHTHLLQF	9	-0.00642
ILIETKLVL	9	-0.00649
GSFGKVFLV	9	-0.00672
SVSDQFYRY	9	-0.00686
EYLLKAWLM	9	-0.00747
DPPNWQQLV	9	-0.00769
SPKITTSLL	9	-0.00784
RYLLTQELL	9	-0.00798
SANPPGPLK	9	-0.008
KYVTLLQEL	9	-0.00804
LLPHLLPLL	9	-0.00813
VYLHLRQTW	9	-0.00821
LPSLLRNVL	9	-0.00828
SYLEVLLKL	9	-0.00845
YVYDSYITK	9	-0.00846
DYKTVNNLL	9	-0.00877
MYSFVNDKF	9	-0.00907
KYTEGVQSL	9	-0.00921
TSFSEALLK	9	-0.00998
RVGEVGQSK	9	-0.01057
TFHSFFQHF	9	-0.01063
VYEQRVPLL	9	-0.01064
VAVVQPVTL	9	-0.01078
FPQMGRFTL	9	-0.0111
RYKQDVERF	9	-0.01136
STADYAMFK	9	-0.01155
ILPGSLFRF	9	-0.012
VYIQEMFRF	9	-0.01212
KAELRNDSL	9	-0.01229
APSLHALLL	9	-0.01237
KFLDTALSF	9	-0.01267
RPITVSYAF	9	-0.01353
RLPVSIPLF	9	-0.01372
EYTSILHLF	9	-0.01389
VPYLVGQVV	9	-0.0139
VTTYPQGFK	9	-0.01396
LPQLPLAAL	9	-0.01412
SARAIMAQL	9	-0.01419
APAPQGVRL	9	-0.01428
YAFGKFPTV	9	-0.01438
SIDRTVMYY	9	-0.01442
HASDVLLNL	9	-0.01476
DALSHFPAL	9	-0.01487
TYESIFSHF	9	-0.01489
APALVRLSL	9	-0.01556
SYTNVYRMF	9	-0.01611
SYLEKVVAI	9	-0.01629
HPKSVIVGL	9	-0.01635
YRNDYATML	9	-0.01639
QSNALLVQL	9	-0.01681
ITNPRAVKK	9	-0.01719
RYTDVSTRY	9	-0.01761
FFIDQANYF	9	-0.01807
TYNSNLFFW	9	-0.01811
VFLVDSELF	9	-0.01817
VYNLESNEW	9	-0.01845
FRVHLQYEF	9	-0.01851
KYTSYILAF	9	-0.01869
YGNRQNLEL	9	-0.01977
IYENSWTKL	9	-0.01984
IVYPPPPAK	9	-0.0201
TPMNPANTI	9	-0.02026
RPKTFGMDM	9	-0.02028
LYSKIEALL	9	-0.02031
RSSGYPLTI	9	-0.02032
PYLSEVLTF	9	-0.02039
LYPVVSAVW	9	-0.02045
MYPVWKSFL	9	-0.02058
IYELRTYKL	9	-0.02084
VPIDSDVHV	9	-0.02096
SYMESVVTF	9	-0.02097
EYGQVNHAL	9	-0.02129
DAFQLAVNV	9	-0.02147
YLQRAYYQL	9	-0.0217
LSTSATVTK	9	-0.02171
TFLPTGLQF	9	-0.0221
APIASIHSF	9	-0.02261
VYIPSRVAL	9	-0.02264
LIQQATTVK	9	-0.02264
LYLEFLQKF	9	-0.02305
IALDYVLQI	9	-0.02306
MPHGQLTTI	9	-0.0232
SYIDLLQRF	9	-0.02324
NYMEVVSLL	9	-0.02329
SYLPAFKVF	9	-0.02434
RYLELISSI	9	-0.02465
RVSEVLQNR	9	-0.02473
NQTLLYNLF	9	-0.02478
FSTSVVHTK	9	-0.02483
SFITSSWTF	9	-0.02495
IYNQVNVVL	9	-0.02559
EYLEMILQF	9	-0.02561
RPWTVMESL	9	-0.0263
AYFKDFHLL	9	-0.02638
SPRQALTDF	9	-0.02638
RPSSTITYL	9	-0.02649
IYNYPEQLF	9	-0.02661
IYEQVFAKL	9	-0.02664
AVMSATFAK	9	-0.02717
RYDPQTNEW	9	-0.02718
KLNGQVLVF	9	-0.02718
DGSHLLPVI	9	-0.02763
RLYAGSTVK	9	-0.02768
LPYSVGRVL	9	-0.02777
GAQGGRPSL	9	-0.0278
KYSFLPYQL	9	-0.02794
INPELLQLL	9	-0.02833
SPELRSTAM	9	-0.02837
KYEVSVYAL	9	-0.02846
RYDPFSNTW	9	-0.02847
GQISVVISK	9	-0.02855
KPGLFSLTL	9	-0.02857
DYLFKVVLI	9	-0.02858
AYLDALQTL	9	-0.0287
YPLTQLVVV	9	-0.02882
AYLKAIVLF	9	-0.02886
VQNDTLLQV	9	-0.02946
AVHDSFLYY	9	-0.0296
RINAQYLEV	9	-0.02987
IYNKYWPLF	9	-0.03003
SSSGISISK	9	-0.03007
SYVGLVYMF	9	-0.03016
QYSPLLAAF	9	-0.03022
SYSHIMALI	9	-0.03031
TYMKEILRF	9	-0.03034
KYAPSGFYI	9	-0.03102
AAYLRALSL	9	-0.03115
YPQDYQFYI	9	-0.03128
GPESRTISL	9	-0.03137
AVGPVHNSV	9	-0.03163
LPRMPWAMI	9	-0.03177
LPNLQTVTV	9	-0.032
NYLTKIYGL	9	-0.03258
SYTSHTNEI	9	-0.03279
TYIKFVNLF	9	-0.03288
VIIAKVTAK	9	-0.03295
GYPGRQYYF	9	-0.03342
RYVMTTTTL	9	-0.03352
FYIESISYL	9	-0.03365
FYLFDLKAF	9	-0.03378
VVQNNLALL	9	-0.03431
LPYVGMVTI	9	-0.03444
LYSQLVEAL	9	-0.03484
QYLPYISYL	9	-0.03486
QIRTNGSAL	9	-0.0353
VYKDLVLLL	9	-0.03546
TTAPVVSTR	9	-0.03634
QYQMIFSIW	9	-0.03636
KYSEIQQLL	9	-0.03663
RPYSFFTKL	9	-0.03671
RATSFLLAL	9	-0.03681
QSGPPPPPR	9	-0.03724
VFVDSVPEF	9	-0.03738
VYNPMPFEL	9	-0.0374
YPADLAHKI	9	-0.03765
LYHNNNQFF	9	-0.03776
QFLSRLFLF	9	-0.03779
FPRVLLQTL	9	-0.03798
DAYKGLFEV	9	-0.03834
KYHIVKQIF	9	-0.03838
VAAPPVGSI	9	-0.03846
VFMAPILKF	9	-0.03851
AYGSLFNTI	9	-0.03885
KVVLTQANK	9	-0.03976
SIYSRFVQL	9	-0.03991
NPLDTVLKV	9	-0.03998
TYPNYLPLY	9	-0.03999
LYEQAFQLL	9	-0.04
DAAILLQQV	9	-0.04006
ASSALFMAK	9	-0.04027
VYKDLLVLF	9	-0.04056
VYSNSIYEL	9	-0.04065
SLPESVPLF	9	-0.04093
VYHILKVLF	9	-0.04102
KYPLNLYLL	9	-0.0411
DAVKFFVSV	9	-0.04122
RYTQDLGAF	9	-0.04134
RYQEDVQQL	9	-0.04183
VYTHVLSAF	9	-0.04185
KTALSWVKK	9	-0.04221
LPRALGSGF	9	-0.04255
IYFPSVTGI	9	-0.04284
KPAESLPVI	9	-0.04333
YYFKANVFF	9	-0.04375
RYNESLTNF	9	-0.04391
FYLRPPSFL	9	-0.04398
NYSNVSIHL	9	-0.04452
LYGYQVGLF	9	-0.04454
SYFPKILTF	9	-0.04456
HYSPIYLSF	9	-0.04476
KIAPNTPQL	9	-0.04526
APDHFASSL	9	-0.0457
EFMQPIPTI	9	-0.04576
GYLADPAKF	9	-0.04605
KTLDSALFY	9	-0.04651
IVSENSLIK	9	-0.04658
SFAPRSAVF	9	-0.04665
INTFHQYSV	9	-0.04692
DAFPQLPEL	9	-0.04726
QVQDLFNKK	9	-0.04734
DPFEVSYQI	9	-0.04758
FYALVQYTL	9	-0.04774
MYIRYLYKL	9	-0.04788
VQNGQRLLL	9	-0.04792
KYPLLLESI	9	-0.04816
AYLTLTSRM	9	-0.04818
FYNSFLEQL	9	-0.04819
RYMSINTHL	9	-0.0483
RYFQPPGTW	9	-0.04852
NRLPLVVSF	9	-0.04852
LPRLESLDI	9	-0.04899
RYYLKFNFL	9	-0.04922
TVSETFMSK	9	-0.04981
STLQDLLFH	9	-0.04996
AVVATVMCR	9	-0.05027
EQPYKWEKF	9	-0.05031
MYTKLFVGF	9	-0.05036
IKVQGILSY	9	-0.0509
DPAASLPII	9	-0.05107
RPWLLPVKL	9	-0.05166
TSNTYVMVV	9	-0.05186
IYKTSILVF	9	-0.052
YYFDSYAHF	9	-0.05234
IPYFQQTGV	9	-0.05268
KVAKEGGPK	9	-0.05278
LYSKRFAVF	9	-0.05296
GVALALRKK	9	-0.05312
KYYQTPRLW	9	-0.0532
IPLSEILSL	9	-0.05331
AYAPVLQDF	9	-0.0535
KMSEKILLL	9	-0.05351
TMLGKFYHF	9	-0.05352
YRNAYTMVL	9	-0.05387
HYSDSILTF	9	-0.05388
RQPSLFYHL	9	-0.05489
GSTQLVLRH	9	-0.05502
AYELTQYYF	9	-0.05518
HYPPVQVLF	9	-0.05524
KYDNMAELF	9	-0.05546
SPVSRTLGL	9	-0.05569
KTLEQALQL	9	-0.05586
LYQDKFPFF	9	-0.05604
IFLTSTVYF	9	-0.05642
RIYGKFLGL	9	-0.05646
YSLSEPAPL	9	-0.05647
KPQLLLLAL	9	-0.0565
NPSENRSLL	9	-0.05663
TYTMILNLL	9	-0.05688
FYLPHGLSI	9	-0.05738
LPIFSRLSI	9	-0.0574
RYAAQLPAL	9	-0.05767
EYIKFLDLF	9	-0.058
QRVDYIMQL	9	-0.05848
ISCKEELLL	9	-0.05859
RYYAFPQMI	9	-0.05863
LVNTMFTQF	9	-0.05876
STEISSAEK	9	-0.05889
VPYLQRNAL	9	-0.05904
MYGLFQTSF	9	-0.0591
APFLSRTLL	9	-0.05926
IPIILQSAL	9	-0.05948
EYTVSLVAI	9	-0.0597
FYPYGLQTF	9	-0.05984
AYGLVSATF	9	-0.05999
TYGLIKLAF	9	-0.06006
KPVSVAISL	9	-0.06038
RPAQNNATF	9	-0.06055
NAGPPSHII	9	-0.06163
ATDPSARTL	9	-0.06187
HYSTLVHMF	9	-0.06188
IFTFVSPQL	9	-0.06217
SVAGLSVTK	9	-0.06221
IYEPYLAMF	9	-0.06228
EAFSDHPAI	9	-0.06292
IYLRLLVKL	9	-0.06392
SFLPLAHMF	9	-0.06403
SYLPLAHMF	9	-0.06403
SPDVGLLKL	9	-0.06406
DAFAPLSHV	9	-0.06459
IFPEKIPQL	9	-0.06461
QPASFAVSL	9	-0.06476
LPRDQNNGL	9	-0.06543
PSSQEIMRM	9	-0.06544
LYLKVAELL	9	-0.06555
PYDQYLHRF	9	-0.06586
APRPAGSYL	9	-0.06614
ILPNAQLVF	9	-0.06629
FYTDPSYFF	9	-0.06633
AYVIGLSSF	9	-0.0664
RVVSVLTVL	9	-0.06643
YRGQPGNAY	9	-0.06706
KYGPVVSLL	9	-0.0672
AYLKEVEQL	9	-0.06742
AYAKFYTLL	9	-0.0675
VYYGQYISF	9	-0.06772
NSNAVPLKL	9	-0.06833
GVRPVSGDL	9	-0.06833
YYGQGFPSF	9	-0.06838
APSDRPLQL	9	-0.06846
SPRSPTTTL	9	-0.06849
RYFHWKMNL	9	-0.06873
VYPPPHQVF	9	-0.06875
EFLPHLQTW	9	-0.06878
NYKKFYEAF	9	-0.06912
HSTNVLLSL	9	-0.07017
LYGDKWNSF	9	-0.07029
TPFHVMLLI	9	-0.07039
GTLASVYHK	9	-0.07069
IYFSGNTYL	9	-0.07096
FYSPNIMAL	9	-0.07122
DGRISVYSI	9	-0.0713
RSAAASNYV	9	-0.07318
IYFPYVLKI	9	-0.07326
DYLEKFYQL	9	-0.07345
IYAGGIKSI	9	-0.07358
KYIDYLMTW	9	-0.07404
VYQEVQAMF	9	-0.07527
LPGPILQSI	9	-0.07542
PYLLISTQI	9	-0.07581
GTKLPGLLK	9	-0.0759
FPANVMDVI	9	-0.07607
VYEAMVPLF	9	-0.07611
IYLDDLPSL	9	-0.07614
SYNRTFMKL	9	-0.07622
LPHSVLLEI	9	-0.07707
TALAQIMTI	9	-0.07727
IPFSNPRVL	9	-0.07741
LPRLGLLSL	9	-0.07782
LYIPSVDLL	9	-0.07796
IYHDLEQSI	9	-0.07815
DYHTKLFLI	9	-0.07856
EYLSLVARL	9	-0.07875
SILSGGTPK	9	-0.07889
EYGPVYSTW	9	-0.08038
AFMKGVFTF	9	-0.08066
SPRTSTESF	9	-0.08086
RSYSYYVEV	9	-0.08141
RPSQAAPAV	9	-0.08183
APRPPVSAA	9	-0.08306
YYRGNYMTF	9	-0.0844
VPYGLSLEI	9	-0.08449
KYAGLQPYL	9	-0.08456
AYLLTLGKF	9	-0.0848
EYMAQHLVF	9	-0.08522
SQPSEYYLF	9	-0.08565
STSKTTTIL	9	-0.08584
DAANVMVYV	9	-0.08623
DAFQQTLII	9	-0.08642
TVNQTQVFK	9	-0.08666
KNADKVLEL	9	-0.08698
NFIKDAVLF	9	-0.08701
RWLALGSLF	9	-0.08923
TTVLPLYQK	9	-0.0898
ISGPISTSK	9	-0.09019
RYLGKVLEL	9	-0.0915
VYSNTIQSI	9	-0.09155
QFLPTPQLL	9	-0.09164
LPIASSIRL	9	-0.0917
GTGTSILSK	9	-0.09178
EWLNKFNTF	9	-0.09269
RWLAQPYYL	9	-0.09275
TTFSPNTGK	9	-0.0928
PFHTSTEMF	9	-0.0931
HYIRKYNRF	9	-0.09342
SPRTPSNTP	9	-0.09345
QTQQVNTLK	9	-0.09377
ATLISSFLK	9	-0.09419
KYGSVIQLL	9	-0.09423
TVSPESVLK	9	-0.09473
YPTEKVNCL	9	-0.09475
TVYGGLMYI	9	-0.0949
TYKQVVDLI	9	-0.09526
RYLQDLLAW	9	-0.0955
VYQKYEPIF	9	-0.09555
AVISTILKY	9	-0.09555
GIAGSLTNK	9	-0.09576
DGLDIQLKV	9	-0.09608
RLPSSWALF	9	-0.09612
NLPVKQWYF	9	-0.09632
QPLEQNQTI	9	-0.09682
SRSWLSYSY	9	-0.09712
PFIPASNLF	9	-0.09753
VTMYLPLLL	9	-0.0978
TYRNVMEQF	9	-0.09799
IYIKDYVTL	9	-0.09816
KYGMVTYLL	9	-0.09856
YYPYVYYKI	9	-0.09972
LLPSHPLEL	9	-0.09987
VQNQNYVLK	9	-0.10008
RPQDKFLVL	9	-0.10032
LPNQVLESI	9	-0.10106
LYPGSVYLL	9	-0.10134
NFTSTHLLL	9	-0.10146
TYTDLLSVI	9	-0.10182
AYSPAIQMF	9	-0.10184
LYFDRKYLF	9	-0.10188
GSFLQQFLK	9	-0.10268
APSLHTLSL	9	-0.10284
AYLNLISQL	9	-0.10293
FYIQPFYKL	9	-0.10308
KFSTMPFLF	9	-0.10376
YYSLLQENL	9	-0.10398
TYLQALPYF	9	-0.10402
MPLPGTKAL	9	-0.10436
DAMKVAFLI	9	-0.10465
GFSPRSYFF	9	-0.10491
MLPGVLQQF	9	-0.10518
RFLDKALEL	9	-0.10531
HYLLYSLIF	9	-0.10569
TYLTSIPSL	9	-0.10638
AYGASFLSF	9	-0.10655
RYSGNQVLF	9	-0.10658
YPYLGPSTL	9	-0.10674
GSFLTSLLK	9	-0.10693
TVLRPSLGK	9	-0.10761
KSEPGQRSK	9	-0.10768
EYTKAVYTL	9	-0.10788
EYVFSVSTF	9	-0.10798
ATQNQLLFH	9	-0.10831
LPLSVAPLI	9	-0.10888
LPYLVSNVI	9	-0.10923
IYIGLLQQL	9	-0.10938
RPAQVGDSF	9	-0.1097
TYLLSVYRL	9	-0.10988
FYINGQYQF	9	-0.11015
RTIDLSNNK	9	-0.11025
LYNRTMVQL	9	-0.11036
NYVPNMVVW	9	-0.1104
APNLKILNL	9	-0.11112
ILPPQLALF	9	-0.11146
YAGKYVLFV	9	-0.1117
NYIYSISVF	9	-0.11184
VYDPLFSQL	9	-0.11186
QRDINLSSL	9	-0.1119
LPIVPQLQV	9	-0.11214
FPLSSIVEI	9	-0.11255
SYQAVMPHF	9	-0.11379
LKNPKILLL	9	-0.11382
TVYNRLSLL	9	-0.11385
GTQSVTLTH	9	-0.11401
IPSDPLVSI	9	-0.11444
SILQHLLLV	9	-0.11494
AISKDVFNK	9	-0.11522
DAIKTTLLV	9	-0.1153
LPNNVKTAV	9	-0.11579
HAAKVILQV	9	-0.11586
EFLRDQPQF	9	-0.116
IPISNILMV	9	-0.11625
IASSYVLIL	9	-0.11651
QPSPVKAIF	9	-0.11688
TYFSTPLLL	9	-0.11695
LLARPSLLL	9	-0.11759
LVGPPSGGK	9	-0.11829
LPPPVQTQI	9	-0.11852
LTLQTYVQL	9	-0.11868
IFVKTLVTF	9	-0.11872
IFIDKIYSI	9	-0.11898
LPYLASLGI	9	-0.11955
IPAFSSRAL	9	-0.11979
PYMQVILML	9	-0.12004
FPHLQLLDV	9	-0.1203
VYWTQLNMF	9	-0.12034
NYPGLSISL	9	-0.12037
VYSDYLQTI	9	-0.1205
FPLALLPKI	9	-0.12083
KTISVVLQL	9	-0.12125
PWGIKQAGF	9	-0.1213
TLLSYVLTL	9	-0.12149
FYAGYSYLI	9	-0.12213
FYLISPSEF	9	-0.12234
AYLFLQSTF	9	-0.12258
AYLKGTVLF	9	-0.1227
RYGSDFYSM	9	-0.12345
IPLFQQPLV	9	-0.12348
RTYDMIQYY	9	-0.12452
SLPKFYLLF	9	-0.12592
SYNSNPVVF	9	-0.12635
RSSKEGLVV	9	-0.12654
ILQKEVYLF	9	-0.12784
LYLDKATLI	9	-0.12817
IPKLLVQTI	9	-0.12818
RPSLRLQLL	9	-0.12914
RTLSYYVDK	9	-0.12935
YYFDYKEQL	9	-0.12946
RFLSDHPYL	9	-0.12954
VFTNSSWLW	9	-0.13028
NAASARASL	9	-0.13059
IVSLRLLSL	9	-0.13092
KYPQLLPGI	9	-0.13096
RSALPTKTV	9	-0.13204
VYNRLSLLL	9	-0.13239
AISSTVLGK	9	-0.13307
KYAMMFAEL	9	-0.13328
IAASSIAAK	9	-0.13371
YFLKGVLVF	9	-0.13398
AYLQNLFSL	9	-0.13476
GFDSDLLTL	9	-0.13479
VYIDQTMVL	9	-0.13482
TYAKGFGML	9	-0.1351
SPWKPPTYL	9	-0.13574
ALQQEASAL	9	-0.13659
AYHNSPAYL	9	-0.13669
VPQSDLTAL	9	-0.13729
YPLDLLLKL	9	-0.13788
AYQLMVDVF	9	-0.13806
KYQLLTSVL	9	-0.13852
VFIKYLPEW	9	-0.1387
VTSNLTKIK	9	-0.13871
DAQGLQLLV	9	-0.13918
VYMLAASLL	9	-0.13933
NWPSRPYLF	9	-0.13971
SLMSALAAR	9	-0.13993
KWTSVLLLI	9	-0.13995
AYQLMTDVF	9	-0.14038
LVNSTILKL	9	-0.14085
EYTVQQALF	9	-0.14116
SPQSPGDAL	9	-0.14139
PWGLPPSHL	9	-0.14212
RSLDSVQEL	9	-0.14278
GYNVKFDMF	9	-0.14424
PFLPASNLF	9	-0.14433
VYHSDIPKW	9	-0.14445
FAYSSRIAI	9	-0.14487
KPSARMLLL	9	-0.14507
LPYVSVTSL	9	-0.1458
IPYMQVILM	9	-0.146
KYLDIPKML	9	-0.14672
SYTYLSLGF	9	-0.14721
DYAPLQQFF	9	-0.14766
MYIFKQPHF	9	-0.1485
ALPKELPLI	9	-0.14938
IFLTKANLI	9	-0.14965
FPAEMVNKI	9	-0.15015
RPNTPKTLL	9	-0.15056
SYADQMFLL	9	-0.15076
KYSMDTYVF	9	-0.15126
VPNLQTVSV	9	-0.15134
RPLTKINSV	9	-0.15138
SPRGSTDSL	9	-0.1516
YPRLKVLAF	9	-0.152
YYALQHSFF	9	-0.15203
YTVFLSSTI	9	-0.15227
PFHSILSVL	9	-0.15231
WYMDNPQNL	9	-0.15296
[truncated: 332 more rows]
